# Supplementary material for: Genomic instability and biofilm determinants in Streptococcus mutans: insights from a sequence-defined arrayed transposon library
Source: J Bacteriol. 2026 Jun 22;208(7):e00174-26. doi: 10.1128/jb.00174-26 (PMC13393454; doi:10.1128/jb.00174-26)
Supplement: Table S1 — List of all deconvoluted transposon insertion events in the S. mutans UA159 mutant library. [file jb.00174-26-s0002.xlsx]

## Sheet: Curated Library
Table S1 List of all deconvoluted transposon insertion events in the S. mutans UA159 mutant library
insertion	pos1	pos2	geneID	name	start	end	length	strand	annotation	Confidence	Row	Column	Plate	rel_pos	X row pools								Y column pools												Z row pools								Z column pools
															A	B	C	D	E	F	G	H	1	2	3	4	5	6	7	8	9	10	11	12	A	B	C	D	E	F	G	H	1	2	3	4	5	6	7
Insertion_292	3554	3555	SMU_06	SMU_06	3461	4576	1116	+	putative GTP-binding protein	High	E	7	56	0.0834081	0	0	10	4	22979	3	1	1	2	2	2	1	8	5	38565	4	0	2	1	1	2	0	5	4	39321	3	1	2	3	6	0	7	3	3	2
Insertion_475	5958	5959	SMU_08	trcF	5234	8722	3489	+	putative transcription-repair coupling factor	Low	F	4	75	0.207569	124	249	16	46	0	3927	138	20	0	0	1	10557	0	2	51	294	1	1	0	29	0	1	4	14	30	29	847	1	2	334	4149	14	622	160	3
Insertion_487	6074	6075	SMU_08	trcF	5234	8722	3489	+	putative transcription-repair coupling factor	High	D	4	49	0.240826	10	6	17	16073	67	2	2	1	2	6	1	115551	0	5	14	6	9	1	0	1	7	61	10	8	36805	11	1	4	109209	14	12	138	1	1	12
Insertion_534	6640	6641	SMU_08	trcF	5234	8722	3489	+	putative transcription-repair coupling factor	High	G	5	49	0.403096	4	0	7	1	16	3	7588	0	6	0	1	3	31338	3	13	2	0	15	0	5	7	5	1	2	6352	1	31	0	12628	21	8	2	258	15	1
Insertion_605	7706	7707	SMU_08	trcF	5234	8722	3489	+	putative transcription-repair coupling factor	Low	C	3	12	0.708716	2	0	184098	57	4	4	0	83	0	1	47994	6	12	2	0	2	3	0	0	1	51982	25	24402	17	0	1	131	4	0	10	3	1	3	30	0
Insertion_683	8720	8721	SMU_08	trcF	5234	8722	3489	+	putative transcription-repair coupling factor	High	F	10	48	0.999427	0	0	3	1	0	1803	0	2	1	1	0	0	3	5	0	1	0	20643	0	0	0	2	5	8184	2	2	2	0	1	4	0	3	2	1	0
Insertion_769	9521	9522	SMU_11	SMU_11	9482	9601	120	+	conserved hypothetical protein	High	G	7	88	0.327731	1	0	15	1	0	0	25790	2	1	0	1	143	0	0	68944	0	0	6	0	0	1	3	5	10	0	1	81	19932	0	8	0	63648	3	0	10
Insertion_786	9708	9709	SMU_12	SMU_12	9632	10846	1215	+	conserved hypothetical protein	High	G	9	42	0.062603	0	0	5	1	0	72	63663	2	4	2	1	5	4	13	0	0	71282	1	1	4	1	2	7	65980	1	1	235	0	38	4	1	23	3	142802	0
Insertion_789	9769	9770	SMU_12	SMU_12	9632	10846	1215	+	conserved hypothetical protein	High	D	9	5	0.11285	1	2	2	580	0	0	2	4	1	0	0	6	0	1	2	1	10436	4	0	0	908	0	4	0	1	1	0	4	0	0	2	7	576	1	0
Insertion_829	10160	10161	SMU_12	SMU_12	9632	10846	1215	+	conserved hypothetical protein	High	G	12	61	0.434926	4	1	3	0	1	0	5120	1	1	0	1	1	2	1	1	1	3	4	0	30998	49	1	6	2	0	19168	14	7	42784	2	35	1	3	2	1
Insertion_879	10530	10531	SMU_12	SMU_12	9632	10846	1215	+	conserved hypothetical protein	Low	F	5	23	0.739703	1	6	5	1	2	18823	2	0	4	0	2	5	95808	1	0	1	7	1	2	2	1	63249	4	2	3	1	2	2	0	3	2	1	739	2	1
Insertion_904	10796	10797	SMU_12	SMU_12	9632	10846	1215	+	conserved hypothetical protein	High	B	8	68	0.958814	0	49619	1	1	2	161	0	3	0	0	3	2	16	4	0	63163	50	2	1	0	1	5	10	1	1	44018	4	1	5	15	3	1	0	0	2
Insertion_1240	15283	15284	SMU_16	SMU_16	15140	16555	1416	+	putative amino acid permease	High	D	5	77	0.10106	0	31	7	50085	2	0	21	1	0	1	6	0	115854	4	0	0	0	1	0	0	2	0	3	12	1	1	53922	0	0	0	0	0	153335	0	18
Insertion_1287	15757	15758	SMU_16	SMU_16	15140	16555	1416	+	putative amino acid permease	High	C	3	32	0.436042	0	1	2530	0	5	1	0	7	0	1	23315	1	3	11	0	0	0	1	0	0	3	0	10984	2	0	0	1	0	0	0	1	0	0	0	9
Insertion_1837	24445	24446	SMU_20	mreC	23655	24464	810	+	putative cell shape-determining protein MreC	Low	C	4	4	0.976514	2	3	91468	2	5	0	0	5	3	0	3	36609	2	1	2	0	0	3	0	0	13517	1	11780	28	1	1	2	1	3	4	4	38637	1	3	1
Insertion_1842	24471	24472	SMU_21	mreD	24466	24972	507	+	putative cell shape-determining protein MreD	High	F	10	80	0.00988142	0	3	3	0	0	101443	21	1	2	0	0	0	6	1	0	0	6	54088	0	0	2	7	4	2	1	57	49568	0	1	1	1	1	8	4	16
Insertion_1897	24923	24924	SMU_21	mreD	24466	24972	507	+	putative cell shape-determining protein MreD	High	A	3	12	0.903162	6188	0	54	2	1	1	0	2	0	0	12215	1	100	1	1	0	1	2	4	1	15271	0	16	7	0	0	0	22	0	0	55	30	1	2	1
Insertion_2444	32376	32377	SMU_29	SMU_29	31867	32574	708	+	putative phosphoribosylaminoimidazole-succinocarboxamide synthase SAICAR synthetase	High	B	2	12	0.719943	0	1622	0	2	1	1	2	4	1	3066	1	0	1	0	0	0	1	0	0	0	1114	0	2	0	3	1	2	1	3	0	1	4	0	0	2
Insertion_2588	35286	35287	SMU_30	purL	32584	36309	3726	+	putative phosphoribosylformylglycinamidine synthase%2C (FGAM synthase)	High	B	10	25	0.725369	1	5410	10	2	0	1	76	6	0	88	0	1	0	2	0	0	0	8239	5	0	4	0	5469	11	12	0	0	1	12262	2	0	1	1	6	0
Insertion_2599	35521	35522	SMU_30	purL	32584	36309	3726	+	putative phosphoribosylformylglycinamidine synthase%2C (FGAM synthase)	High	A	2	78	0.788456	2448	0	2	3	2	0	5	1	1	14775	2	1	1	1	1	0	8	1	0	0	0	1	3	1	0	0	23558	0	0	4	0	0	1	8022	1
Insertion_2643	36340	36341	SMU_31	SMU_31	36331	36951	621	+	hypothetical protein	High	D	12	45	0.0145161	1	7	6	22434	1	1	1	2	2	4	2	2	0	6	1	1	5	2	0	39283	0	0	5	14528	3	3	7	3	15	1	3	3	4	6	1
Insertion_2807	38737	38738	SMU_33	SMU_33	38633	38914	282	+	hypothetical protein	High	F	6	30	0.370107	1	2	1	0	2	950	1	2	0	0	0	2	8	102621	0	0	2	1	0	0	0	3	64877	0	0	1	1	0	0	1	0	1	1	62469	0
Insertion_2953	41329	41330	SMU_36	SMU_36	40643	41350	708	+	conserved hypothetical protein	Low	A	2	73	0.970297	683	2	2	3	0	71	3	1	0	6429	2	1	1	2	0	1	4	8	0	179	0	2	2	0	0	0	1496	2	4123	1	2	1	2462	0	0
Insertion_2991	42231	42232	SMU_37	purH	41377	42939	1563	+	putative phosphoribosylaminoimidazolecarboxamide formyltransferase/IMP cyclohydrolase	Low	D	3	52	0.546385	1	0	97503	0	131	5	0	1	252	0	85605	135	0	458	0	2	3	0	1	0	248	0	14919	3	57514	0	1	2	3	862	2	119425	2	6	1
Insertion_3042	43152	43153	SMU_38c	SMU_38c	43122	43664	543	-	putative transcriptional regulator	High	D	12	23	0.0553506	1	35	21	40567	1	2	4	2	0	1	1	4	3	18	14	2	6	3	2	58545	1	81094	10	41	3	1	21	1	11	1	20	2	1	1	6
Insertion_3050	43250	43251	SMU_38c	SMU_38c	43122	43664	543	-	putative transcriptional regulator	High	B	8	39	0.236162	2	67769	10	3	4	2	3	1	1	4	4	2	4	2	0	19975	61	7	0	2	3	6	10	35497	1	2	4	0	374	3	37748	10	3	6	0
Insertion_3237	45470	45471	SMU_42	SMU_42	44831	45709	879	+	conserved hypothetical protein	Low	D	3	65	0.72779	3	0	0	44648	1	49	2	2	0	0	136079	1	532	6	1	0	2	0	0	0	3	1	0	9	3	44393	0	1	1	1	98	2	195355	0	1
Insertion_3244	45575	45576	SMU_42	SMU_42	44831	45709	879	+	conserved hypothetical protein	High	F	2	78	0.84738	0	1	1	0	1	152462	81	0	78	192078	0	1	0	3	3	0	2	0	1	0	0	0	4	1	0	181	249979	0	0	45	0	0	0	235354	0
Insertion_3298	46095	46096	SMU_43	SMU_43	45781	47160	1380	+	putative site-specific DNA-methyltransferase restriction-modification protein	High	F	4	51	0.227701	4	9	10	5	81	26664	3	9	5	3	60	50847	21	8	3	4	9	136	12	2	8	6	113	3	10457	53	2	80	11	150	26496	68	23	8	3
Insertion_3308	46190	46191	SMU_43	SMU_43	45781	47160	1380	+	putative site-specific DNA-methyltransferase restriction-modification protein	High	B	3	67	0.296592	92	26402	38	3	18	99	6	5	3	18	27839	6	3	5	1	1	5	4	0	338	8	7	57	7	4	13771	5	3	20	335	0	4	8	1	27841
Insertion_3409	47229	47230	SMU_44	SMU_44	47171	47782	612	+	conserved hypothetical protein%3B possible DNA mismatch repair protein	Low	C	2	68	0.0949264	5	14	59487	1	3	47	3	13	69	111933	3	18	5	6	6	1	13	9	2	10	139	3	9404	10	3	41072	5	3	3	9	2	10	10	19	13
Insertion_3458	47640	47641	SMU_44	SMU_44	47171	47782	612	+	conserved hypothetical protein%3B possible DNA mismatch repair protein	High	F	2	86	0.767594	5	2	7	1	0	72931	7	91	3	8811	4	0	1	6	1	2	1	7	1	2	5	0	8	1	0	88	18	52049	7	83391	0	11	2	7	3
Insertion_3502	48091	48092	SMU_45	SMU_45	47969	49570	1602	+	hypothetical protein	High	F	8	31	0.0762024	2	0	1	0	0	1069	4	4	1	2	1	1	6	0	1	2327	2	0	0	1	0	0	5998	0	0	4	0	0	2	0	0	8	3	0	4712
Insertion_3533	48322	48323	SMU_45	SMU_45	47969	49570	1602	+	hypothetical protein	High	D	2	58	0.220487	2	1	4	149586	164	1	5	7	4	59481	5	4	3	2	1	6	7	3	0	3	6	0	5	24	54046	0	7	1	4	4	5	9	5	7	3
Insertion_3548	48490	48491	SMU_45	SMU_45	47969	49570	1602	+	hypothetical protein	High	D	9	5	0.325422	2	1	3	596	27	2	0	7	3	0	2	2	3	3	0	0	8620	1	4	1	4912	2	4	0	12	2	3	2	0	0	4	4	5390	0	1
Insertion_3558	48606	48607	SMU_45	SMU_45	47969	49570	1602	+	hypothetical protein	High	A	8	57	0.397876	15818	2	2	0	89	3	0	0	0	1	0	0	0	0	0	119273	7	1	0	0	0	3	0	0	73147	0	0	0	0	2	1	0	0	1	0
Insertion_3586	48923	48924	SMU_45	SMU_45	47969	49570	1602	+	hypothetical protein	Low	C	7	2	0.595878	0	1	20829	2	2	0	0	3	1	0	0	0	0	1	7190	0	1	0	0	0	8516	0	2569	6	0	0	2	1	1	4542	1	7	0	0	1
Insertion_3628	49291	49292	SMU_45	SMU_45	47969	49570	1602	+	hypothetical protein	Low	C	6	85	0.825734	0	1	33619	2	2	0	0	0	2	1	1	2	0	95046	0	2	4	36	1	324	63	3	3267	0	0	5	1	9432	16887	5	0	2	4	393	2
Insertion_3648	49467	49468	SMU_45	SMU_45	47969	49570	1602	+	hypothetical protein	Low	D	8	61	0.935665	179	0	0	768	0	158	0	2	0	0	0	1	766	1	1	52492	1	1	0	0	1	20	2	0	3	35601	0	1	82575	1	0	142	5	1	2
Insertion_3659	49551	49552	SMU_45	SMU_45	47969	49570	1602	+	hypothetical protein	High	C	8	31	0.988132	2	1	1430	1	0	1	0	1	3	3	0	6	5	2	0	3502	3	1	0	0	1	0	6614	0	2	0	0	1	2	31	4	4	0	2	3664
Insertion_3674	49667	49668	SMU_46	SMU_46	49572	50207	636	+	hypothetical protein	High	B	4	46	0.149606	4	67575	4	10	1	1	0	1	9	2	0	64665	2	12	1	1	6	0	0	2	1	6	11	31493	4	1	4	2	1	14	2	93	10	1	2
Insertion_3724	50132	50133	SMU_46	SMU_46	49572	50207	636	+	hypothetical protein	High	A	5	82	0.88189	27753	0	5	0	9	1	367	2	4	20	14	5	57531	1	2	0	7	3	0	0	3	6	10	18	7	1	88077	1	4	7	9	3	391	8	0
Insertion_3750	50358	50359	SMU_47	SMU_47	50207	50815	609	+	hypothetical protein	High	G	9	45	0.248355	13	21	42	19	17	19	33817	23	19	6	11	35	27	53	5	7	7181	12	5	11	19	15	57	37803	9	27	140	9	33	17	23	45	26	24	26
Insertion_3782	50596	50597	SMU_47	SMU_47	50207	50815	609	+	hypothetical protein	High	D	12	31	0.639803	6	4	13	68219	1	3	4	4	0	0	0	2	14	5	8	1	0	0	1	48159	0	3	202002	16	0	1	4	0	1	4	0	2	4	6	145731
Insertion_3798	50725	50726	SMU_47	SMU_47	50207	50815	609	+	hypothetical protein	Low	E	12	62	0.851974	631	3	0	0	23146	441	2	0	0	134	0	1	1	4	0	0	0	0	161	62582	1	0	127	0	18	48405	3	0	0	83720	3	2	0	1	0
Insertion_3807	50786	50787	SMU_47	SMU_47	50207	50815	609	+	hypothetical protein	Low	G	12	38	0.952303	0	1	1	1	1	102	34284	0	1	1	208	1	2	4	0	0	0	0	0	2457	3	1	1	49726	3	2	96	2	0	28653	947	1	1	0	1
Insertion_4051	55518	55519	SMU_52	SMU_52	55428	56093	666	+	conserved hypothetical protein	High	E	10	53	0.135338	0	7	8	1	16002	6	2	2	7	20	2	4	11	3	1	0	9	69630	0	0	2	3	21	6	21185	1	6	2	3	3	20	22	97123	1	0
Insertion_4124	56300	56301	SMU_53	SMU_53	56109	56324	216	+	conserved hypothetical protein	High	D	11	80	0.888372	1	0	11	350446	0	1	62	2	1	0	0	3	0	0	0	8	1	0	307706	0	0	0	4	439	0	0	189684	3	0	159	1	0	0	0	0
Insertion_4206	57645	57646	SMU_58	SMU_58	57639	58934	1296	+	hypothetical protein	High	F	3	43	0.0046332	0	3	9	2	1	59221	0	2	3	53	46021	2	11	6	5	0	2	3	2	2	1	5	2	34946	9	3	7	0	1	0	3	0	4	2	59264
Insertion_4254	58027	58028	SMU_58	SMU_58	57639	58934	1296	+	hypothetical protein	High	A	2	53	0.299614	10556	3	0	0	9	0	2	0	3	19969	0	0	0	2	1	1	1	1	0	0	9	1	4	2	8391	4	3	0	0	1	1	4	31574	1	3
Insertion_4335	58811	58812	SMU_58	SMU_58	57639	58934	1296	+	hypothetical protein	High	D	7	3	0.905019	4	0	9	45032	4	2	7	1	3	0	4	2	0	8	23048	11	2	5	0	0	14333	1	9	18	3	0	6	0	4	1	31403	2	2	7	6
Insertion_4343	58882	58883	SMU_58	SMU_58	57639	58934	1296	+	hypothetical protein	High	B	10	10	0.959846	5	42173	10	0	0	0	0	0	4	2	2	1	0	5	2	0	0	50860	0	6	25368	3	4	3	1	1	2	0	1	0	0	0	2	0	2
Insertion_4454	61155	61156	SMU_60	SMU_60	60562	61248	687	+	DNA alkylation repair enzyme	Low	E	6	62	0.863173	0	1	1	1	446	2	1	1	3	1	1	5	1	71545	1	1	1	0	0	2	2	1	2	0	2	41857	1	1	1	36775	0	1	5	295	0
Insertion_4523	61856	61857	SMU_61	SMU_61	61631	62545	915	+	putative transcriptional regulator	High	D	7	33	0.246171	0	2	12	45693	1	0	0	1	0	12	0	0	0	0	32544	0	3	1	0	0	1	5	38278	7	0	1	2	6	0	2	2	1	0	0	6
Insertion_4655	63780	63781	SMU_63c	SMU_63c	63079	64920	1842	-	conserved hypothetical protein	High	A	10	2	0.380771	11374	1	2	4	21	1	2	3	0	1	0	4	2	1	2	1	4	26147	0	2	8434	3	1	26	1	0	1	1	3	12997	6	4	8	1	52
Insertion_4662	63856	63857	SMU_63c	SMU_63c	63079	64920	1842	-	conserved hypothetical protein	High	F	12	84	0.422053	1	2	1	1	2	2292	1	1	1	4	1	2	1	0	2	0	3	2	0	3738	1	2	4	0	0	8	791	1	0	6	9	5	2	2	5
Insertion_4686	64180	64181	SMU_63c	SMU_63c	63079	64920	1842	-	conserved hypothetical protein	High	E	6	39	0.598045	0	0	0	1	64621	138	0	0	2	0	3	5	1	14193	2	1	1	0	0	1	0	1	2	46091	49	1	0	2	0	0	31472	1	1	72	0
Insertion_4868	66919	66920	SMU_66	SMU_66	66779	67162	384	+	conserved hypothetical protein	High	A	3	73	0.365535	2418	7	2	0	0	1	4	3	2	0	5056	0	2	0	0	0	2	1	0	2	1	2	1	0	1	2	2395	1	5007	0	2	0	1	34	2
Insertion_4874	67003	67004	SMU_66	SMU_66	66779	67162	384	+	conserved hypothetical protein	High	E	6	46	0.584856	0	0	10	1	1649	4	1	0	4	2	1	158	1	3867	1	1	0	0	0	1	3	0	4	911	2	2	1	1	0	0	2	0	1	86	0
Insertion_4911	67554	67555	SMU_67	SMU_67	67159	68949	1791	+	putative acyltransferase	Low	C	11	37	0.22067	2	0	69130	0	0	2	0	1	0	0	4	0	0	2	1	3	1	1	101367	491	309	0	10139	33371	61	0	0	2	73268	0	6	0	1	1	1
Insertion_4939	67985	67986	SMU_67	SMU_67	67159	68949	1791	+	putative acyltransferase	High	D	2	34	0.461453	0	1	8	110843	3	1	0	2	1	53264	2	3	0	1	0	0	1	1	0	1	0	0	133438	20	0	0	6	2	7	1	0	1	2	1	1
Insertion_4998	68706	68707	SMU_67	SMU_67	67159	68949	1791	+	putative acyltransferase	High	A	2	86	0.864246	3187	6	4	0	0	4	0	2	7	4810	0	17	3	1	1	0	2	4	3	5	1	3	15	0	0	1	5	2460	7	20477	0	3	3	2	7
Insertion_5213	71654	71655	SMU_71	SMU_71	71523	72872	1350	+	putative cation efflux pump (multidrug resistance protein)	High	G	2	8	0.097109	13	0	5	1	5	2	100003	3	2	72131	1	5	0	5	3	2	3	2	1	0	79812	0	6	2	2	1	351	1	2	5	3	5	4	8	2
Insertion_5241	71908	71909	SMU_71	SMU_71	71523	72872	1350	+	putative cation efflux pump (multidrug resistance protein)	Low	E	1	43	0.285397	215	2	56	480	1605	321	1	4	54437	135	48974	1	0	4	10	1	5	0	0	3	0	22	52	65791	0	0	0	10	264	1	0	0	3	0	64514
Insertion_5243	71946	71947	SMU_71	SMU_71	71523	72872	1350	+	putative cation efflux pump (multidrug resistance protein)	High	F	7	51	0.313566	0	3	4	0	29	24720	4	2	1	0	10	10	2	2	18392	0	7	0	0	2	1	1	2	3	24261	0	1	1	3	2	35085	3	2	1	7
Insertion_5270	72305	72306	SMU_71	SMU_71	71523	72872	1350	+	putative cation efflux pump (multidrug resistance protein)	Low	B	10	1	0.579689	0	22645	3	0	1	2	2	3	2	1	4	1	1598	1	1	0	27	23596	1	2	4546	8	5	95	6	1	1	0	17395	0	2	1	9	1	4
Insertion_5285	72479	72480	SMU_71	SMU_71	71523	72872	1350	+	putative cation efflux pump (multidrug resistance protein)	High	E	3	53	0.708673	1	9	19	235	50186	2	8	10	80	10	73533	5	5	10	3	1	3	1	0	6	4	2	23	11	57974	14	1	7	3	1	5	2	111486	2	1
Insertion_5357	73227	73228	SMU_72	SMU_72	73219	73497	279	+	conserved hypothetical protein	High	F	11	49	0.028777	1	2	5	1	130	117729	27	3	4	1	3	6	6	2	0	1	5	2	93011	1	2	3	19	0	58534	87	1	3	77391	1	3	4	2	1	9
Insertion_5466	75082	75083	SMU_74	SMU_74	74927	75637	711	+	conserved hypothetical protein	High	B	2	12	0.21831	12	213313	4	0	1	2	1	0	1	131310	0	12	1	0	0	1	1	2	0	12	98698	3	14	1	3	0	1	0	3	5	4	1	2	0	1
Insertion_5544	76241	76242	SMU_75	SMU_75	75621	76370	750	+	putative D-alanyl-D-alanine carboxypeptidase	High	E	4	34	0.82777	0	15	76	2	16470	0	0	5	2	0	2	23387	3	13	0	1	1	0	4	4	0	1	31916	3	12	2	2	4	30	6	5	33	1	3	3
Insertion_5594	76870	76871	SMU_76	SMU_76	76374	76961	588	+	putative N-acetyl-muramidase	High	C	7	33	0.844974	2	0	78898	0	0	0	0	0	0	1	0	0	0	1	38817	0	2	0	0	1	469	0	50419	1	0	0	0	2	3	0	0	1	0	3	17
Insertion_5600	76918	76919	SMU_76	SMU_76	76374	76961	588	+	putative N-acetyl-muramidase	High	G	7	43	0.926746	3	4	2	22	1	3	119811	2	1	0	3	6	3	1	40765	29	12	189	0	0	11	1	5	68171	2	6	385	1	3	2	19	4	1	0	50066
Insertion_5681	78097	78098	SMU_78	fruA	77576	81847	4272	+	fructan hydrolase%3B exo-beta-D-fructosidase%3B fructanase%2C FruA	Low	C	12	91	0.121985	0	1	77019	7	4	0	0	3	2	0	1	22	1	2	5	1	1	1	0	57483	286	2	10679	4	1	2	2	32048	8	2	6	1	2	1	100960
Insertion_5713	78517	78518	SMU_78	fruA	77576	81847	4272	+	fructan hydrolase%3B exo-beta-D-fructosidase%3B fructanase%2C FruA	High	F	4	41	0.220323	0	1	1	0	1	17945	10	0	3	1	5	57333	1	1	2	0	2	11	0	1	0	0	1	7013	13	1	1	0	4	0	8	69	25381	1	0
Insertion_5723	78656	78657	SMU_78	fruA	77576	81847	4272	+	fructan hydrolase%3B exo-beta-D-fructosidase%3B fructanase%2C FruA	High	A	12	7	0.252868	65293	1	12	0	3	2	12	4	3	0	2	50	0	4	10	1	2	2	28	73895	69711	16	5	49	3	6	18	0	4	12	3	6	10	2	150989
Insertion_5777	79362	79363	SMU_78	fruA	77576	81847	4272	+	fructan hydrolase%3B exo-beta-D-fructosidase%3B fructanase%2C FruA	High	D	11	93	0.418169	0	3	2	6899	0	4	1	111	6	2	3	4	0	0	2	1	6	5	156349	3	1	1	3	2	4	0	9	22952	6	1	1	5	9	4	1
Insertion_5909	81325	81326	SMU_78	fruA	77576	81847	4272	+	fructan hydrolase%3B exo-beta-D-fructosidase%3B fructanase%2C FruA	High	B	4	36	0.87778	1	45267	8	1	4	47	1	3	1	1	33	33855	4	12	4	2	6	2	6	2	3	11	28227	2	5	3	2	77	0	4	2	55	4	4	6
Insertion_5937	81667	81668	SMU_78	fruA	77576	81847	4272	+	fructan hydrolase%3B exo-beta-D-fructosidase%3B fructanase%2C FruA	High	B	7	48	0.957855	0	12829	1	0	0	1	27	0	1	1	20	1	0	0	29544	0	0	5	0	3	0	4	11	30732	0	0	54	1	1	1	0	10	4	0	2
Insertion_5973	82097	82098	SMU_79	fruB	81918	83477	1560	+	fructan hydrolase%3B exo-beta-D-fructosidase%3B FruB	High	D	6	8	0.114817	8	15	6	32155	5	9	5	6	13	14	6	6	6	82995	5	7	15	0	1	2	61321	1	11	7	2	65	17	5	2	18	13	8	10	377	10
Insertion_6038	82860	82861	SMU_79	fruB	81918	83477	1560	+	fructan hydrolase%3B exo-beta-D-fructosidase%3B FruB	High	E	12	33	0.604233	1	1	4	1	11371	1	0	5	0	0	2	0	0	4	1	1	5	1	0	15455	2	1	19029	0	7	5	1	0	1	2	0	4	6	1	1
Insertion_6421	89074	89075	SMU_83	dnaJ	88008	89141	1134	+	heat shock protein DnaJ (HSP-40)	High	D	7	48	0.940865	4	1	12	41321	2	1	2	14	5	2	0	2	2	2	36650	0	2	0	1	4	1	6	3	42477	447	1	0	6	1	3	0	1	3	16	9
Insertion_6471	89703	89704	SMU_84	truA	89443	90192	750	+	putative tRNA pseudouridine synthase A	High	G	9	82	0.34713	262	2	4	6	1	0	12107	6	4	0	0	2	9	2	2	2	58651	3	2	0	8	2	7	5	1	2	12289	0	1	0	0	2	16	8	5
Insertion_6479	89824	89825	SMU_84	truA	89443	90192	750	+	putative tRNA pseudouridine synthase A	High	B	8	4	0.508678	7	43021	9	1	3	3	4	3	5	2	4	10	3	3	0	33578	7	3	2	1	31220	7	15	2	5	1	5	1	2	2	3	37875	3	2	10
Insertion_6604	91606	91607	SMU_87	SMU_87	91445	92008	564	+	conserved hypothetical protein	High	F	12	10	0.285968	5	2	7	4	0	33930	1	3	1	3	0	5	3	3	0	1	14	3	119	65982	62160	2	4	2	0	44	1	10	5	3	3	0	3	5	0
Insertion_6622	91905	91906	SMU_87	SMU_87	91445	92008	564	+	conserved hypothetical protein	Low	F	6	50	0.817052	2	1	4	1	317	41693	0	7	5	1273	2	2	5	74748	4	0	5	1	1	1	5	1	7	3	128566	32	2	0	7	102065	2	2	1	335	4
Insertion_6627	91993	91994	SMU_87	SMU_87	91445	92008	564	+	conserved hypothetical protein	Low	C	2	57	0.973357	0	1	8251	2	5	1	1	1	0	2733	1	1	0	0	11	0	3	3	0	1	4	2	1104	2	3836	0	0	0	3	0	1	1	2	12	1
Insertion_6690	92788	92789	SMU_88c	SMU_88c	92179	93036	858	-	conserved hypothetical protein%3B possible mechanosensitive ion channel	Low	C	12	10	0.710618	4	4	38196	1	0	2	12	1	0	1	1	4	0	0	0	2	3	0	1	18986	29867	1	3589	1	1	2	0	0	0	2	0	3	16	1	3
Insertion_6819	94435	94436	SMU_91	ropA	94301	95584	1284	+	peptidyl-prolyl isomerase RopA (trigger factor)	Low	C	3	58	0.104443	0	0	9932	0	8	0	3	0	0	0	63565	0	9	1	0	0	0	5	1	0	41	0	1599	2	3054	0	2	1	1	0	10	3	2	0	2
Insertion_6861	95150	95151	SMU_91	ropA	94301	95584	1284	+	peptidyl-prolyl isomerase RopA (trigger factor)	High	E	4	61	0.66173	0	0	5	0	1744	77	0	0	1	1	0	15688	1	0	0	0	0	2	1	1	1	0	3	0	5	14639	0	1	70979	2	2	23	0	1	1
Insertion_7345	101869	101870	SMU_100	SMU_100	101780	102271	492	+	putative sorbose PTS system%2C IIB component	High	G	10	25	0.181263	0	0	3	0	2	1	9884	1	2	3	0	0	0	3	1	0	1	31725	0	0	1	4	11783	0	2	0	37	0	47140	1	1	0	3	1	0
Insertion_7415	102693	102694	SMU_101	SMU_101	102284	103081	798	+	putative sorbose PTS system%2C IIC component	High	D	7	5	0.513174	3	90	17	12428	10	6	6	4	158	4	84	64	95	57	33728	2	36	70	0	18	24614	1	40	7	8	3	9	7	9	10	7	12	52546	8	20
Insertion_7451	103054	103055	SMU_101	SMU_101	102284	103081	798	+	putative sorbose PTS system%2C IIC component	High	B	4	74	0.966123	153	735	3	4	3	0	1	84	52	1	2	761	1	3	27	0	0	4	16	0	38	0	5	0	74	1	1098	0	0	1225	0	4	1	0	1
Insertion_7487	103464	103465	SMU_102	SMU_102	103071	103892	822	+	putative PTS system%2C IID component	High	E	7	34	0.478685	4	3	2	0	50227	0	2	1	3	1	1	2	1	1	54949	0	2	3	1	0	3	0	49644	0	40	0	3	1	2	2	1	0	1	1	5
Insertion_7496	103538	103539	SMU_102	SMU_102	103071	103892	822	+	putative PTS system%2C IID component	High	A	10	1	0.568819	19647	4	26	2	6	0	1	2	0	1	0	1	9	5	1	0	4	14518	0	0	7492	5	5	2	6	5	2	0	10166	0	1	13	3	2	1
Insertion_7501	103562	103563	SMU_102	SMU_102	103071	103892	822	+	putative PTS system%2C IID component	High	B	2	92	0.598051	8	52824	2	4	0	0	5	188	3	102537	1	4	2	1	0	2	9	0	1	0	1	3	3	2	1	8	2	39482	5	6	2	2	2	3	0
Insertion_7506	103660	103661	SMU_102	SMU_102	103071	103892	822	+	putative PTS system%2C IID component	High	H	1	76	0.717418	1	0	1	0	0	1	7	26407	9125	1	0	5	3	0	0	1	0	0	0	0	1	0	3	0	0	0	8719	121	4	0	2	23829	1	3	0
Insertion_7519	103779	103780	SMU_102	SMU_102	103071	103892	822	+	putative PTS system%2C IID component	High	B	8	53	0.862363	0	21631	0	0	25	0	1	1	0	0	0	0	1	0	0	18349	4	4	0	0	2	0	1	0	16686	0	0	2	4	2	1	3	34979	0	0
Insertion_7521	103805	103806	SMU_102	SMU_102	103071	103892	822	+	putative PTS system%2C IID component	High	B	3	10	0.894032	2	16649	1	3	0	0	0	0	1	0	10386	1	1	1	6	0	2	0	1	3	5501	0	2	4	2	0	4	0	1	0	1	2	1	0	3
Insertion_7559	104166	104167	SMU_103	SMU_103	103889	104305	417	+	putative PTS system%2C IIA component	High	D	9	43	0.665865	1	2	17	11836	0	2	1	3	0	0	1	1	1	7	5	9	10252	0	6	1	3	2	5	8812	7	0	1	30	0	1	0	3	1	2	22980
Insertion_7640	105116	105117	SMU_104	SMU_104	104305	106500	2196	+	putative alpha-glucosidase%3B glycosyl hydrolase	High	E	12	73	0.369476	0	4	1	2	21198	1	10	0	0	0	1	2	0	0	0	0	0	0	0	24389	1	0	0	1	7	0	18509	1	36707	0	0	1	18	1	5
Insertion_7663	105399	105400	SMU_104	SMU_104	104305	106500	2196	+	putative alpha-glucosidase%3B glycosyl hydrolase	High	F	6	40	0.498405	2	0	1	0	1	36085	0	1	0	0	0	142	0	4661	0	0	2	1	0	0	1	0	6	19796	2	0	3	1	2	0	2	44675	3	20	3
Insertion_7685	105738	105739	SMU_104	SMU_104	104305	106500	2196	+	putative alpha-glucosidase%3B glycosyl hydrolase	Low	C	3	80	0.652847	2	1	33373	1	2	4	6	5	2	1	50596	2	7	4	1	1	4	4	0	4	29	1	3148	1	8	4	8430	2	5	3	4	2	5	12	4
Insertion_7705	105914	105915	SMU_104	SMU_104	104305	106500	2196	+	putative alpha-glucosidase%3B glycosyl hydrolase	High	D	7	69	0.73303	6	0	94	75305	1	369	1	0	0	7	6	0	0	0	113737	0	7	0	0	2	1	1	4	17	0	66546	0	0	0	41	1	0	8	3	17
Insertion_7707	105967	105968	SMU_104	SMU_104	104305	106500	2196	+	putative alpha-glucosidase%3B glycosyl hydrolase	Low	A	4	82	0.757175	42432	2	9	1	5	1	35	2	4	3	0	23680	3	10	2	1	4	6	1	3	770	9	7	1	4	2	95449	2	3	1	0	44	2	6	1
Insertion_7750	106372	106373	SMU_104	SMU_104	104305	106500	2196	+	putative alpha-glucosidase%3B glycosyl hydrolase	High	B	12	61	0.941686	9	35550	1	4	0	3	0	2	3	1	0	6	1	2	2	1	0	0	0	37378	2	2	5	6	2	29560	0	2	55945	2	0	4	3	2	1
Insertion_7755	106421	106422	SMU_104	SMU_104	104305	106500	2196	+	putative alpha-glucosidase%3B glycosyl hydrolase	High	B	9	32	0.964009	4	6012	6	2	3	1	1	3	3	1	1	2	1	3	1	5	15508	4	0	1	0	5	33816	4	6	3	1	1	0	1	18	0	7	0	0
Insertion_8052	109656	109657	SMU_109	SMU_109	109582	110682	1101	+	conserved hypothetical protein%3B possible permease (efflux protein)	High	A	10	53	0.0672727	13693	5	8	1	88	2	2	1	0	1	1	1	2	18	1	2	12	34700	4	2	2	1	7	6	44199	0	2	10	1	37	0	4	45515	3	2
Insertion_8108	110189	110190	SMU_109	SMU_109	109582	110682	1101	+	conserved hypothetical protein%3B possible permease (efflux protein)	High	B	5	89	0.551818	1	63529	8	1	1	6	1	122	1	0	12	1	120378	2	0	0	3	2	0	3	2	1	8	3	0	0	10	29368	0	6	4	3	93217	5	3
Insertion_8116	110279	110280	SMU_109	SMU_109	109582	110682	1101	+	conserved hypothetical protein%3B possible permease (efflux protein)	High	A	3	33	0.633636	11808	20	20	0	1	0	0	1	60	3	18048	0	0	0	3	0	3	0	0	5	1	0	25310	0	9	3	0	2	37	0	0	1	0	0	0
Insertion_8150	110547	110548	SMU_109	SMU_109	109582	110682	1101	+	conserved hypothetical protein%3B possible permease (efflux protein)	Low	F	12	23	0.877273	1	2	0	0	4	44890	0	4	2	1	1	3	0	2	0	1	1	0	204	44966	0	41414	4	1	150	3	1	34	30877	0	60	1	1	1	1
Insertion_8200	110996	110997	SMU_110	mutR	110824	111684	861	-	putative transcriptional regulator MutR	High	G	5	65	0.2	216	9	2	1	2	26	27587	0	0	1	2	1	139623	0	0	0	1	0	0	198	1	1	0	1	4	15283	82	1	1	0	1	0	74359	0	0
Insertion_8202	111013	111014	SMU_110	mutR	110824	111684	861	-	putative transcriptional regulator MutR	Low	B	6	36	0.219767	0	18825	2	0	1	276	7	1	0	448	0	1	8	19052	0	0	1	16	0	15833	4	401	35509	1	1	10	0	2	1	16	5	1	2	83	2
Insertion_8220	111165	111166	SMU_110	mutR	110824	111684	861	-	putative transcriptional regulator MutR	High	G	6	78	0.396512	1	0	1	0	2	0	9578	0	48	1	0	0	93	126349	0	1	1	0	0	231	174	1	5	2	3	1	10515	0	1	2	2	1	1	97028	92
Insertion_8336	112362	112363	SMU_112c	SMU_112c	111945	112694	750	-	putative transcriptional regulator	High	C	5	29	0.556742	5	38	50530	18	5	0	0	25	6	1	1	4	35706	1	1	6	4	21	0	2	114	4	5909	0	18	11	6	1	8	12	4	71	38976	0	3
Insertion_8381	112840	112841	SMU_113	SMU_113	112823	113755	933	+	putative fructose-1-phosphate kinase	Low	B	2	80	0.0182403	0	187134	2052	0	0	1	11	0	53	231428	0	0	0	0	0	0	1	0	0	2	1	4	307	2	1	0	41860	1	1	7	0	0	0	2	0
Insertion_8444	113718	113719	SMU_113	SMU_113	112823	113755	933	+	putative fructose-1-phosphate kinase	High	A	7	3	0.9603	20553	2	8	4	1	1	0	9	4	0	487	5	2	1	17499	0	0	3	1	0	26055	21	22	0	3	1	1	0	0	2	42337	1	2	1	7
Insertion_8631	116317	116318	SMU_116	lacD2	115645	116634	990	+	tagatose 1%2C6-aldolase	High	A	8	10	0.679474	34790	6	15	4	3	2	2	2	13	13	7	6	1	6	3	39689	5	3	2	1	21266	4	16	5	4	4	2	3	3	9	2	5	14	10	3
Insertion_8677	116904	116905	SMU_117c	SMU_117c	116735	118090	1356	-	conserved hypothetical protein	Low	C	12	39	0.124723	1	3	44061	2	3	1	1	2	1	3	1	7	2	6	0	0	3	2	0	25198	312	3	6633	19310	5	2	1	0	0	0	19157	3	5	8	0
Insertion_8738	117582	117583	SMU_117c	SMU_117c	116735	118090	1356	-	conserved hypothetical protein	High	F	11	37	0.625092	2	2	3	2	4	32580	0	1	2	1	4	3	0	1	0	2	1	2	54381	1	2	1	10	19278	0	0	0	2	73821	0	36	6	8	3	0
Insertion_8942	120577	120578	SMU_119	adh	119558	120676	1119	-	putative alcohol dehydrogenase class III	Low	E	2	81	0.911449	3	14	918	12	110163	187	42	7	11	116800	11	56	11	14	8	4	54	15	12	25	15	10	48	9	77	11	120751	9	10	17	9	23	21	20	28
Insertion_9004	121372	121373	SMU_121	dinF	121344	122672	1329	-	putative DinF%2C damage-inducible protein%3B possible cation efflux pump (multidrug resistance protein)	High	A	12	51	0.0210843	40432	0	0	2	24	0	1	1	0	1	25	1	0	2	0	0	0	3	0	13067	4	0	2	0	19234	0	0	2	1	1	74713	5	1	0	2
Insertion_9013	121508	121509	SMU_121	dinF	121344	122672	1329	-	putative DinF%2C damage-inducible protein%3B possible cation efflux pump (multidrug resistance protein)	High	E	8	36	0.123494	1	0	7	0	120072	0	2	11	5	1	1	3	10	2	44	71372	5	1	0	3	0	4	91520	3	67	3	3	0	0	3	0	18	3	1	1
Insertion_9029	121695	121696	SMU_121	dinF	121344	122672	1329	-	putative DinF%2C damage-inducible protein%3B possible cation efflux pump (multidrug resistance protein)	High	A	2	58	0.264307	12400	0	0	0	172	4	0	0	2	46079	1	1	8	0	1	1	1	1	0	0	55	4	2	0	55960	0	2	1	0	2	1	1	2	0	9
Insertion_9345	127300	127301	SMU_123	SMU_123	122905	127302	4398	+	DNA polymerase III%2C alpha subunit	High	G	12	53	0.999545	3	9	12	2	7	5	1394	8	4	0	9	7	4	8	5	0	10	3	0	4515	4	6	11	10	2943	2	10	7	3	6	14	17	3471	5	2
Insertion_9370	127512	127513	SMU_124	SMU_124	127505	127954	450	+	putative transcriptional regulator (MarR family)	High	A	9	32	0.0155902	1699	19	82	5	2	8	15	16	9	11	10	12	8	18	7	2	75684	8	0	21	9	12	35459	8	6	9	34	13	14	12	11	21	17	17	7
Insertion_9413	128049	128050	SMU_125	SMU_125	128033	128587	555	+	conserved hypothetical protein	High	B	8	92	0.0288809	1	1195	0	0	0	0	1	0	0	0	0	0	0	0	0	1253	2	7	0	1	0	2	1	1	3	0	1	719	0	1	2	0	2	0	3
Insertion_9441	128520	128521	SMU_125	SMU_125	128033	128587	555	+	conserved hypothetical protein	High	G	8	30	0.879061	69	1	12	0	1	0	1300	2	0	1	12	2	0	6	0	43346	1	0	1	0	25	3	59047	1	2	0	13	3	1	0	6	3	34	75394	2
Insertion_9660	131952	131953	SMU_129	adhC	131203	132570	1368	+	putative dihydrolipoamide acetyltransferase	Low	D	8	2	0.547915	8	3	12	11858	3	10	4	3	11	335	3	19	3	12	4	13359	10	4	10	4	5316	1098	20	5	7	2	5	0	9	5086	13	6	5	5	4
Insertion_9742	133528	133529	SMU_130	adhD	132644	134389	1746	+	putative dihydrolipoamide dehydrogenase	High	B	3	45	0.50659	3	2892	14	3	6	5	28	3	10	9	3372	18	9	8	6	4	27	10	9	31	4	422	28	2257	12	3	19	1	9	8	9	13	16	9	37
Insertion_9788	134326	134327	SMU_130	adhD	132644	134389	1746	+	putative dihydrolipoamide dehydrogenase	High	F	8	56	0.963897	1	4	9	0	15	946	25	0	0	0	0	0	4	10	1	6434	4	1	0	0	1	1	12	6	5282	6	1	1	0	1	2	3	4	3	2
Insertion_9994	137461	137462	SMU_133c	SMU_133c	137008	138402	1395	-	putative MDR permease%3B transmembrane efflux protein	High	A	11	26	0.324964	40393	7	88	1	5	4	5	2	3	4	4	5	3	2	2	1	11	5	208107	126	67	11	88726	0	130	5	3	4	3	42020	1	136	3	4	3
Insertion_10429	143521	143522	SMU_138	SMU_138	142800	143744	945	+	putative malate permease	High	A	9	32	0.763771	2322	1	6	6	398	1	2	2	3	2	1	7	6	2	3	1	27562	0	0	0	4	4	37557	3	6	1	4	4	4	2	1	11	3	6	1
Insertion_10460	144179	144180	SMU_139	SMU_139	143865	145049	1185	+	conserved hypothetical protein	High	B	12	88	0.265203	0	60250	0	1	2	3	0	54	1	5	0	74	0	4	0	0	1	3	191	83271	2	3	12	0	0	3	0	33506	3	0	2	99473	0	1	1
Insertion_10488	144770	144771	SMU_139	SMU_139	143865	145049	1185	+	conserved hypothetical protein	High	A	8	48	0.764358	32546	1	11	1	0	0	0	0	0	0	0	1	2	0	0	29898	0	0	0	61	5	1	3	46898	0	2	0	0	29	0	1	0	1	1	2
Insertion_10585	146564	146565	SMU_141	SMU_141	146430	147131	702	+	conserved hypothetical protein	High	B	10	51	0.191155	0	667	1	0	3	1	0	1	0	0	2	1	0	2	1	0	3	2224	0	2	2	2	2	0	2111	0	0	1	3	0	1802	0	2	0	2
Insertion_10597	146721	146722	SMU_141	SMU_141	146430	147131	702	+	conserved hypothetical protein	High	H	1	62	0.415121	0	1	4	2	1	2	1	15558	1825	0	1	3	2	2	4	1	10	1	2	2	1	7	2	2	1	3197	0	47	0	7042	0	14	2	1	2
Insertion_10671	147885	147886	SMU_143c	SMU_143c	147295	147909	615	-	putative polypeptide deformylase	High	D	7	30	0.960912	0	1	0	2269	6	0	0	0	1	1	1	5	0	27	14802	2	2	3	0	1	2	1	17136	1	1	0	2	1	1	0	0	1	1	26570	2
Insertion_10687	148007	148008	SMU_144c	SMU_144c	147984	148631	648	-	putative transcriptional regulator	High	B	8	8	0.0355487	0	13581	0	0	0	0	0	1	0	0	1	1	1	0	0	9379	2	0	0	1	6879	0	0	2	0	0	1	1	0	0	1	1	0	1	0
Insertion_10865	150391	150392	SMU_148	adhE	150120	152789	2670	+	putative alcohol-acetaldehyde dehydrogenase	High	B	9	56	0.101536	0	17810	3	0	57	0	379	2	0	0	2	2	0	0	0	22	24541	0	0	0	480	2	3	0	14891	3	1	159	0	1	0	0	1	101	0
Insertion_10879	150770	150771	SMU_148	adhE	150120	152789	2670	+	putative alcohol-acetaldehyde dehydrogenase	High	B	4	73	0.243537	0	29323	2	1	0	1	24	1	3	2	0	48538	0	0	1	0	1	3	0	0	0	2	4	0	0	0	55191	0	64579	118	0	68	1	2	0
Insertion_10928	151821	151822	SMU_148	adhE	150120	152789	2670	+	putative alcohol-acetaldehyde dehydrogenase	High	A	9	45	0.637317	11279	1	3	1	1	1	0	0	1	2	0	0	1	1	1	1	8620	0	0	0	126	1	1	18975	2	3	2	0	0	1	0	35	1	1	1
Insertion_10961	152426	152427	SMU_148	adhE	150120	152789	2670	+	putative alcohol-acetaldehyde dehydrogenase	Low	F	6	80	0.863994	0	1	0	0	1	79589	39	0	0	1	0	0	3	185580	0	1	2	0	0	0	1	0	9	0	0	4	100715	0	1	0	1	1	3	799	1
Insertion_10974	152639	152640	SMU_148	adhE	150120	152789	2670	+	putative alcohol-acetaldehyde dehydrogenase	High	D	7	55	0.943799	1	2	2	12677	34	2	0	0	7	3	1	3	4	0	70003	0	1	1	0	3	6	0	0	5	25654	4	2	0	1	0	0	0	1	3	84834
Insertion_10978	152663	152664	SMU_148	adhE	150120	152789	2670	+	putative alcohol-acetaldehyde dehydrogenase	High	G	7	6	0.952791	9	2	4	3	0	2	72671	4	4	0	2	4	5	4	55951	2	22	14	0	2	81164	4	20	2	7	3	246	41	1	0	10	4	2	98287	94
Insertion_11011	153096	153097	SMU_149	SMU_149	152999	153301	303	+	putative transposase	Low	C	6	3	0.321192	0	0	62397	0	0	0	1	0	0	4	5	1	3	47867	0	0	0	0	0	0	22381	1	9899	1	0	0	1	0	1	0	46935	0	0	220	0
Insertion_11129	154556	154557	SMU_152	SMU_152	154456	154875	420	+	hypothetical protein	High	A	11	81	0.238663	38612	3	7	0	4	2	5	1	24	4	3	15	2	1	0	0	13	0	1399	0	8	4	5	1	2	21	9928	2	11	8	14	1	10	16	2
Insertion_11154	154783	154784	SMU_152	SMU_152	154456	154875	420	+	hypothetical protein	Low	C	3	41	0.78043	2	2	70151	2	0	1	1	1	8	135	37399	1	4	1	1	3	1	5	1	0	146	0	9494	49164	1	1	0	2	1	1	4	2	48063	34	4
Insertion_11507	159393	159394	SMU_155	pnpA	157228	159420	2193	+	polyribonucleotide nucleotidyltransferase	High	F	3	51	0.987682	1	1	2	1	8	17177	0	4	13	5	65096	2	0	0	0	2	4	0	1	1	3	2	9	3	6457	0	0	2	0	1	40914	2	5	7	4
Insertion_11862	165078	165079	SMU_162c	SMU_162c	164443	165435	993	-	hypothetical protein	High	A	9	55	0.640121	16419	0	5	1	202	1	0	2	1	0	0	4	3	3	4	0	56502	1	0	1	3	1	11	0	58945	3	2	1	0	2	0	6	2	0	66262
Insertion_12017	167191	167192	SMU_164	SMU_164	166491	167237	747	+	putative tRNA/rRNA methyltransferase	High	C	12	36	0.938338	1	1	16387	1	0	1	0	1	0	0	1	0	2	0	0	0	1	1	0	26754	107	1	2088	1	1	1	2	4	1	1	0	1	0	1	1
Insertion_12034	167516	167517	SMU_165	SMU_165	167261	168121	861	+	conserved hypothetical protein	High	F	8	56	0.296512	0	1	0	1	0	1711	0	1	1	0	0	0	0	1	0	5262	1	1	0	1	1	1	4	0	1136	2	1	0	3	0	1	0	0	0	0
Insertion_12066	168072	168073	SMU_165	SMU_165	167261	168121	861	+	conserved hypothetical protein	High	B	9	87	0.943023	0	27126	9	0	0	0	1	10	0	0	1	1	0	0	1	0	47057	1	0	1	0	7	2	3	6	0	0	13736	3	5	21917	0	0	0	0
Insertion_12294	171000	171001	SMU_172	SMU_172	170983	171228	246	+	conserved hypothetical protein%3B putative cell growth regulatory protein	High	A	11	90	0.0693878	30676	4	16	3	2	81	12	1	1	0	3	9	10	12	1	1	10	0	33681	0	7	1	5	6	2	4	1	33149	0	3	7	4	8	38600	0
Insertion_12369	171770	171771	SMU_174c	SMU_174c	171752	172543	792	-	conserved hypothetical protein	High	B	6	5	0.022756	2	42157	8	2	0	0	2	1	1	1	0	5	2	37211	1	0	0	4	0	4	12341	1	3	3	3	1	2	6	5	1	3	8	68652	153	2
Insertion_12435	172459	172460	SMU_174c	SMU_174c	171752	172543	792	-	conserved hypothetical protein	High	B	5	78	0.893805	0	79214	26	0	3	0	4	0	1	0	0	2	65511	1	0	2	0	83	0	3	1	2	11	0	68	1	17216	0	0	7	0	0	461	78975	1
Insertion_12470	173033	173034	SMU_176	SMU_176	172926	173081	156	+	hypothetical protein	High	E	12	88	0.690323	1	4	0	0	40058	115	0	342	0	0	0	7	2	2	0	0	0	1	0	75099	2	1	1	0	25	0	1	25567	4	1	1	71667	3	256	0
Insertion_12474	173052	173053	SMU_176	SMU_176	172926	173081	156	+	hypothetical protein	High	B	2	74	0.812903	25	1611	0	3	3	59	0	203	0	1464	2	1	2	0	0	0	1	6	1	0	0	1	7	7	3	1	1935	0	1	2220	1	1	3	18	2
Insertion_12518	173498	173499	SMU_177	SMU_177	173245	174465	1221	+	hypothetical protein	High	C	2	75	0.207377	0	82	639	0	0	342	3	7	1	1067	0	0	0	8	1	0	0	1	0	0	7	0	6	1	0	1	2823	0	5	1	1520	2	2	6	0
Insertion_12540	173731	173732	SMU_177	SMU_177	173245	174465	1221	+	hypothetical protein	Low	F	8	85	0.398361	1	15	4	6	4	530	3	5	29607	6	5	3	13	8	3	50718	5	13	2	2	1	6	21	22	9	13	3	30155	36259	9	7	47	0	6	7
Insertion_12588	174355	174356	SMU_177	SMU_177	173245	174465	1221	+	hypothetical protein	High	D	4	10	0.909836	1	5	5	13554	2	11	3	4	2	1	1	28810	1	4	1	3	7	3	1	3	18861	13	3	4	0	1	8	1	3	2	1	25	4	6	6
Insertion_12712	176079	176080	SMU_180	SMU_180	176037	178448	2412	+	putative oxidoreductase%3B possible fumarate reductase	High	C	8	25	0.0174202	0	3	10353	1	2	0	0	0	5	1	1	3	1	1	1	14577	3	2	0	0	16	0	18278	0	2	2	0	3	25891	15	2	1	12	1	0
Insertion_12784	177419	177420	SMU_180	SMU_180	176037	178448	2412	+	putative oxidoreductase%3B possible fumarate reductase	Low	F	5	76	0.573206	0	4	1	1	0	1133	0	2	3	0	4	1	4955	1	0	504	2	20	0	0	1	1	1	1	0	2	1846	0	4	2	6	4675	27	1	2
Insertion_13036	180841	180842	SMU_183	sloB	180593	181432	840	+	putative Mn/Zn ABC transporter	High	G	9	26	0.29559	1	2	9	0	2	128	3437	212	2	359	3	2	1	3	1	1	5245	0	0	2	1	2	7095	1	1	102	13	5	4	14212	0	0	2	2	8
Insertion_13129	181928	181929	SMU_184	sloC	181479	182399	921	+	putative ABC transporter%2C metal binding lipoprotein%3B surface adhesin precursor%3B saliva-binding protein%3B lipoprotein receptor LraI (LraI family)	High	E	3	58	0.488043	0	1	0	0	854	0	0	0	2	0	5489	0	1	1	1	0	1	0	0	2	1	1	0	1	3278	1	0	0	0	0	1	0	0	0	3
Insertion_13137	182048	182049	SMU_184	sloC	181479	182399	921	+	putative ABC transporter%2C metal binding lipoprotein%3B surface adhesin precursor%3B saliva-binding protein%3B lipoprotein receptor LraI (LraI family)	High	E	11	52	0.618478	0	0	6	2	6646	1	3	0	0	0	1	55	0	0	0	0	11	0	63092	2	1	2	1	3	16680	1	0	0	0	1	1	32536	1	0	0
Insertion_13175	182502	182503	SMU_185	SMU_185	182383	182520	138	+	hypothetical protein	High	B	6	12	0.868613	4	38473	20	4	6	6	8	5	2	0	6	7	1	34142	0	1	9	5	2	4	17758	11	16	2	2	3	6	12	2	1	4	13	7	177	8
Insertion_13202	182921	182922	SMU_186	sloR	182584	183237	654	+	putative metal-dependent transcriptional regulator	High	B	3	56	0.51608	0	20588	63	1	6	1	0	0	0	0	45934	2	0	1	0	3	2	0	0	295	1	1	0	0	5412	96	1	0	1	0	2	0	0	218	0
Insertion_13356	185309	185310	SMU_188c	SMU_188c	184381	185313	933	-	putative 33 kD chaperonin (heat shock protein 33) (HSP-33)	High	D	8	81	0.995708	21	4	0	27658	93	1	9	0	0	2	11	0	0	4	2	53795	55	0	0	0	4	2	5	11	2	2	34879	2	9	12	1	1	4	1	1
Insertion_13375	185521	185522	SMU_189	SMU_189	185427	185633	207	+	hypothetical protein	Low	F	6	43	0.456311	13	39	32	9	5	14718	13	16	1074	1	5	93	6	59539	14	7	14	18	4	10	14	4	47	22060	8	10	438	8	7	6	12	26	18	479	36660
Insertion_13801	192341	192342	SMU_191c	SMU_191c	192029	193192	1164	-	putative integrase	Low	C	4	82	0.268272	0	0	77989	0	2	104	14	2	1	2	1	9951	0	1	0	3	3	0	0	3	67	4	8404	6	1	0	29204	234	3	4	5	16	8	5	3
Insertion_13814	192466	192467	SMU_191c	SMU_191c	192029	193192	1164	-	putative integrase	High	A	7	6	0.375752	9836	9	13	2	1	7	4	4	4	6	1	23	0	7	12544	1	3	5	0	7	20627	13	2	0	1	32	9	2	16	0	3	1	12	27313	120
Insertion_13821	192503	192504	SMU_191c	SMU_191c	192029	193192	1164	-	putative integrase	High	D	7	38	0.407567	0	1	1	21389	1	0	2	3	1	0	1	1	4	2	6736	0	1	1	0	1	0	0	2	14312	1	0	1	0	0	15913	2	0	6	0	2
Insertion_13832	192605	192606	SMU_191c	SMU_191c	192029	193192	1164	-	putative integrase	Low	C	6	2	0.495271	1	2	15381	0	5	2	7	1	4	3	186	3	1	29198	0	13	2	3	1	0	13411	0	1270	1	10	1	0	0	4	904	5	13	6	164	3
Insertion_13840	192658	192659	SMU_191c	SMU_191c	192029	193192	1164	-	putative integrase	Low	C	8	53	0.540843	2	17	42096	17	59	0	3	1	5	2	1	6	49	11	0	66845	90	1	0	0	156	0	5655	1	32205	3	2	23	1	14	0	16	114099	25	0
Insertion_13880	193086	193087	SMU_191c	SMU_191c	192029	193192	1164	-	putative integrase	High	E	10	73	0.908856	18	1	1	0	109517	3	33	1	3	0	0	2	0	3	0	2	1	131467	0	3	3	19	7	0	78	1	118504	0	221851	237	1	2	6	1	1
Insertion_13957	193965	193966	SMU_196c	SMU_196c	193953	195050	1098	-	putative transfer protein	High	G	2	88	0.0109389	38	16	29	6	6	23	19158	5	21	20106	3	68	14	16	4	38	41	7	4	6	35	5	100	5	8	25	141	19808	7	9	9	28630	8	8	109
Insertion_13962	194035	194036	SMU_196c	SMU_196c	193953	195050	1098	-	putative transfer protein	Low	H	2	26	0.0747493	0	1	2	58632	6	0	0	76646	1	749	45	1	2	0	2	0	1	1	0	1	1	0	22916	9	1	0	5	281	0	82432	3	3	2	2	4
Insertion_13969	194150	194151	SMU_196c	SMU_196c	193953	195050	1098	-	putative transfer protein	High	G	11	55	0.179581	2	2	0	1	158	0	78508	1	1	3	0	0	2	0	9	1	1	1	45699	0	3	0	1	1	41830	2	267	1	1	1	0	3	5	0	115002
Insertion_13975	194216	194217	SMU_196c	SMU_196c	193953	195050	1098	-	putative transfer protein	Low	A	2	65	0.239745	622	12	31	7	6	106	11	15	65520	80721	7	18	12	17	2	6	24	13	0	9	20	15	29	13	25	33573	23	3	25	14	5	12	65918	11	23
Insertion_14014	194751	194752	SMU_196c	SMU_196c	193953	195050	1098	-	putative transfer protein	Low	C	8	65	0.727438	72	1	16154	2	0	4	2	1	0	0	2	5	6	1	0	12135	12	3	1	3	35	1	2095	3	0	5163	6	2	2	7	1	8	15368	4	5
Insertion_14057	195413	195414	SMU_197c	SMU_197c	195072	197498	2427	-	hypothetical protein	High	B	2	45	0.140561	3	33179	7	7	330	4	5	14	6	57674	6	9	13	5	0	20	5	14	1	1	3	16	5	38040	227	2	11	8	153	5	9	15	1	4	2
Insertion_14108	196134	196135	SMU_197c	SMU_197c	195072	197498	2427	-	hypothetical protein	Low	G	5	80	0.437758	2	2	5	1	1	1	62605	1	4	0	1	4	244548	1	1	1	5	4	0	3	4	5	7	4	293	3	39503	2	6	2	1	6	1910	2	3
Insertion_14120	196256	196257	SMU_197c	SMU_197c	195072	197498	2427	-	hypothetical protein	High	F	4	26	0.488046	1	1	3	6	0	38485	0	0	1	2	1	309440	0	0	0	0	1	1	0	0	1	0	107568	1	0	6	1	2	19	116795	0	391	0	1	0
Insertion_14139	196467	196468	SMU_197c	SMU_197c	195072	197498	2427	-	hypothetical protein	Low	A	2	91	0.575021	61642	2596	28	8	16	9	5	188	11	132792	9	26	10	19	10	7	19	8	3	11	15	7	24	5	5	2	11	27038	8	23	12	29	16	10	72102
Insertion_14160	196723	196724	SMU_197c	SMU_197c	195072	197498	2427	-	hypothetical protein	High	B	9	27	0.680544	5	26342	5	3	1	1	2	1	6	0	26	18	1	1	0	3	54008	6	0	1	4	3	48053	4	3	0	2	4	0	3	44103	4	7	5	3
Insertion_14265	198172	198173	SMU_198c	SMU_198c	197498	200041	2544	-	putative conjugative transposon protein	Low	G	7	62	0.265041	2	1	2	1	0	46	672	1	5	313	0	2	0	1	25482	1	300	0	0	11	6	1	2	0	2	40331	14	1	1	44714	1	0	1	0	19
Insertion_14282	198385	198386	SMU_198c	SMU_198c	197498	200041	2544	-	putative conjugative transposon protein	High	D	7	34	0.348801	1	3	7	91643	0	0	0	4	0	0	2	1	1	1	63991	3	2	0	0	2	1	2	78725	31	0	0	2	0	0	0	2	1	1	2	9
Insertion_14323	198873	198874	SMU_198c	SMU_198c	197498	200041	2544	-	putative conjugative transposon protein	High	E	8	50	0.5407	0	6	5	0	40549	3	165	0	0	334	0	1	1	0	1	36661	0	0	0	0	0	6	7	0	28476	0	1	0	1	82020	1	3	2	0	0
Insertion_14349	199165	199166	SMU_198c	SMU_198c	197498	200041	2544	-	putative conjugative transposon protein	High	F	2	80	0.655525	0	13	0	1	1	31016	24	3	1	135089	0	1	1	1	1	2	1	0	0	1	2	0	5	1	1	1	36908	1	0	14	0	0	2	1	2
Insertion_14411	199737	199738	SMU_198c	SMU_198c	197498	200041	2544	-	putative conjugative transposon protein	Low	C	4	2	0.880456	12	18	12635	1	5	2	43	3	16	2	3	20469	73	0	0	0	7	72	0	14	2300	2	1672	2	37	22	294	6	2	2907	0	25	5	146	40
Insertion_14424	199903	199904	SMU_198c	SMU_198c	197498	200041	2544	-	putative conjugative transposon protein	High	E	11	52	0.945733	99	10	30	4	2467	3	1	2	7	0	10	23	3	8	2	3	241	8	1418	11	73	4	19	0	2782	6	5	4	0	4	3	9380	11	9	11
Insertion_14429	199976	199977	SMU_198c	SMU_198c	197498	200041	2544	-	putative conjugative transposon protein	High	A	7	69	0.97444	4937	0	10	0	1	3	0	2	3	0	2	1	5	5	5774	0	3	1	0	2	2	2	9	4	1	6359	6	0	1	2	6	4	6	2	0
Insertion_14481	200404	200405	SMU_199c	SMU_199c	200061	200441	381	-	hypothetical protein	High	B	8	58	0.902632	8	28840	1	1	168	46	1	7	0	0	0	6	1	2	2	52514	1	9	0	0	1	3	19	2	80535	0	2	6	0	13	2	1	4	3	2
Insertion_14529	200982	200983	SMU_201c	SMU_201c	200710	201690	981	-	putative transposon protein	Low	E	7	88	0.277551	0	3	6	1	164045	2	1	323	0	1	0	211	3	0	133709	2	2	1	0	1	4	0	7	0	107	1	0	81509	1	2	2	256342	865	0	14
Insertion_14550	201146	201147	SMU_201c	SMU_201c	200710	201690	981	-	putative transposon protein	High	D	3	25	0.444898	1	2	2	9443	0	0	1	4	4	0	63008	1	0	0	0	1	1	1	0	1	0	1	25981	4	1	0	0	2	82658	2	6	1	1	1	1
Insertion_14675	202549	202550	SMU_205c	SMU_205c	202493	202765	273	-	hypothetical protein	Low	F	6	87	0.205882	2	2	2	0	1	76882	1	233	2	0	21453	1	2	91629	1	2	2	1	2	1	6	3	36	3	1	55	2	55334	1	1	58004	0	1	366	3
Insertion_14676	202566	202567	SMU_205c	SMU_205c	202493	202765	273	-	hypothetical protein	High	G	2	31	0.268382	1	3	1	0	2	2	1607	0	8	60978	56	15	1	2	1	0	4	6	0	2	4	0	45002	1	5	4	19	7	0	1	3	11	7	0	48171
Insertion_14876	204992	204993	SMU_208c	SMU_208c	204699	206423	1725	-	putative transposon protein%3B possible DNA segregation ATPase	High	B	9	46	0.169954	0	74696	6	1	0	0	1	0	1	0	0	0	0	1	0	1	65219	3	0	3	0	6	9	48805	2	1	1	1	0	1	1	0	0	0	1
Insertion_14889	205208	205209	SMU_208c	SMU_208c	204699	206423	1725	-	putative transposon protein%3B possible DNA segregation ATPase	High	E	3	1	0.295244	0	0	1	1	5400	0	1	0	0	1	1398	3	0	1	0	0	0	0	0	0	1071	3	2	1	3	2	1	0	932	2	1	1	4	1	0
Insertion_14965	206095	206096	SMU_208c	SMU_208c	204699	206423	1725	-	putative transposon protein%3B possible DNA segregation ATPase	High	B	7	37	0.809745	3	20868	4	1	0	1	3	2	2	3	0	0	1	8	10691	1	0	3	0	1	2	1	13	10621	3	2	0	4	10627	7	3	8	2	1	1
Insertion_14989	206350	206351	SMU_208c	SMU_208c	204699	206423	1725	-	putative transposon protein%3B possible DNA segregation ATPase	High	D	5	45	0.957657	1	7	1	35066	3	40	0	7	1	0	0	0	36878	12	0	0	40	0	0	0	2	0	24	25458	2	8	2	0	51	47	0	3	292	1	2
Insertion_14996	206397	206398	SMU_208c	SMU_208c	204699	206423	1725	-	putative transposon protein%3B possible DNA segregation ATPase	High	E	6	31	0.984919	1	6	7	0	776	0	0	1	1	2	0	1	1	76664	3	1	0	1	1	1	2	0	39734	3	2	0	1	2	0	3	2	8	3	322	32434
Insertion_15088	207481	207482	SMU_211c	SMU_211c	207419	207862	444	-	hypothetical protein	High	A	3	80	0.139955	119951	1	3	0	0	0	10	0	0	3	80578	0	2	0	1	1	0	0	0	1	127	1	8	0	0	79	23878	0	0	0	58	1	0	2	3
Insertion_15094	207533	207534	SMU_211c	SMU_211c	207419	207862	444	-	hypothetical protein	High	E	2	53	0.257336	4	18	13	4	50417	31	35	29	5	13063	6	12	10	4	3	2	5	2	3	6	11	1	17	10	3902	8	4	1	1	4	10	11	21702	8	17
Insertion_15097	207572	207573	SMU_211c	SMU_211c	207419	207862	444	-	hypothetical protein	High	D	7	40	0.345372	0	1	1	46393	446	2	3	1	1	2	0	390	1	74	10484	314	7	1	0	2	0	0	6	36977	8	32	2	1	4	63	2	67880	8	4	106
Insertion_15103	207601	207602	SMU_211c	SMU_211c	207419	207862	444	-	hypothetical protein	High	B	8	77	0.410835	396	837	121	0	0	2	11	2	1	1	1	3	1	3	3	601	3	6	5	0	48	0	7	0	3	2	2841	2	4	1	2	12	1418	111	1
Insertion_15106	207619	207620	SMU_211c	SMU_211c	207419	207862	444	-	hypothetical protein	Low	G	7	46	0.451467	3	0	4	0	5	5	38648	3	2	4	1	4	6	3	33656	1	2	9	0	2	1	3	11	17422	6	0	524	2	9	3	4	3	3	6	6
Insertion_15156	208151	208152	SMU_213c	SMU_213c	208136	208327	192	-	hypothetical protein	High	B	12	34	0.078534	0	24863	4	0	0	2	0	0	1	0	5	1	1	2	1	0	0	2	0	40869	3	6	36504	4	0	1	0	0	1	0	0	1	2	6	1
Insertion_15190	208505	208506	SMU_214c	SMU_214c	208355	208663	309	-	hypothetical protein	High	E	9	57	0.487013	0	0	4	1	5023	0	3	4	0	0	0	3	2	1	0	1	25669	18	0	0	1	1	34	0	30791	7	2	1	2	2	0	1	1	3	24
Insertion_15213	208741	208742	SMU_215c	SMU_215c	208672	208872	201	-	hypothetical protein	Low	C	4	9	0.345	1	0	63734	0	0	1	0	1	0	0	0	79259	1	0	0	0	0	0	0	0	35314	2	7202	0	1	0	0	0	0	0	0	99	0	4	0
Insertion_15242	209070	209071	SMU_216c	SMU_216c	208952	209266	315	-	hypothetical protein	High	F	2	92	0.375796	3	25	6	1	2	78668	2	53	1	122771	0	3	3	33	3	5	10	3	0	1	2	1	11	4	1	4	1	36403	7	122	13	2	25	4	3
Insertion_15247	209114	209115	SMU_216c	SMU_216c	208952	209266	315	-	hypothetical protein	High	A	12	33	0.515924	9829	1	1	0	1	3	0	8	2	0	1	2	2	4	0	1	8	0	0	11049	0	0	19416	2	5	0	5	6	2	3	0	1	2	23	0
Insertion_15454	211347	211348	SMU_219	SMU_219	211020	211451	432	+	hypothetical protein	High	A	6	65	0.758701	27175	49	19	0	6	2	2	0	4	3	3	12	2	102811	2	123	1	1	0	8	3	213	3	0	0	35923	304	0	7	4	0	0	94851	451	0
Insertion_15503	211886	211887	SMU_220c	SMU_220c	211770	212222	453	-	hypothetical protein	High	G	9	62	0.256637	0	0	2	0	0	3	968	3	1	8	0	0	0	1	0	1	67286	1	2	1	0	0	2	0	0	33609	7	0	0	110285	0	1	2	0	5
Insertion_15521	212054	212055	SMU_220c	SMU_220c	211770	212222	453	-	hypothetical protein	Low	G	10	12	0.628319	6	0	3	3	5	1	18101	7	33069	2	1	7	1	5	0	1	2	37484	0	1	72188	9	18	5	3	1	55	0	7	4	4	2	1	3	3
Insertion_15595	212667	212668	SMU_221c	SMU_221c	212568	213113	546	-	putative integrase	High	E	4	77	0.181651	1	0	12	1	19427	82	18	0	2	1	2	114663	50	3	0	0	2	0	7	0	4	2	7	0	14	1	55035	0	9	1	0	119	98327	0	0
Insertion_15614	212836	212837	SMU_221c	SMU_221c	212568	213113	546	-	putative integrase	Low	C	8	48	0.491743	13	3	37177	5	5	1	27	1	1	15	1	1	0	4	21	32108	0	1	0	58	73	1	4381	86647	56	2	1	0	2	1	2	105	1	2	16
Insertion_15616	212871	212872	SMU_221c	SMU_221c	212568	213113	546	-	putative integrase	High	C	3	31	0.555963	10	0	1359	3	0	0	50	1	1	0	4412	1	2	0	1	0	48	5	0	2	37	1	13236	0	0	1	1	1	1	2	0	2	4	4	5396
Insertion_15777	214545	214546	SMU_226c	SMU_226c	214544	215092	549	-	putative transposase	High	F	11	53	0.00182482	0	1	3	0	129	27013	1	1	0	0	4	0	3	2	0	0	3	0	16780	1	5	2	18	0	15821	1	0	1	11	2	0	0	28555	0	0
Insertion_15893	215997	215998	SMU_227c	SMU_227c	215841	216404	564	-	conserved hypothetical protein	High	E	12	86	0.277087	2	1	0	0	88321	1	51	125	0	17	3	0	8	1	0	0	0	0	6	53032	0	0	6	28	66	1	1	39883	8	151639	5	0	11	22	0
Insertion_15904	216065	216066	SMU_227c	SMU_227c	215841	216404	564	-	conserved hypothetical protein	Low	D	1	33	0.397869	0	2	3	629	1	1	1	3	37546	1	0	1	1	3	22777	1	4	3	1	1	0	0	24189	4	4	0	1	0	52	1	4	2	1	2	1
Insertion_15909	216119	216120	SMU_227c	SMU_227c	215841	216404	564	-	conserved hypothetical protein	High	D	3	55	0.493783	0	0	0	4291	57	0	1	0	0	0	30739	0	0	1	8	0	0	0	0	0	0	0	0	0	43639	1	0	0	0	0	0	1	0	0	102096
Insertion_15935	216305	216306	SMU_227c	SMU_227c	215841	216404	564	-	conserved hypothetical protein	Low	A	2	42	0.824156	6457	64	4	1	126	319	0	1	54	22140	0	2	78	0	88	81	1	0	0	1	43	0	4	23201	1	0	0	0	749	2	1	25	1	33353	1
Insertion_16194	219762	219763	SMU_231	ilvB	218987	220690	1704	+	acetolactate synthase%2C large subunit (AHAS)	High	B	11	10	0.455079	5	20486	24	6	9	12	8	13	13	4	6	15	9	25	7	7	20	8	34018	12	18411	4	20	13	5	6	27	6	5	7	6	6	13	9	7
Insertion_16232	220395	220396	SMU_231	ilvB	218987	220690	1704	+	acetolactate synthase%2C large subunit (AHAS)	High	F	8	62	0.826776	0	3	0	0	0	505	1	0	0	186	0	0	0	0	1	24763	12	0	0	1	1	1	1	1	0	25307	0	0	0	88242	1	1	0	0	1
Insertion_16276	221072	221073	SMU_232	ilvH	220683	221165	483	+	acetolactate synthase%2C small subunit	High	C	10	58	0.807054	1	3	3492	1	60	0	1	0	0	18	0	0	1	0	3	0	1	29369	0	1	1	1	310	2	13387	2	0	0	0	0	0	4	2	13	1
Insertion_16282	221150	221151	SMU_232	ilvH	220683	221165	483	+	acetolactate synthase%2C small subunit	High	D	6	39	0.96888	0	1	1	51849	0	0	0	1	2	0	2	1	0	4512	0	0	4	0	0	0	1	0	2	38656	0	0	2	0	0	3	39483	0	0	13	2
Insertion_16449	223544	223545	SMU_234	ilvA	222495	223745	1251	+	threonine dehydratase	High	E	6	46	0.8392	0	8	2	0	1829	1	0	15	37	1	1	2	0	4371	20	0	0	2	0	0	23	1	4	1486	4	4	0	7	0	2	0	0	1	70	24
Insertion_16972	230719	230720	SMU_242c	SMU_242c	229245	230798	1554	-	putative amino acid ABC transporter%2C permease protein%2C glutamine transport system	High	D	5	32	0.949131	1	1	3	1075	0	2	3	0	0	0	1	6	36325	0	0	0	5	2	0	1	2	2	44940	3	1	2	0	0	2	2	0	2	278	3	1
Insertion_17100	232461	232462	SMU_243	SMU_243	231574	232851	1278	+	conserved hypothetical protein	High	A	5	46	0.694597	4461	1	3	0	3	5	1	2	2	2	20	1	21665	3	0	1	2	4	24	0	3	0	4	10644	11	0	0	1	4	1	1	3	204	1	1
Insertion_17401	236924	236925	SMU_248	SMU_248	236614	237876	1263	+	putative ABC transporter%2C membrane protein	High	D	2	89	0.245642	0	4	14	21057	1	0	2	3	0	37823	0	3	3	0	3	0	0	0	2	0	0	0	4	13	0	2	0	27781	0	23	4	0	43389	13	0
Insertion_17612	240332	240333	SMU_251	SMU_251	239552	240967	1416	+	conserved hypothetical protein%3B possible ABC transporter%2C membrane component	High	E	2	49	0.551237	0	1	5	0	45297	0	0	0	1	67903	0	1	1	4	0	0	6	0	0	2	1	2	6	1	17053	1	1	1	72782	13	5	0	1	0	1
Insertion_17645	240837	240838	SMU_251	SMU_251	239552	240967	1416	+	conserved hypothetical protein%3B possible ABC transporter%2C membrane component	Low	F	6	85	0.908127	0	3	4	1	9	8582	5	3	3	1	7	10	3	30246	0	0	2	5	4	0	5	1	12	2	2	6	1	3155	11714	3	3	3	8	742	3
Insertion_17703	241555	241556	SMU_252	SMU_252	241259	242032	774	+	hypothetical protein	High	E	2	60	0.382924	8	3	2	2	4038	3	1	0	1	6397	1	1	4	1	1	2	3	1	30	7	8	10	0	0	10322	3	1	0	23	0	1	0	10	0	1
Insertion_17786	242651	242652	SMU_253	dacA	242290	243534	1245	-	putative D-alanyl-D-alanine carboxypeptidase%3B penicillin-binding protein	High	D	6	52	0.290193	0	3	4	15898	21	0	1	8	5	2	2	81	3	92673	8	2	3	2	0	3	1	4	2	4	10912	2	3	1	7	4	4	78114	0	413	2
Insertion_17827	243199	243200	SMU_253	dacA	242290	243534	1245	-	putative D-alanyl-D-alanine carboxypeptidase%3B penicillin-binding protein	High	C	5	4	0.730707	0	1	3436	3	0	1	1	1	5	1	1	0	2166	0	1	2	7	7	0	0	848	0	176	1	2	6	4	1	2	1	2	4620	54	11	1
Insertion_17830	243215	243216	SMU_253	dacA	242290	243534	1245	-	putative D-alanyl-D-alanine carboxypeptidase%3B penicillin-binding protein	Low	C	5	4	0.743569	7	4	58669	0	5	1	2	1	2	2	2	7	38735	1	1	0	3	0	0	0	20334	4	7805	4	1	0	0	0	2	3	1	43814	276	0	1
Insertion_17859	243517	243518	SMU_253	dacA	242290	243534	1245	-	putative D-alanyl-D-alanine carboxypeptidase%3B penicillin-binding protein	Low	E	4	49	0.986334	0	3	1	0	3994	1	1	5	0	0	0	31546	0	0	0	151	2	3	0	2	1	0	3	1	10313	65	0	0	3484	3	0	34	0	3	0
Insertion_17970	244902	244903	SMU_255	oppA	243822	245471	1650	+	putative oligopeptide ABC transporter%2C substrate-binding protein OppA	High	D	2	12	0.654942	0	332	0	2369	5	2	3	1	8	6085	1	0	0	1	12	0	1	14	0	0	13086	9	5	9	2	0	1	0	1	2	0	3	2	5	0
Insertion_18046	246039	246040	SMU_256	oppB	245577	246491	915	+	putative oligopeptide transport system%2C permease protein OppB	High	B	8	85	0.50547	4	8270	1	0	0	1	1	1	0	1	0	0	2	0	0	20690	69	2	0	0	3	3	2	0	1	0	1	8578	8028	1	0	0	1	2	7
Insertion_18215	248673	248674	SMU_259	oppF	248588	249514	927	+	putative oligopeptide ABC transporter%2C ATP-binding protein OppF	High	B	11	36	0.0917927	2	13652	3	1	2	0	0	1	9	1	1	2	8	2	0	0	32	0	110481	2	0	4	26529	0	1	3	2	1	3	1	0	2	0	43	2
Insertion_18446	251746	251747	SMU_261c	SMU_261c	250989	251945	957	-	putative transcriptional regulator	High	B	8	37	0.791841	2	110041	0	0	0	2	0	2	1	1	1	3	2	3	0	40806	3	1	3	2	0	3	0	13596	0	0	2	0	41298	1	0	7	1	0	2
Insertion_18448	251786	251787	SMU_261c	SMU_261c	250989	251945	957	-	putative transcriptional regulator	Low	C	10	36	0.833682	1	0	170125	0	0	0	1	3	0	0	0	2	7	1	0	2	0	126293	0	97	208	0	22957	0	0	1	0	0	2	0	1	1	4	20	0
Insertion_18458	251888	251889	SMU_261c	SMU_261c	250989	251945	957	-	putative transcriptional regulator	High	E	4	51	0.940377	77	2	27	0	48374	0	0	11	2	0	35	124330	14	3	0	1	0	3	0	165	8	1	22	1	35080	6	1	3	1	1	55025	171	18	2	1
Insertion_18526	252704	252705	SMU_262	otcA	252184	253203	1020	+	putative ornithine carbamoyltransferase	High	G	4	76	0.510304	397	3	3	472	486	225	197736	1	0	3	3	265990	0	1	2	2	6	3	0	1	1	0	4	2	0	75	275990	3	2	1	5	246443	5	1	0
Insertion_18551	253123	253124	SMU_262	otcA	252184	253203	1020	+	putative ornithine carbamoyltransferase	High	E	7	8	0.921492	23	16	41	6	89354	7	8	8	4	4	8	40	8	21	82221	7	30	6	8	5	132574	31	57	7	74	5	3	9	4	12	11	12	16	11	16
Insertion_18899	258162	258163	SMU_267c	SMU_267c	257272	259536	2265	-	putative glutamate-cysteine ligase	High	D	2	81	0.39311	0	0	11	178249	3	6	42	0	0	161434	1	2	0	10	0	0	4	0	0	0	6	0	5	43	0	1	144664	0	0	3	2	5	1	1	1
Insertion_18903	258269	258270	SMU_267c	SMU_267c	257272	259536	2265	-	putative glutamate-cysteine ligase	Low	B	5	55	0.440371	145	621	1	1	190	1	1	1	1	4	0	1	81307	1	2	0	3	1	1	0	0	1	3	0	73193	0	2	0	0	0	1	1	796	2	103912
Insertion_19129	261360	261361	SMU_270	sgaT	261355	262812	1458	+	putative PTS system%2C membrane component%3B possible ribulose-monophosphate PTS pathway enzyme IIC	High	F	8	70	0.00343171	9	5	17	4	8	21921	4	7	7	3	5	19	400	5	0	16646	4	11	5	8	5	19	3	3	1	9932	44	1	17	1	0	6	13	1	1
Insertion_19140	261445	261446	SMU_270	sgaT	261355	262812	1458	+	putative PTS system%2C membrane component%3B possible ribulose-monophosphate PTS pathway enzyme IIC	Low	E	3	86	0.0617708	0	0	560	0	17686	0	1	149	1	0	47512	0	0	0	0	0	2	2	0	1	2	0	0	0	10	2	0	19915	1	13385	2	0	2	0	3
Insertion_19200	262467	262468	SMU_270	sgaT	261355	262812	1458	+	putative PTS system%2C membrane component%3B possible ribulose-monophosphate PTS pathway enzyme IIC	Low	F	4	75	0.763212	149	253	17	51	49	4068	42	94	2	0	3	10648	0	2	25	98	4	1	147	2	59	63	22	8	0	20	912	1	4	55	4433	14	554	22	3
Insertion_19235	262978	262979	SMU_271	ptxB	262880	263161	282	+	putative PTS system%2C enzyme IIB component	High	C	3	28	0.348754	5	2	41446	0	3	3	0	16	0	1	12054	3	2	2	2	0	2	2	0	8	138	0	4745	1	0	0	15	1	2	2	6	15658	2	15	3
Insertion_19309	264071	264072	SMU_273	SMU_273	263751	264416	666	+	putative hexulose-6-phosphate synthase	High	D	11	45	0.481203	9	0	0	142448	0	2	0	0	0	18	7	5	6	1	9	0	2	2	76413	1	2	1	3	68164	4	2	0	4	0	6	5	3	2	0	14
Insertion_19394	265769	265770	SMU_275	SMU_275	265288	265998	711	+	putative L-ribulose 5-phosphate 4-epimerase	High	B	10	68	0.677465	0	46431	0	5	2	196	1	0	0	2	2	3	4	5	0	1	7	70507	1	6	113	4	3	2	3	22094	0	3	6	2	2	0	7	1	8
Insertion_19398	265884	265885	SMU_275	SMU_275	265288	265998	711	+	putative L-ribulose 5-phosphate 4-epimerase	High	B	4	87	0.839437	22	48241	2	0	0	1	0	213	20	1	17	90556	1	3	0	2	51	1	0	0	4	1	1	60	2	6	3	13983	0	3	41000	130	1	0	1
Insertion_19402	265942	265943	SMU_275	SMU_275	265288	265998	711	+	putative L-ribulose 5-phosphate 4-epimerase	High	D	2	86	0.921127	0	1	3	56974	361	0	0	417	1	7562	3	0	1	1	0	0	0	0	0	0	2	1	1	128	2	0	0	52052	1	62941	2	1	1	1	3
Insertion_19450	266584	266585	SMU_277	SMU_277	266412	266663	252	+	hypothetical protein	High	G	3	46	0.685259	2	2	4	6	2	1	2803	0	0	1	12934	4	1	3	0	2	3	5	0	6	3	65	4	4752	0	0	16	0	0	1	1	4	2	1	2
Insertion_19747	269539	269540	SMU_283	SMU_283	269323	269541	219	+	hypothetical protein	Low	C	7	94	0.990826	2	3	609	299	0	1	1	169	2	1	2	2	0	1	1097	3	4	484	0	4	1	1	23	4	8	1	487	29932	3	6	1610	0	4	1	2
Insertion_19781	269910	269911	SMU_284	SMU_284	269566	269973	408	+	hypothetical protein	High	B	11	31	0.845209	0	15833	4	0	0	0	0	1	1	0	0	0	1	2	5	0	0	0	33788	1	0	2	151675	0	1	1	10	0	2	2	141	0	0	6	120457
Insertion_19793	270028	270029	SMU_285	SMU_285	270023	270199	177	+	hypothetical protein	High	E	4	58	0.0284091	0	1	0	1	2528	0	1	0	0	1	0	3160	1	0	19	0	1	0	0	0	0	1	0	0	624	2	0	0	0	2	1	4	2	10	0
Insertion_19798	270078	270079	SMU_285	SMU_285	270023	270199	177	+	hypothetical protein	High	A	12	49	0.3125	36348	1	5	1	12	0	3	0	2	2	3	2	2	1	1	2	2	0	16	42391	26	0	3	0	7070	3	165	0	58028	81	0	1	1	3	6
Insertion_19808	270197	270198	SMU_285	SMU_285	270023	270199	177	+	hypothetical protein	High	F	11	66	0.988636	1	41	2	0	1	3327	0	3	0	1	0	2	0	4	0	0	0	2	8163	3	0	179	0	1	2	2762	0	1	0	3	0	0	2	4828	0
Insertion_19896	271191	271192	SMU_286	SMU_286	270628	272910	2283	+	putative ABC transporter%2C ATP-binding protein ComA	High	A	2	40	0.246713	17896	8	2	33	0	1	4	3	3	45004	7	8	2	5	1	2	8	4	0	4	1	5	9	29597	2	8	1	3	2	2	8	48741	2	14	5
Insertion_19915	271407	271408	SMU_286	SMU_286	270628	272910	2283	+	putative ABC transporter%2C ATP-binding protein ComA	Low	E	1	55	0.341367	495	3	5	4	662	2	4	4	188114	2	2	5	3	7	124	0	3	107167	5	4	2	7	30	2	99711	3	4	2	351	19	1	10	5	6	165276
Insertion_19948	271940	271941	SMU_286	SMU_286	270628	272910	2283	+	putative ABC transporter%2C ATP-binding protein ComA	High	A	7	69	0.574934	12248	0	4	0	2	0	0	1	4	1	2	0	1	1	12057	0	46	0	0	1	8	0	27	0	0	9107	1	0	1	0	2	1	0	0	5
Insertion_19962	272133	272134	SMU_286	SMU_286	270628	272910	2283	+	putative ABC transporter%2C ATP-binding protein ComA	Low	G	11	30	0.659509	1147	0	14	7	0	0	80829	0	4	0	3	0	9	2	0	2	2	0	89167	0	4	0	81628	8	2	2	306	1	3	0	1	7	7	98674	0
Insertion_19976	272303	272304	SMU_286	SMU_286	270628	272910	2283	+	putative ABC transporter%2C ATP-binding protein ComA	Low	G	3	6	0.734005	0	0	2	0	0	2	188478	1	0	2	53975	4	1	2	1	0	0	1	0	1	15837	1	2	0	1	0	956	2	0	5	5	2	0	24983	4
Insertion_20033	273142	273143	SMU_287	SMU_287	272924	273826	903	+	putative ComB%2C accessory factor for ComA	High	B	12	50	0.241685	0	41480	5	1	36	0	2	1	6	281	2	5	6	2	3	8	3	2	0	19322	53	1	3	0	31454	0	0	0	0	52275	3	3	6	2	0
Insertion_20046	273430	273431	SMU_287	SMU_287	272924	273826	903	+	putative ComB%2C accessory factor for ComA	High	D	10	25	0.560976	0	1	16	4049	15	24	2	15	4	2	14	6	22	26	3	4	9	28832	0	8	1	7	22026	7	1	10	6	2	15979	28	10	4	4	5	6
Insertion_20111	274203	274204	SMU_289	SMU_289	274183	275850	1668	+	putative transcriptional regulator	High	B	12	69	0.0119976	1	64552	3	0	1	149	0	4	1	1	2	2	0	1	1	1	5	3	0	75402	0	2	5	1	0	31103	2	2	5	1	1	0	4	1	3
Insertion_20178	274910	274911	SMU_289	SMU_289	274183	275850	1668	+	putative transcriptional regulator	High	B	9	85	0.436113	0	23256	0	0	1	0	0	91	1	0	1	0	1	1	0	0	96702	1	0	2	1	1	3	0	1	1	3	25802	27089	2	0	0	0	1	0
Insertion_20199	275190	275191	SMU_289	SMU_289	274183	275850	1668	+	putative transcriptional regulator	High	E	2	88	0.604079	1	2	6	1	36451	5	2	1	2	40292	1	18	2	0	1	1	5	0	0	4	0	2	3	1	31	1	2	28057	1	18	1	88506	1	5	2
Insertion_20220	275417	275418	SMU_289	SMU_289	274183	275850	1668	+	putative transcriptional regulator	High	E	2	37	0.740252	0	1	2	2	2299	2	1	0	3	915	3	3	3	4	4	1	1	1	0	0	2	1	2	1400	3	1	2	1	1766	0	0	7	0	2	1
Insertion_20232	275607	275608	SMU_289	SMU_289	274183	275850	1668	+	putative transcriptional regulator	Low	C	9	40	0.854229	2	1	13925	0	1	1	0	0	0	0	0	1	0	0	0	1	2944	1	0	0	34	6	1974	6127	3	0	1	25	0	0	0	21809	0	0	0
Insertion_20244	275763	275764	SMU_289	SMU_289	274183	275850	1668	+	putative transcriptional regulator	High	E	9	60	0.94781	2	4	7	0	1273	30	2	4	3	0	1	0	0	3	0	5	29426	2	0	7	2	2	6	1	23134	0	4	1	1	2	6	2	2	4	0
Insertion_20248	275830	275831	SMU_289	SMU_289	274183	275850	1668	+	putative transcriptional regulator	High	E	10	81	0.988002	0	0	11	1	29158	0	10	0	1	2	0	1	4	3	0	1	5	24539	0	2	1	3	5	3	25	51	21346	1	1	1	0	4	2	4	1
Insertion_20315	276560	276561	SMU_290	SMU_290	276429	277520	1092	+	conserved hypothetical protein	High	D	5	79	0.120073	4	3	14	205624	2	2	64	3	3	9	4	9	28129	13	17	3	14	3	1	11	7	11	26	38	3	4	179349	3	2	8	3	10	252	6	189170
Insertion_20352	277089	277090	SMU_290	SMU_290	276429	277520	1092	+	conserved hypothetical protein	High	G	10	61	0.60495	0	0	0	0	0	190	1084	0	0	0	3	1	1	6	0	0	0	24268	1	2	1	0	1	0	2	21124	2	0	56121	0	0	0	0	2	2
Insertion_20627	281215	281216	SMU_292	SMU_292	280397	281398	1002	+	putative transcriptional regulator	High	F	6	37	0.817183	2	0	2	0	0	25398	0	0	1	5	3	2	3	75408	0	0	3	2	0	1	0	3	1	8803	1	2	1	2	36462	1	1	2	0	325	6
Insertion_20714	282296	282297	SMU_294	SMU_294	282083	282568	486	+	conserved hypothetical protein	High	G	5	50	0.439175	0	117	3	5	48	16	36709	1	5	7	5	1	60962	36	3	0	4	1	0	0	3	0	23	1	34917	23	115	0	26	44302	12	11	428	122	1
Insertion_20729	282541	282542	SMU_294	SMU_294	282083	282568	486	+	conserved hypothetical protein	High	E	12	36	0.94433	0	1	2	1	9810	1	0	28	1	0	0	0	1	5	0	1	0	0	0	6788	3	0	20512	0	14	0	0	1	4	1	0	0	0	0	0
Insertion_20743	282796	282797	SMU_295	SMU_295	282568	282951	384	+	hypothetical protein	High	D	11	90	0.5953	0	0	2	17440	2	0	1	118	1	1	1	0	2	18	1	0	1	0	56270	1	2	1	0	3	0	1	0	40877	6	8	3	27	7	82868	2
Insertion_20798	283719	283720	SMU_296	SMU_296	282969	283943	975	+	conserved hypothetical protein	High	B	4	43	0.770021	0	4065	4	1	0	0	4	1	2	0	3	9146	0	1	4	2	0	1	0	1	1	1	1	4499	1	0	1	2	2	1	2	15	0	1	18417
Insertion_21002	287049	287050	SMU_298	SMU_298	286831	287259	429	+	conserved hypothetical protein	Low	E	12	45	0.509346	0	1	0	1165	25410	0	0	3	1	0	0	2	0	0	0	1	6	2	0	53906	1	0	12	42608	26	2	1	2	2	0	1	4	1	0	7
Insertion_21003	287061	287062	SMU_298	SMU_298	286831	287259	429	+	conserved hypothetical protein	High	E	12	45	0.537383	2	0	5	188	9703	2	0	1	1	2	1	4	2	6	0	3	5	3	0	17426	2	1	8	7999	6	5	7	2	3	2	1	4	3	5	0
Insertion_21126	288930	288931	SMU_300	tgt	288082	289224	1143	+	putative tRNA-guanine transglycosylase%3B queuine tRNA-ribosyltransferase	Low	G	12	75	0.742557	309	9	2	0	0	0	54196	5	1	1	573	0	0	1	2	2	2	1	0	59926	0	0	5	0	0	1	51835	1	2	1	30281	0	5	1	0
Insertion_21264	290642	290643	SMU_302	SMU_302	290214	291227	1014	+	conserved hypothetical protein%3B putative membrane protein	High	F	7	58	0.422507	2	0	0	1	44	9965	0	0	1	2	0	4	0	0	18039	0	0	5	0	4	3	0	1	0	29965	0	6	2	0	1	0	0	3	0	4
Insertion_21330	291543	291544	SMU_303	SMU_303	291304	292080	777	+	conserved hypothetical protein	High	D	12	12	0.30799	4	8	4	38645	0	0	2	0	1	0	0	6	0	3	0	2	1	1	9	36080	55916	6	23	5	4	2	0	0	2	1	2	2	1	1	3
Insertion_21621	295716	295717	SMU_308	SMU_308	295182	295982	801	+	sorbitol-6-phosphate 2-dehydrogenase	High	A	3	1	0.6675	104235	2	6	0	0	0	0	0	5	0	71687	2	4	0	1	1	3	1	0	1	5280	0	10	0	1	0	1	0	53944	1	3	0	0	0	1
Insertion_21640	296011	296012	SMU_309	SMU_309	296004	297869	1866	+	regulator of sorbitol operon	High	A	10	85	0.00375335	16471	1	1	0	1	84	0	86	1	1	3	1	0	0	1	0	0	40308	3	0	4	2	2	3	224	1	6	13936	43973	7	1	1	1	1	1
Insertion_21866	298664	298665	SMU_311	SMU_311	298437	298979	543	+	PTS system%2C sorbitol (glucitol) phosphotransferase enzyme IIC2	High	G	5	12	0.418819	0	2	2	6	1	11	47777	0	13	0	3	14	28137	5	1	103	15	0	1	3	31292	4	11	3	1	0	169	1	13	0	2	4	253	2	1
Insertion_21964	300046	300047	SMU_312	SMU_312	299070	300080	1011	+	PTS system%2C sorbitol phosphotransferase enzyme IIBC	High	D	6	4	0.966337	4	0	1	30960	0	16	2	43	2	0	4	5	0	38313	0	59	2	9	0	3	8981	4	10	64	2	0	0	1	9	1	1	29264	7	229	1
Insertion_21975	300190	300191	SMU_313	SMU_313	300122	300487	366	+	putative PTS system%2C sorbitol-specific enzyme IIA	High	A	2	57	0.186301	2715	1	1	1	14	1	0	0	3	19945	0	2	0	2	1	1	0	5	0	0	0	1	0	2	6867	0	0	3	0	2	0	0	4	6	1
Insertion_22152	302870	302871	SMU_318	SMU_318	302577	303707	1131	+	putative hippurate hydrolase	High	F	9	31	0.259292	1	1	4	0	0	13755	0	4	1	1	0	0	0	1	141	0	81418	0	1	0	1	2	103262	0	2	0	0	0	1	0	1	1	2	2	115319
Insertion_22159	302935	302936	SMU_318	SMU_318	302577	303707	1131	+	putative hippurate hydrolase	High	F	7	93	0.316814	2	18	2	1	30	21343	0	3	3	23	3	5	5	0	12450	2	3	0	0	44	15	258	3	93	7	2	1	34135	3	2	10	5	1	12	3
Insertion_22270	304670	304671	SMU_321	SMU_321	304564	305235	672	+	conserved hypothetical protein%3B possible membrane protein	High	D	6	23	0.157973	0	1	7	4229	2	1	0	2	0	0	2	1	0	63531	2	0	4	2	0	8	1	28869	8	0	79	0	3	0	11	2	0	3	1	297	1
Insertion_22311	305233	305234	SMU_321	SMU_321	304564	305235	672	+	conserved hypothetical protein%3B possible membrane protein	High	D	6	54	0.997019	0	2	3	5285	83	0	0	2	9	1	0	0	0	58650	1	0	5	0	0	0	0	1	0	2	23839	1	2	0	1	1	2	2	8	27824	0
Insertion_22542	308954	308955	SMU_327	SMU_327	308403	309803	1401	+	putative DNA repair protein	Low	C	9	40	0.393571	0	1	11606	0	1	0	0	0	1	0	3	15	0	0	0	0	2022	2	0	0	25	0	1307	4642	2	1	0	1	1	0	0	9996	1	2	4
Insertion_22581	309606	309607	SMU_327	SMU_327	308403	309803	1401	+	putative DNA repair protein	Low	D	2	87	0.859286	4	1	3	130856	8	78	17	1	22	83153	6	4	2	11	2	15	1	3	2	5	5	3	22	79	3	18	3	27954	3	8	36752	9	6	5	5
Insertion_22898	314175	314176	SMU_332	SMU_332	313740	314288	549	+	conserved hypothetical protein	High	C	12	25	0.793796	0	4	2163	0	2	1	0	1	1	3	0	0	2	1	1	1	2	3	0	4626	12	1	2690	1	1	0	0	0	4773	2	1	0	0	1	0
Insertion_22943	314850	314851	SMU_333	SMU_333	314437	315672	1236	+	hypothetical protein	High	B	6	78	0.334413	1	49589	2	0	1	1	9	4	2	330	2	11	2	146748	1	2	0	0	1	1	3	20	7	0	0	254	25365	18	0	1	1	6	3	72783	0
Insertion_22972	315204	315205	SMU_333	SMU_333	314437	315672	1236	+	hypothetical protein	High	E	4	23	0.621053	1	2	5	0	22346	3	1	2	4	4	1	69953	1	4	1	0	6	43	1	2	1	58543	5	2	25	1	8	0	1	3	3	77	5	2	3
Insertion_22992	315425	315426	SMU_333	SMU_333	314437	315672	1236	+	hypothetical protein	High	C	8	33	0.8	0	1	5057	0	2	0	0	0	0	1	0	2	0	0	0	7592	0	0	0	0	17	1	925	1	1	0	0	1	2	126	0	1	1	0	1
Insertion_23004	315579	315580	SMU_333	SMU_333	314437	315672	1236	+	hypothetical protein	High	A	8	67	0.924696	5988	0	1	0	1	0	1	1	0	1	0	0	0	1	1	6019	0	1	0	1	2	3	2	0	0	2898	1	1	2	5	0	0	5	0	1957
Insertion_23064	316076	316077	SMU_334	SMU_334	315869	317059	1191	+	argininosuccinate synthase (citrulline-asparate ligase)	High	G	10	3	0.17395	2	2	0	0	3	0	7822	2	2	4	5	1	0	1	0	0	2	40324	0	0	7369	1	6	0	2	2	16	0	0	2	27003	0	1	0	1
Insertion_23068	316128	316129	SMU_334	SMU_334	315869	317059	1191	+	argininosuccinate synthase (citrulline-asparate ligase)	Low	C	9	77	0.217647	0	1	96572	1	2	1	36	11	1	3	0	3	28	4	1	0	100620	1	0	1	326	2	13186	1	5	1	84496	1	19	1	0	2	95455	0	3
Insertion_23161	317674	317675	SMU_335	SMU_335	317402	318784	1383	+	argininosuccinate lyase	High	F	11	57	0.196816	2	1	4	1	145	19679	1	0	0	9	2	5	0	1	1	0	3	0	3515	2	0	0	3	2	60340	3	0	1	15	3	0	1	1	1	0
Insertion_23173	317860	317861	SMU_335	SMU_335	317402	318784	1383	+	argininosuccinate lyase	High	F	3	68	0.331404	1	0	8	0	3	30602	1	1	2	0	47293	1	1	2	1	3	0	1	2	0	0	2	2	1	0	30592	1	2	0	2	3	2	1	1	0
Insertion_23412	321307	321308	SMU_339	SMU_339	321128	321730	603	+	hypothetical protein	Low	C	2	89	0.297342	0	0	43788	0	1	79	0	68	0	28692	0	1	1	1	0	0	0	0	0	0	114	0	6151	0	0	1	2	29057	0	0	0	1	51860	1	0
Insertion_23564	323367	323368	SMU_342	SMU_342	323332	323967	636	+	conserved hypothetical protein	Low	H	3	27	0.0551181	1	0	5	1	15977	0	3	83898	0	0	733	0	0	7	0	1	1	1	0	0	0	1	63758	0	10	0	1	434	0	2	43336	0	2	0	0
Insertion_23636	324444	324445	SMU_343	SMU_343	324244	324765	522	+	hypothetical protein	High	C	2	66	0.383877	2	0	882	2	0	1	2	1	1	2058	1	2	4	2	4	0	1	8	1	1	0	3	34	3	4	2317	1	4	3	7	1	3	3	7755	16
Insertion_23646	324582	324583	SMU_343	SMU_343	324244	324765	522	+	hypothetical protein	Low	G	1	72	0.648752	100	0	53	1	0	141	740	342	5960	0	2	0	2	1	118	0	0	0	2	279	0	2	1	0	0	4180	1737	3	3	1	290	0	2	0	1
Insertion_23742	326155	326156	SMU_346	SMU_346	325540	326157	618	+	putative NADH dehydrogenase%3B NAD(P)H nitroreductase	High	A	4	33	0.996759	7428	5	25	5	4	10	6	18	5	4	2	44938	7	4	6	4	16	4	1	7	17	8	11310	4	2	4	16	8	8	6	7	67	16	8	11
Insertion_23886	328764	328765	SMU_351	SMU_351	328549	329421	873	+	conserved hypothetical protein	High	A	5	7	0.24656	33477	2	1	0	1	2	6	2	1	1	1	2	47152	2	4	0	1	2	1	0	27178	0	22	2	1	1	0	1	2	1	0	1	368	1	24323
Insertion_24109	331923	331924	SMU_354	SMU_354	330720	331994	1275	+	conserved hypothetical protein	High	A	6	36	0.94427	49524	9	9	14	2	4	1	10	4	4	4	27	3	98581	2	2	10	7	1	4	5	10	50251	4	3	20	6	4	3	1	6	14	7	432	9
Insertion_24388	335743	335744	SMU_359	SMU_359	335165	337246	2082	+	translation elongation factor G (EF-G)	High	D	3	81	0.277751	0	2	1	766	0	0	0	2	1	0	1191	1	4	1	0	1	0	1	0	0	3	2	0	1	0	1	1311	1	2	6	0	1	2	0	0
Insertion_24689	340584	340585	SMU_362	SMU_362	340543	341061	519	+	conserved hypothetical protein	High	G	6	34	0.0791506	0	0	3	8	0	0	13089	0	1	1	0	0	0	54381	1	0	1	0	0	8	1	0	49353	1	4	2	44	0	0	0	1	3	0	229	2
Insertion_24860	342898	342899	SMU_364	glnA	341554	342900	1347	+	glutamine synthetase type 1%3B glutamate--ammonia ligase	High	B	11	5	0.998514	8	4994	1	7	4	2	1	9	1	1	1	2	2	1	0	16	4	8	29625	1	8954	4	19	0	7	12	9	0	1	1	2	16	11734	7	1
Insertion_25071	346599	346600	SMU_365	gltA	343060	347577	4518	+	glutamate synthase (large subunit)	Low	C	6	60	0.783485	0	1	6939	0	100	0	2	1	1	0	3	2	1	22568	0	0	1	0	0	3	5	1	954	0	66797	0	1	0	1	0	1	1	2	100	0
Insertion_25159	348178	348179	SMU_366	gltB	347579	349015	1437	+	NADPH-dependent glutamate synthase (small subunit)	High	D	2	6	0.417131	103	12	2	21419	2	6	1	0	6	18445	0	11	2	2	1	0	16	7	0	1	31430	3	4	3	2	16	4	64	4	6	2	186	7	38042	1
Insertion_25192	348679	348680	SMU_366	gltB	347579	349015	1437	+	NADPH-dependent glutamate synthase (small subunit)	Low	F	5	43	0.766017	0	0	10	1	0	30562	0	1	2	0	0	0	72983	1	1	0	0	0	1	1	0	2	7	17814	0	0	1	3	2	0	1	0	524	7	20756
Insertion_25227	349316	349317	SMU_367	SMU_367	349163	349798	636	+	hypothetical protein	High	F	10	60	0.240945	14	35	5	1	162	17142	4	12	18	2	2	23	0	5	0	2	65	44625	1	5	4	8	209	1	99387	1	4	9	2	0	83	5	14	7	6
Insertion_25562	353613	353614	SMU_371	SMU_371	353198	353911	714	+	conserved hypothetical protein%3B inner membrane protein	High	B	9	48	0.582048	0	18296	1	1	278	0	0	0	1	0	1	0	0	1	1	0	25235	0	0	1	2	1	1	18418	166	1	1	0	0	0	0	0	3	1	0
Insertion_25598	354010	354011	SMU_372	SMU_372	353956	355119	1164	+	hypothetical protein	High	B	12	91	0.0464316	2	31280	2	6	3	2	3	1	2	0	0	2	1	7	7	1	2	1	1	23005	2	3	8	1	2	5	1	12862	7	4	4	2	5	4	53653
Insertion_25607	354104	354105	SMU_372	SMU_372	353956	355119	1164	+	hypothetical protein	Low	C	9	49	0.127257	4	1	49524	0	21	1	5	1	2	0	0	5	0	16	0	0	69448	1	0	0	54	1	5732	0	22576	9	1	0	27928	1	32	0	1	4	1
Insertion_25612	354153	354154	SMU_372	SMU_372	353956	355119	1164	+	hypothetical protein	Low	E	4	80	0.16939	0	0	1	0	94498	10	5	1	0	15	2	151463	0	1	1	1	37	1	0	432	2	1	5	1	67	13	33028	8	1	619	0	214	3	13	6
Insertion_25620	354219	354220	SMU_372	SMU_372	353956	355119	1164	+	hypothetical protein	High	A	12	53	0.226139	16416	1	4	1	22	0	1	10	3	5	0	0	0	1	1	1	0	4	0	18734	2	2	6	3	16976	1	6	2	1	0	0	2	47492	2	6
Insertion_25669	354806	354807	SMU_372	SMU_372	353956	355119	1164	+	hypothetical protein	Low	B	7	86	0.730868	1	19573	29	320	3	20	0	3	2	0	2	1	2	6	6280	2919	2	3	1	1	2	4	0	0	1	2	6	11854	240	13368	11	6	10	1	3
Insertion_25695	355020	355021	SMU_372	SMU_372	353956	355119	1164	+	hypothetical protein	High	C	10	62	0.914875	1	0	1177	0	1	135	0	214	10	398	1	1	0	3	1	0	0	60036	0	0	1	8	23	3	1	53022	4	0	131	141158	2	2	2	2	1
Insertion_25738	355477	355478	SMU_373	SMU_373	355112	355855	744	+	hypothetical protein	High	B	5	69	0.491252	1	16390	0	0	1	1	0	6	0	1	0	9	48988	2	0	0	2	0	1	6	2	1	3	0	1	9089	0	3	44	0	1	14	375	4	1
Insertion_25762	355798	355799	SMU_373	SMU_373	355112	355855	744	+	hypothetical protein	High	G	2	39	0.923284	0	0	3	1	0	83	31924	4	0	18444	71	11	0	1	0	26	0	0	0	1	1	0	0	24369	8	4	94	1	1	1	22695	10	0	3	0
Insertion_25796	356256	356257	SMU_374	SMU_374	355842	356552	711	+	putative oxidoreductase	High	A	9	9	0.583099	23552	1	26	3	0	3	8	1	1	1	2	22	2	2	1	0	38176	0	0	3	47999	5	8	7	0	4	13	0	5	14	2	5	3	7	1
Insertion_25826	356550	356551	SMU_374	SMU_374	355842	356552	711	+	putative oxidoreductase	High	G	8	37	0.997183	0	8	6	5	4	12	8932	6	7	1	6	7	6	3	3	9292	3	14	0	1	5	4	8	3362	6	1	30	4	8037	1	5	2	2	17	6
Insertion_25834	356599	356600	SMU_375	SMU_375	356563	357471	909	+	hypothetical protein	High	H	4	31	0.0396476	39	0	2	3	0	1	3	13231	2	1	1	1759	4	6	3	1	1	0	0	0	0	0	6377	2	0	1	243	24	25	2	0	5	1	2	11235
Insertion_25855	356799	356800	SMU_375	SMU_375	356563	357471	909	+	hypothetical protein	High	A	3	51	0.259912	23005	0	3	0	18	0	0	1	2	0	21455	1	0	1	1	0	0	0	0	3	16	0	0	0	9710	1	33	0	0	1	32234	0	2	2	1
Insertion_25858	356822	356823	SMU_375	SMU_375	356563	357471	909	+	hypothetical protein	Low	C	10	42	0.285242	2	1	24330	224	1	3	2	3	3	0	0	4	2	0	0	0	0	6244	0	5	14	0	2237	12742	0	3	0	0	0	2	4	2	0	25537	0
Insertion_25867	356883	356884	SMU_375	SMU_375	356563	357471	909	+	hypothetical protein	High	G	5	45	0.352423	2	3	2	2	4	0	24909	2	3	4	5	1	26016	1	0	0	1	3	0	1	1	1	8	13986	2	5	87	0	156	1	1	4	186	6	4
Insertion_25904	357287	357288	SMU_375	SMU_375	356563	357471	909	+	hypothetical protein	Low	F	12	42	0.797357	0	0	195	1	1	2642	1	0	2	1	2	1	3	714	2	1	3	2	0	1145	0	2	34	1774	0	3	3	1	4	1	1	1	6	3969	1
Insertion_25924	357452	357453	SMU_375	SMU_375	356563	357471	909	+	hypothetical protein	High	A	4	86	0.979075	19585	1	2	0	2	0	1	212	6	1	0	12308	0	0	1	0	0	0	0	1	15	2	2	0	1	0	0	18597	3	24903	0	13	1	4	0
Insertion_25977	358031	358032	SMU_376	SMU_376	357487	358725	1239	+	putative aminotransferase	Low	C	2	30	0.439418	1	0	38165	0	0	0	1	6	1	13660	1	0	0	1	0	0	2	1	1	1	128	1	5354	0	1	1	1	198	0	1	1	0	1	38989	0
Insertion_25980	358049	358050	SMU_376	SMU_376	357487	358725	1239	+	putative aminotransferase	Low	H	1	93	0.453958	0	0	4	4	9	3	40011	103223	2571	0	1	16	0	1	1	1	1	0	1	0	1	1	6	6	0	2	128	35597	3	2	0	0	2	0	4
Insertion_25994	358263	358264	SMU_376	SMU_376	357487	358725	1239	+	putative aminotransferase	High	F	10	37	0.626817	0	3	5	1	1	28702	0	1	1	0	1	6	5	1	0	1	1	10304	1	0	4	12	6	11025	4	120	2	2	24222	1	1	0	0	2	1
Insertion_26057	358978	358979	SMU_378	SMU_378	358920	359159	240	+	hypothetical protein	Low	D	3	76	0.242678	10	3	17	10002	15	8	4	8	17	4	1296	3	1	11	2	9	5	4	44	6	11	0	14	10	9	3	7212	10	8	21	0	43257	90	3	2661
Insertion_26156	360074	360075	SMU_381c	SMU_381c	359781	360683	903	-	conserved hypothetical protein	High	E	9	56	0.324834	0	0	0	0	1218	0	0	0	0	0	0	0	1	0	1	0	25384	0	0	1	1	0	0	1	27702	0	0	0	1	0	0	0	1	0	0
Insertion_26236	361243	361244	SMU_382c	SMU_382c	361058	361912	855	-	putative oxidoreductase	High	A	2	63	0.216628	63041	0	8	0	0	205	6	17	0	78477	44	0	1	0	13	0	1	5	8	2	7	0	13	1	9	18662	4	3	11	2	54548	2	3	0	27
Insertion_26273	361905	361906	SMU_382c	SMU_382c	361058	361912	855	-	putative oxidoreductase	Low	C	11	80	0.991803	0	0	79957	0	1	9	29	3	2	0	1	51	1	1	0	2	44	0	121228	0	160	1	11119	5	18	0	24151	0	13	10	1	1	1	0	22
Insertion_26310	362427	362428	SMU_383c	SMU_383c	362047	363093	1047	-	conserved hypothetical protein%3B putative reductase	High	G	6	46	0.363289	0	0	6	3	5	3	33596	1	3	1	0	2	2	54451	0	2	1	1	0	1	3	2	3	22261	1	3	129	1	6	1	1	0	3	216	2
Insertion_26329	362627	362628	SMU_383c	SMU_383c	362047	363093	1047	-	conserved hypothetical protein%3B putative reductase	Low	C	9	29	0.554493	0	1	35308	2	4	1	0	2	1	1	4	3	5	5	3	2	42766	1	0	1	115	1	5257	1	2	6	3	5	3	1	0	2	56400	9	0
Insertion_26335	362694	362695	SMU_383c	SMU_383c	362047	363093	1047	-	conserved hypothetical protein%3B putative reductase	High	D	6	10	0.618547	1	0	0	35923	1	1	4	3	0	0	0	2	0	33303	1	0	1	2	0	1	30941	4	2	5	2	0	0	1	1	1	0	3	1	124	1
Insertion_26356	362982	362983	SMU_383c	SMU_383c	362047	363093	1047	-	conserved hypothetical protein%3B putative reductase	High	D	7	7	0.893881	2	1	0	45204	2	153	2	0	1	1	0	0	1	0	50224	4	1	1	0	0	55391	1	3	87	1	3	0	4	3	1	3	3	2	1	106761
Insertion_26492	364851	364852	SMU_386	SMU_386	364422	364856	435	+	putative ribosomal-protein-alanine acetyltransferase	High	B	10	43	0.988479	4	7697	16	1	1	2	0	33	8	2	0	12	19	115	2	0	4	21662	0	25	42	3	16	18165	2	8	1	5	1	1	6	2	2	1	21573
Insertion_26616	366573	366574	SMU_388	SMU_388	365960	366658	699	+	putative integral membrane protein%3B possible branched-chain amino acid permease	High	A	12	85	0.878223	19223	0	3	0	1	0	1	77	1	1	0	7	2	0	1	0	2	3	0	65913	34	2	6	1	3	1	0	27904	32032	35	3	6	1	4	2
Insertion_26647	366943	366944	SMU_390	SMU_390	366854	367012	159	+	hypothetical protein	Low	C	5	87	0.563291	4	2	23653	0	12	0	1	82	0	1	7	1	50658	0	0	1	6	0	0	1	54	8	2848	4	3	1	1	13795	1	6	24665	0	415	0	3
Insertion_26701	367657	367658	SMU_392c	SMU_392c	367656	368828	1173	-	conserved hypothetical protein	Low	A	7	26	0.000853242	32916	2	413	3	2	1	2	1216	7	376	0	4	2	11	31688	3	2	1	0	2	5	1	33167	430	1	2	5	8	9	57155	0	4	4	6	6
Insertion_26748	368558	368559	SMU_392c	SMU_392c	367656	368828	1173	-	conserved hypothetical protein	High	H	1	55	0.769625	0	0	3	0	14	1	0	61990	28378	0	1	1	0	0	4	0	1	1	0	0	1	0	0	1	14031	0	1	306	3	5	0	1	0	0	59085
Insertion_26828	369759	369760	SMU_394c	SMU_394c	369598	369897	300	-	conserved hypothetical protein	High	B	4	69	0.538462	0	4063	1	1	1	23	1	1	1	2	0	13469	1	2	2	1	35	1	0	2	0	1	1	0	1	4087	2	9	0	1	0	18	3	14	4
Insertion_26835	369897	369898	SMU_394c	SMU_394c	369598	369897	300	-	conserved hypothetical protein	Low	C	10	85	1	1	5	61154	0	3	0	1	1	3	0	1	5	0	7	1	3	3	42603	28	3	151	3	8313	1	1	2	4	32760	66141	2	0	9	4	5	5
Insertion_26908	370879	370880	SMU_395	pepX	370156	372432	2277	-	X-prolyl dipeptidyl peptidase	High	E	2	26	0.317663	0	2	2	0	13820	0	0	0	0	2310	0	0	1	0	1	0	0	0	0	0	0	0	5482	0	16	0	0	1	0	2971	0	0	6	0	0
Insertion_26961	371616	371617	SMU_395	pepX	370156	372432	2277	-	X-prolyl dipeptidyl peptidase	Low	A	8	92	0.641476	48393	1	2	0	13	2	3	108	2	1	18	6	2	1	1	540	0	8	0	1	4	2	6	1	0	0	3	34143	14	1	0	1	3	3	2
Insertion_27002	372259	372260	SMU_395	pepX	370156	372432	2277	-	X-prolyl dipeptidyl peptidase	High	F	8	82	0.923989	1	0	2	1	0	93855	421	1	0	0	2	1	8	1	0	13467	0	1	0	0	0	0	2	1	1	2	130059	87	0	1	2	3	1	9	1
Insertion_27012	372410	372411	SMU_395	pepX	370156	372432	2277	-	X-prolyl dipeptidyl peptidase	Low	F	7	31	0.990334	0	1	1	0	2	5983	2	4	5	5	4	19	1	2	17582	0	3	0	3	0	2	0	45990	1	1	3	0	0	11	1	0	1	5	7	20917
Insertion_27115	373776	373777	SMU_399	SMU_399	373588	374346	759	+	conserved hypothetical protein	High	C	6	34	0.248021	0	64	56236	2	0	3	0	1	0	0	2	1	1	54293	0	0	1	440	0	0	93	3	76620	0	83	0	0	1	5	0	1	1	0	227	0
Insertion_27160	374413	374414	SMU_400	SMU_400	374343	375293	951	+	putative secreted esterase	High	F	6	9	0.0736842	2	0	0	1	2	45101	0	0	1	0	0	0	10	59570	0	2	43	0	0	2	37088	2	0	0	1	2	2	0	1	0	1	2	2	240	1
Insertion_27168	374537	374538	SMU_400	SMU_400	374343	375293	951	+	putative secreted esterase	Low	C	9	81	0.204211	1	1	11478	0	0	1	1	1	3	2	3	3	8	3	0	0	42386	0	0	1	16	16	1455	0	13	0	3288	2	0	1	0	3	4	1	0
Insertion_27201	375094	375095	SMU_400	SMU_400	374343	375293	951	+	putative secreted esterase	High	A	10	8	0.790526	26625	0	1	0	1	0	2	2	2	2	0	1	0	0	1	1	1	43411	0	0	32761	4	6	0	2	1	3	0	0	3	1	0	1	2	1
Insertion_27283	376154	376155	SMU_402	pfl	376029	378356	2328	-	pyruvate formate-lyase	High	D	3	93	0.0537172	1	3	1	33441	0	0	1	62	0	2	53165	3	2	2	1	1	2	0	1	0	1	1	1	5	1	3	1	22718	0	1	15	0	0	3	0
Insertion_27331	376844	376845	SMU_402	pfl	376029	378356	2328	-	pyruvate formate-lyase	High	E	12	32	0.350236	3	3	4	0	11955	0	1	0	0	2	0	1	311	2	1	85	2	1	0	32663	1	14	62792	5	14	2	0	1	1	2	1	3	3	1	5
Insertion_27414	378122	378123	SMU_402	pfl	376029	378356	2328	-	pyruvate formate-lyase	High	A	10	6	0.899441	29838	6	10	3	4	1	10	5	8	2	2	6	3	26	1	1	3	121310	0	13	45324	1	5	2	4	4	4	2	2	1	1	2	4	64433	2
Insertion_27480	378933	378934	SMU_403	SMU_403	378579	379691	1113	+	putative DNA-damage-inducible protein P	High	H	1	37	0.318345	1	1	4	0	0	0	2	33589	4829	1	1	2	0	0	0	0	0	5	0	0	1	0	3	11107	0	1	1	49	17553	0	0	0	0	2	1
Insertion_27527	379643	379644	SMU_403	SMU_403	378579	379691	1113	+	putative DNA-damage-inducible protein P	High	B	10	49	0.956835	0	154028	5	0	71	3	3	13	5	4	0	5	0	3	6	2	2	174816	0	8	6	6	11	6	58581	1	2	1	236052	8	4	1	18	11	4
Insertion_27565	380069	380070	SMU_405c	SMU_405c	380033	380440	408	-	putative transcriptional regulator	High	E	10	31	0.0884521	1	2	6	0	926	0	1	0	2	0	1	0	3	1	2	0	1	42990	0	2	1	0	33124	4	3	0	2	1	0	2	1	0	0	2	40811
Insertion_27585	380267	380268	SMU_405c	SMU_405c	380033	380440	408	-	putative transcriptional regulator	High	D	12	25	0.574939	1	1	2	10479	0	0	14	5	1	0	0	1	0	1	0	0	0	12	0	6818	2	1	18929	4	13	1	1	0	27243	1	0	2	3	1	61
Insertion_27620	380809	380810	SMU_406c	SMU_406c	380555	381367	813	-	conserved hypothetical protein	Low	C	4	34	0.312808	2	3	182096	0	0	4	0	0	0	0	1	77843	0	0	1	2	0	0	0	0	958	0	118086	0	0	5	1	1	2	2	1	102	1	0	1
Insertion_27692	381729	381730	SMU_407	SMU_407	381676	382275	600	+	conserved hypothetical protein	High	F	3	32	0.0884808	0	0	0	0	3	3345	3	0	1	0	10994	1	1	1	0	2	1	0	0	1	1	1	21867	1	2	0	2	0	1	1	1	0	0	5	2
Insertion_27756	382503	382504	SMU_408	SMU_408	382345	383775	1431	+	putative permease	High	F	2	66	0.11049	0	5	0	0	0	51133	0	0	1	142879	1	1	2	2	2	0	0	0	0	0	0	1	6	0	4	32440	1	2	2	53	1	57	1	114820	0
Insertion_27759	382543	382544	SMU_408	SMU_408	382345	383775	1431	+	putative permease	Low	C	10	41	0.138462	2	1	24709	2	2	1	1	2	4	7	0	13	9	4	1	2	0	42110	1	1	17	3	3117	12354	0	6	1	5	0	6	4	4	36863	1	0
Insertion_27801	383004	383005	SMU_408	SMU_408	382345	383775	1431	+	putative permease	High	D	10	33	0.460839	0	1	105	87700	0	1	9	48	2	1	2	1	0	0	1	0	41	113039	0	0	1	4	46301	16	0	14	1	1	1	414	1	3	5	2	1
Insertion_27908	384761	384762	SMU_410	brpA	384678	385898	1221	+	putative transcriptional regulator	Low	B	10	27	0.0680328	0	79170	3	0	2	1	0	2	1	0	146	0	0	1	0	0	1	132531	0	48197	0	0	96710	0	1	3	3	1	0	4	137700	0	0	0	1
Insertion_27915	384833	384834	SMU_410	brpA	384678	385898	1221	+	putative transcriptional regulator	High	D	2	53	0.127049	0	0	3	147688	96	0	0	0	1	117081	0	1	29	1	0	1	2	0	0	0	0	0	1	16	63681	0	1	27	2	1	1	0	155672	1	1
Insertion_28165	388602	388603	SMU_414	SMU_414	387570	388604	1035	+	putative ABC transporter%2C permease protein	High	D	2	69	0.998066	0	3	2	19879	0	37	5	0	7	36097	8	3	2	0	0	2	2	1	0	1	1	1	1	2	27	32703	7	0	0	6	1	0	8	1	0
Insertion_28272	390063	390064	SMU_416	SMU_416	389455	390090	636	+	conserved hypothetical protein	Low	E	12	61	0.95748	0	0	72	1	5433	0	0	0	0	1	1	1	4	0	0	0	1	0	0	13128	0	0	0	0	3	2916	0	1	17152	1	0	1271	1	0	0
Insertion_28395	392010	392011	SMU_418	nusA	390889	392082	1194	+	putative transcription factor NusA	High	F	9	80	0.939648	0	2	1	0	2	205186	78	12	20	0	3	1	3	1	0	4	315997	1	0	1	0	0	26	0	0	93	226898	0	0	1	2	1	4	2	1
Insertion_28582	395423	395424	SMU_421	SMU_421	392712	395462	2751	+	translation initiation factor 2	Low	B	4	86	0.985818	232	946	2	1	1	1	0	1	0	1	1	4749	1	0	2	145	9	1	2	0	1	0	5	1	1	0	1	1354	684	854	0	8	2	0	3
Insertion_28587	395460	395461	SMU_421	SMU_421	392712	395462	2751	+	translation initiation factor 2	High	B	12	38	0.999273	1	6991	2	1	3	0	2	4	0	2	0	11	0	0	5	0	1	0	0	861	1	2	6	9794	3	1	1	1	0	6063	1	2	4	16	5
Insertion_28683	396608	396609	SMU_423	SMU_423	396531	396761	231	+	hypothetical protein	High	E	7	67	0.334783	4	6	19	3	36667	9	2	10	12	1	4	31	8	2	43382	1	19	9	0	13	4	7	27	4	26	11803	4	3	2	5	2	8	6	9	66840
Insertion_28744	397375	397376	SMU_424	copY	397152	397595	444	+	negative transcriptional regulator%2C CopY	High	A	6	46	0.503386	1953	2	9	0	2	2	2	0	8	0	5	5	1	1907	6	1	4	3	0	3	3	3	10	1951	4	0	18	1	3	1	1	2	1	8	5
Insertion_28809	398299	398300	SMU_426	copA	397592	399820	2229	+	copper-transporting ATPase%3B P-type ATPase	High	C	7	49	0.317325	0	1	2628	1	27	1	1	1	0	0	1	2	0	0	33712	0	2	1	0	0	16	0	461	0	19660	0	1	0	29676	2	0	4	4	0	1
Insertion_28892	399710	399711	SMU_426	copA	397592	399820	2229	+	copper-transporting ATPase%3B P-type ATPase	Low	C	12	37	0.950628	1	27	51852	1	0	0	0	4	1	15	0	1	0	1	0	0	19	0	0	34794	333	0	7676	29664	29	2	0	1	55157	3	3	2	0	15	0
Insertion_28893	399753	399754	SMU_426	copA	397592	399820	2229	+	copper-transporting ATPase%3B P-type ATPase	High	A	9	41	0.969928	38543	0	4	1	0	0	2	0	1	0	0	1	0	2	1	0	38314	8	0	0	3	0	1	38106	3	2	1	0	1	3	4	5	57805	0	0
Insertion_28895	399786	399787	SMU_426	copA	397592	399820	2229	+	copper-transporting ATPase%3B P-type ATPase	High	E	6	43	0.98474	0	0	0	0	21628	2	0	2	0	0	0	0	0	35467	127	0	0	0	0	0	1	0	0	43840	19	0	0	0	0	0	0	0	1	300	65601
Insertion_29022	401463	401464	SMU_429c	SMU_429c	401211	401702	492	-	hypothetical protein	High	E	3	30	0.513238	0	0	1	3	806	0	2	2	3	1	14095	5	1	1	0	0	1	0	2	1	245	470	26451	0	1	1	3	2	0	0	1	5	0	33716	0
Insertion_29087	402152	402153	SMU_431	SMU_431	402054	402923	870	+	putative ABC transporter%2C ATP-binding protein	High	B	12	45	0.112773	0	5993	0	2	1	0	0	3	0	1	1	0	1	0	1	0	0	0	0	12151	0	2	2	12219	1	0	2	1	0	2	0	2	1	0	0
Insertion_29099	402333	402334	SMU_431	SMU_431	402054	402923	870	+	putative ABC transporter%2C ATP-binding protein	High	F	10	53	0.321059	0	0	1	0	16	11486	0	1	0	0	1	1	0	0	1	0	1	39330	0	0	2	1	3	0	11662	2	1	0	0	2	0	3	45413	0	0
Insertion_29134	402957	402958	SMU_432	SMU_432	402924	403781	858	+	putative ABC transporter%2C integral membrane protein	Low	H	9	9	0.0385064	2	0	4	0	2	0	4725	8669	0	2	3	3	4	1	2	0	2855	2	0	0	3249	0	2	0	6	1	14	122	3	0	7	2	0	2	0
Insertion_29159	403280	403281	SMU_432	SMU_432	402924	403781	858	+	putative ABC transporter%2C integral membrane protein	High	G	10	31	0.415403	0	10	1	0	1	0	2289	0	2	0	0	1	0	0	4	0	0	67994	0	0	1	0	68373	5	1	0	6	0	0	0	2	1	0	0	108444
Insertion_29491	407740	407741	SMU_438c	SMU_438c	407739	412040	4302	-	putative (R)-2-hydroxyglutaryl-CoA dehydratase activator-related protein	Low	D	2	46	0.000232504	2	0	80	743	317	233	0	0	4	1834	1	5	0	0	191	0	0	0	4	1	0	0	1	672	51	2	2	0	746	2	0	1	0	1	0
Insertion_29553	408686	408687	SMU_438c	SMU_438c	407739	412040	4302	-	putative (R)-2-hydroxyglutaryl-CoA dehydratase activator-related protein	High	A	2	39	0.220181	8880	121	3	3	465	1	487	0	0	33366	2	3	1	7	2	2	3	0	0	0	1	1	7	23212	3	2	3	1	1	4	26091	8	2	1	1
Insertion_29563	408831	408832	SMU_438c	SMU_438c	407739	412040	4302	-	putative (R)-2-hydroxyglutaryl-CoA dehydratase activator-related protein	High	E	3	48	0.253894	0	1	0	0	10195	3	0	1	3	0	4632	2	1	1	1	1	0	1	1	1	3	0	6	4045	205	1	1	2	1	3	0	1	4	0	1
Insertion_29695	411195	411196	SMU_438c	SMU_438c	407739	412040	4302	-	putative (R)-2-hydroxyglutaryl-CoA dehydratase activator-related protein	High	D	4	33	0.803534	0	0	0	105718	2	12	1	0	1	2	0	121158	0	9	1	0	6	0	0	1	0	0	49841	55	2	4	0	1	0	1	0	243	1	4	0
Insertion_30142	418233	418234	SMU_448	SMU_448	418217	418597	381	+	hypothetical protein	High	G	4	32	0.0421053	0	0	3	0	5	176	1541	0	0	0	0	80865	0	0	0	1	3	0	0	0	1	0	25963	0	0	0	7	1	1	4	0	106	0	2	1
Insertion_30155	418405	418406	SMU_448	SMU_448	418217	418597	381	+	hypothetical protein	High	E	2	68	0.494737	1	0	0	1	22546	1	0	0	0	33590	0	0	3	3	0	0	0	1	0	0	0	0	0	1	17	11182	1	0	0	2	0	1	0	2	0
Insertion_30231	419352	419353	SMU_449	proB	419086	419895	810	+	putative gamma-glutamyl kinase	High	E	7	43	0.328801	0	1	2	1	46608	0	0	0	3	0	4	4	2	0	46688	0	2	0	0	2	0	1	2	42184	34	1	0	2	0	1	3	2	0	0	57353
Insertion_30281	420075	420076	SMU_450	proA	419899	421149	1251	+	putative gamma-glutamyl phosphate reductase	High	G	2	46	0.1408	0	0	3	0	1	0	2233	0	0	2558	0	0	1	1	0	1	3	0	1	1	0	0	1	3408	0	0	8	0	0	4	1	1	0	0	0
Insertion_30324	420843	420844	SMU_450	proA	419899	421149	1251	+	putative gamma-glutamyl phosphate reductase	High	G	4	3	0.7552	8	0	5	0	0	2	45711	1	1	1	6	52580	0	2	2	0	4	1	0	1	16599	1	19	3	4	2	130	0	1	1	25046	40	6	6	1
Insertion_30879	428251	428252	SMU_459	SMU_459	427974	428795	822	+	putative ABC transporter%2C amino acid binding protein	High	E	7	49	0.337393	1	0	1	1	23076	0	0	0	2	1	0	0	0	0	92516	0	6	366	0	1	0	0	3	1	43116	3	0	0	47712	1	4	0	1	2	17
Insertion_30909	428573	428574	SMU_459	SMU_459	427974	428795	822	+	putative ABC transporter%2C amino acid binding protein	High	G	6	93	0.729598	1	1	109	3	7	65	1129	91	8	48	22	4	0	1219	1	120	25	3	12	1	4	1	61	19	240	30	198	3408	148	396	160	17	4	56	6
Insertion_31034	430437	430438	SMU_462	SMU_462	430413	430637	225	+	conserved hypothetical protein	High	F	3	42	0.107143	0	1	0	2	0	95832	1	0	0	113	68033	0	0	2	0	0	1	1	0	1	0	0	5	51985	401	2	0	0	169	0	7	0	2	56761	1
Insertion_31351	434957	434958	SMU_466	pepC	434472	435806	1335	+	cysteine aminopeptidase C	High	D	11	78	0.363568	11	2	5	44080	1	12	10	29	1	1	0	14	1	1	0	2	3	0	26331	0	4	2	38	4	4	2	22129	0	0	1	0	3	3	22027	3
Insertion_31876	441655	441656	SMU_473	SMU_473	441479	443044	1566	+	conserved hypothetical protein	Low	E	8	6	0.11246	1	0	1	1	20812	224	0	1	0	64	0	1	0	1	1	594	3	1	0	0	30465	904	1	2	13	0	280	85	0	0	5	2	1	29039	1
Insertion_31933	442585	442586	SMU_473	SMU_473	441479	443044	1566	+	conserved hypothetical protein	High	B	9	73	0.706709	1	862	10	1	1	0	0	3	4	0	0	1	0	0	0	2	1107	1	0	6	1	0	7	0	0	4	944	1	1104	0	0	0	1	0	0
Insertion_31941	442696	442697	SMU_473	SMU_473	441479	443044	1566	+	conserved hypothetical protein	High	A	3	42	0.777636	5763	0	4	0	1	2	0	2	3	2	23879	2	0	5	0	0	1	2	0	1	1	5	8	9050	1	1	3	4	2	9	1	45	3	32121	0
Insertion_31956	442861	442862	SMU_473	SMU_473	441479	443044	1566	+	conserved hypothetical protein	High	E	12	9	0.883067	2	1	13	1	30460	8	0	0	2	0	1	0	1	1	0	0	86	6	0	23472	24531	0	4	1	25	2	4	0	0	2	1	0	9	1	8
Insertion_31963	442915	442916	SMU_473	SMU_473	441479	443044	1566	+	conserved hypothetical protein	High	E	10	12	0.917572	0	0	2	2	724	2	0	0	4	1	1	1	0	0	1	0	0	3790	0	0	2057	0	0	0	2	2	1	1	0	0	3	0	4	1	2
Insertion_31977	443039	443040	SMU_473	SMU_473	441479	443044	1566	+	conserved hypothetical protein	Low	B	7	58	0.996805	0	1032	0	0	20	56	309	87	0	475	0	2	2	0	19050	0	1	0	0	2	244	1	2	87	14926	3	1	2	308	1	0	3	766	8	95
Insertion_32027	443687	443688	SMU_474	luxS	443205	443687	483	-	putative autoinducer-2 production protein LuxS	High	D	4	10	1	1	0	1	12264	0	132	0	0	7	0	56	33456	1	5	0	1	1	2	0	6	18532	1	12	2	2	2	0	8	0	1	1	55	1	1	1
Insertion_32104	444656	444657	SMU_475	SMU_475	443832	445439	1608	+	conserved hypothetical protein	High	B	3	3	0.512757	4	104232	2	0	1	0	2	0	2	6	41517	3	0	1	0	0	0	0	1	2	10361	3	0	0	1	0	2	0	3	3	37233	0	3	4	1
Insertion_32494	450471	450472	SMU_482	sunL	450270	451583	1314	+	putative RNA-binding Sun protein%3B possible rRNA methylase	High	A	5	33	0.153085	30578	0	2	1	3	15	1	1	0	5	0	1	25330	0	2	2	3	0	1	0	2	0	25613	0	1	2	0	0	0	1	1	2	198	2	5
Insertion_32500	450514	450515	SMU_482	sunL	450270	451583	1314	+	putative RNA-binding Sun protein%3B possible rRNA methylase	High	E	6	46	0.185834	0	0	1	1	11697	0	0	0	0	0	0	3	0	11652	0	1	1	1	0	1	1	0	0	8220	6	1	0	0	1	0	0	1	0	47	0
Insertion_32526	450827	450828	SMU_482	sunL	450270	451583	1314	+	putative RNA-binding Sun protein%3B possible rRNA methylase	High	E	3	82	0.424219	0	5	462	0	23128	0	26	0	3	0	191051	5	1	2	0	0	5	0	3	1	0	0	4	0	20	0	49984	368	1	0	6	3	5	4	0
Insertion_32535	450994	450995	SMU_482	sunL	450270	451583	1314	+	putative RNA-binding Sun protein%3B possible rRNA methylase	High	G	5	46	0.551409	2	0	12	1	214	73	40198	1	1	7	0	4	37054	6	3	0	2	3	0	4	3	2	8	39703	0	15	143	1	5	2	2	16	298	0	2
Insertion_32860	455045	455046	SMU_485	SMU_485	454530	455348	819	+	conserved hypothetical protein	High	G	9	69	0.629584	1	6	0	1	2	2	65049	0	1	7	0	37	1	0	0	0	62208	9	0	1	1	2	4	1	1	27292	478	14	1	0	6	30	6	1	0
Insertion_32877	455275	455276	SMU_485	SMU_485	454530	455348	819	+	conserved hypothetical protein	Low	A	12	5	0.910758	455622	2	6	0	68647	7	3	11	6	2	1	7	481	2	0	0	6	19	0	25110	455119	1	39	3	63	0	0	7	18	3	4	6	117403	7	4
Insertion_32909	455705	455706	SMU_486	SMU_486	455345	456349	1005	+	putative histidine kinase	High	F	6	92	0.358566	1	0	1	0	0	13530	0	200	0	12	0	0	1	34837	0	1	4	1	0	1	1	0	1	0	8	1	0	5586	2	3	1	1	15	128	0
Insertion_32933	456103	456104	SMU_486	SMU_486	455345	456349	1005	+	putative histidine kinase	Low	C	9	38	0.75498	1	2	96189	0	3	3	0	0	1	1	0	1	6	3	0	0	15287	1	0	0	368	3	13589	51076	225	0	1	3	0	62833	0	0	1	0	1
Insertion_32952	456361	456362	SMU_487	SMU_487	456336	456983	648	+	putative response regulator	Low	A	11	11	0.0386399	1262	10	19	7	20	4	5	9	54	5	24	134	19	27	6	13	440	25	2726	38	864	9	80	23	17	5	17	3	21	16	11	539	20	6	134
Insertion_32991	456981	456982	SMU_487	SMU_487	456336	456983	648	+	putative response regulator	Low	A	12	27	0.996909	19163	0	1	0	3	0	0	1	0	1	523	0	3	7	0	0	0	1	0	29091	3	2	33654	2	2	0	0	0	0	3	29638	1	0	0	2
Insertion_33003	457114	457115	SMU_488	SMU_488	457027	458442	1416	+	putative hydrolase	Low	D	3	77	0.0614841	1684	0	19	50142	18	77	11	11	2	208	63588	0	5	4	2	0	1	2	1	0	78	5	6	24	2	43	47167	9	19	3	7	21	61254	1	1
Insertion_33013	457269	457270	SMU_488	SMU_488	457027	458442	1416	+	putative hydrolase	High	D	10	76	0.171025	2	0	8	1865	2	1	4	2	8	1	1	3	3	1	0	7	0	533	0	0	1	1	21	1	2	0	854	2	1	0	7	1408	3	0	0
Insertion_33062	458010	458011	SMU_488	SMU_488	457027	458442	1416	+	putative hydrolase	High	G	6	93	0.6947	4	2	1	4	3	12	1167	1	0	1	0	1	0	1155	3	4	4	0	1	1	7	3	13	0	2	9	37	3274	137	6	131	0	1	12	3
Insertion_33101	458617	458618	SMU_489	SMU_489	458420	458812	393	+	putative polyribonucleotide nucleotidyltransferase (general stress protein 13)	Low	B	1	72	0.502551	161	553	65	2	1	159	0	0	2970	24	5	5	1477	1	0	9	3	5	0	0	0	3	6	0	1	6504	10	0	4	323	455	3	17	3	0
Insertion_33187	459826	459827	SMU_491	SMU_491	459798	460544	747	+	putative DeoR-type transcriptional regulator	High	A	9	40	0.0375335	40665	1	4	3	6	3	4	1	5	0	0	29	6	3	14	0	32024	0	0	0	6	0	5	47023	2	0	16	1	3	0	6	58495	17	1	6
Insertion_33317	461518	461519	SMU_493	pfl2	460793	463249	2457	+	formate acetyltransferase (pyruvate formate-lyase 2)	High	D	3	79	0.295195	0	2	4	61043	2	1	22	2	0	1	98867	12	0	0	2	0	4	0	0	0	1	0	11	10	0	6	72633	1	17	5	14	0	1	2	72214
Insertion_33434	463675	463676	SMU_494	SMU_494	463268	463936	669	+	putative transaldolase	High	C	8	52	0.609281	0	2	3234	0	15	0	0	9	3	2	0	157	0	5	1	12018	2	2	1	0	9	1	398	2	11555	0	1	2	1	0	1	32561	11	9	2
Insertion_33467	464155	464156	SMU_495	gldA	463971	465065	1095	+	glycerol dehydrogenase	Low	A	3	9	0.16819	133168	1	3	0	1	0	0	1	0	3	140219	0	1	2	2	0	8	1	0	1	965	0	1	0	0	2	1	1	3	0	101	285	4	1	6
Insertion_33524	464960	464961	SMU_495	gldA	463971	465065	1095	+	glycerol dehydrogenase	High	G	4	30	0.904022	18	2	4	1	1	1	2228	2	0	0	0	71806	0	2	9	5	3	21	0	0	2	1	43106	1	0	0	34	12	3	0	12	83	0	46986	1
Insertion_33527	465037	465038	SMU_495	gldA	463971	465065	1095	+	glycerol dehydrogenase	Low	F	11	20	0.974406	4	1	1	13	0	62755	3	0	11	363	0	1	3	1	1	1	4	4	54757	0	7	708	3	0	1	3	3	2	7	4	0	5	218	1	4
Insertion_33677	467324	467325	SMU_498	comF	467118	468419	1302	+	putative late competence protein	Low	C	2	26	0.15834	1	0	70448	0	2	51	0	1	0	39574	1	1	2	0	0	1	0	0	9	0	8842	2	10696	0	0	1	2	2	0	16823	0	1	0	0	0
Insertion_33695	467634	467635	SMU_498	comF	467118	468419	1302	+	putative late competence protein	Low	C	5	45	0.396618	1	0	54890	6	16	1	5	11	35	3	2	7	43681	3	1	28	2	14	0	1	253	51	8513	28103	1	1	14	0	7	4	5	6	322	8	3
Insertion_33708	467858	467859	SMU_498	comF	467118	468419	1302	+	putative late competence protein	High	G	4	93	0.568793	0	4	5	0	5	2	18200	240	1	1	3	75933	1	1	0	0	4	1	0	0	3	0	4	4	0	1	61	24565	1	2	3	100	5	46	2
Insertion_33756	468754	468755	SMU_499	SMU_499	468416	469081	666	+	putative late competence protein	High	F	3	5	0.508271	0	1	3	0	21	17810	1	5	0	4	12499	1	1	0	0	0	0	1	0	0	12095	0	4	2	6	2	2	0	13	2	0	0	18975	4	1
Insertion_33858	470039	470040	SMU_501	SMU_501	469832	470926	1095	+	hypothetical protein	High	A	7	56	0.189214	55198	2	2	0	54	1	0	4	0	0	3	3	1	3	39095	3	1	2	0	1	22	3	2	0	55799	2	0	2	4	0	0	0	1	0	6
Insertion_33906	470703	470704	SMU_501	SMU_501	469832	470926	1095	+	hypothetical protein	Low	C	9	40	0.796161	6	0	29818	0	0	1	1	2	93	2	39	4	0	11	4	8	2666	1	0	0	182	0	3715	14431	1	1	2	0	26	4	0	24543	0	1	0
Insertion_33921	470804	470805	SMU_501	SMU_501	469832	470926	1095	+	hypothetical protein	High	D	5	92	0.888483	1	0	6	57450	1	1	1	87	6	0	1	0	37598	0	0	1	1	1	0	0	0	0	5	11	3	1	14	37531	1	4	1	1	310	1	1
Insertion_33997	471757	471758	SMU_502	SMU_502	470946	472646	1701	+	conserved hypothetical protein	High	E	8	2	0.477059	2	3	2	0	18462	1	0	8	0	0	1	4	0	2	1	9346	0	1	0	0	10632	0	3	2	12	0	0	4	0	9252	2	1	0	3	1
Insertion_34063	472416	472417	SMU_502	SMU_502	470946	472646	1701	+	conserved hypothetical protein	High	A	10	77	0.864706	78084	5	2	0	0	0	8	0	1	2	0	1	6	4	0	1	1	45320	0	1	58	0	0	1	2	0	26395	0	2	2	0	1	92585	1	1
Insertion_34096	472738	472739	SMU_503c	SMU_503c	472726	473361	636	-	hypothetical protein	Low	C	6	48	0.0188976	250	1	53714	2	1	1	3	4	1	0	0	0	2	20295	1	5	0	0	0	0	144	0	6990	55176	0	1	0	3	2	1	0	0	7	72	5
Insertion_34110	472920	472921	SMU_503c	SMU_503c	472726	473361	636	-	hypothetical protein	High	B	8	2	0.305512	0	9158	8	2	1	3	2	3	2	3	1	2	4	5	1	9127	3	1	0	3	5309	6	7	3	2	1	6	0	5	8245	4	6	5	5	3
Insertion_34141	473361	473362	SMU_503c	SMU_503c	472726	473361	636	-	hypothetical protein	High	B	9	4	1	2	27155	1	1	6	0	1	11	1	0	1	6	1	3	1	0	22898	10	15	1	18649	3	22	0	0	4	1	4	2	11	3	34074	4	8	0
Insertion_34198	473839	473840	SMU_504	dam	473630	474487	858	+	putative site-specific DNA-methyltransferase	High	B	3	37	0.243874	4	18088	7	0	1	0	1	0	5	1	14159	1	0	0	5	1	0	0	1	4	6	0	10	2481	8	0	4	0	6899	5	2	8	0	6	0
Insertion_34264	474472	474473	SMU_504	dam	473630	474487	858	+	putative site-specific DNA-methyltransferase	High	B	3	45	0.982497	1	4519	50	0	1	2	24	1	0	5	1850	2	0	5	6	25	2	0	0	1	1	2	51	1814	5	18	0	3	19	297	2	9	4	3	1
Insertion_34272	474525	474526	SMU_505	SMU_505	474477	475286	810	+	putative adenine-specific DNA methylase	High	F	7	37	0.0593325	3	1	12	1	3	28195	1	1	4	3	0	6	115	7	6227	2	2	2	0	1	3	0	4	7839	2	8	0	1	13151	5	4	1	2	2	2
Insertion_34299	474848	474849	SMU_505	SMU_505	474477	475286	810	+	putative adenine-specific DNA methylase	High	G	2	45	0.458591	0	1	5	0	1	0	523	0	0	1456	3	2	1	3	1	0	0	0	0	0	0	5	0	948	1	4	3	0	0	1	1	6	0	1	1
Insertion_34373	475758	475759	SMU_506	SMU_506	475270	476208	939	+	putative type II restriction endonuclease	High	F	10	82	0.520256	4	9	24	2	6	69996	17	3	4	2	5	18	4	5	3	1	18	162420	1	8	6	5	29	4	6	4	39859	88	6	6	6	8	8	10	4
Insertion_34480	476806	476807	SMU_507	SMU_507	476732	477478	747	+	putative transcriptional regulator (DeoR family)	High	G	4	70	0.0991957	193	3	2	0	0	147	8978	5	1	6	3	37722	2	1	31	4	3	12	2	3	1	23	2	0	31	25936	33	8	0	3	0	33	2	0	0
Insertion_34690	479746	479747	SMU_510c	SMU_510c	479522	480157	636	-	hypothetical protein	High	A	11	62	0.352756	5859	9	1	0	0	259	4	1	1	386	0	2	2	0	2	10	0	1	59652	0	3	0	10	3	0	63631	1	3	73	49054	0	0	1	18	1
Insertion_34705	479890	479891	SMU_510c	SMU_510c	479522	480157	636	-	hypothetical protein	Low	C	11	51	0.579528	0	0	37511	3	44	0	2	0	0	0	3	3	1	0	22	1	3	0	114145	1	99	1	7045	1	39712	0	4	0	1	0	28583	0	0	0	0
Insertion_34726	480140	480141	SMU_510c	SMU_510c	479522	480157	636	-	hypothetical protein	High	F	3	50	0.973228	1	0	0	1	93	15005	0	22	3	4	53551	0	2	1	1	1	1	0	0	4	4	1	0	1	21996	0	0	1	6	49991	6	2	0	4	3
Insertion_34907	482138	482139	SMU_514	SMU_514	481590	482156	567	+	putative transcriptional regulator	Low	C	8	26	0.968198	2	2	69493	1	2	2	1	3	0	177	8	1	0	3	0	47980	65	1	0	162	154	0	8633	0	0	2	2	1	0	44024	1	2266	4	0	2
Insertion_34980	483200	483201	SMU_515	SMU_515	482277	484052	1776	+	putative 67 kDa myosin-crossreactive streptococcal antigen	High	D	6	88	0.52	0	1	3	31185	1	0	0	197	1	1	2	4	1	23964	0	0	0	0	0	1	0	0	1	7	0	1	6	21585	1	1	0	42711	0	85	0
Insertion_35003	483619	483620	SMU_515	SMU_515	482277	484052	1776	+	putative 67 kDa myosin-crossreactive streptococcal antigen	Low	E	5	3	0.756056	6	0	3	4	123606	0	0	0	1	0	98	1	87174	0	0	15	1	1	0	0	78580	2	8	0	99	7	1	0	1	0	89283	0	711	1	2
Insertion_35024	483964	483965	SMU_515	SMU_515	482277	484052	1776	+	putative 67 kDa myosin-crossreactive streptococcal antigen	High	B	5	50	0.950423	0	6640	0	1	20	20	4	1	0	50	4	0	15392	0	0	2	0	0	0	3	2	0	2	10	8865	16	1	0	0	12384	0	18	107	3	0
Insertion_35115	485061	485062	SMU_516	SMU_516	484636	485175	540	+	conserved hypothetical protein	High	F	8	25	0.788497	1	6	11	8	3	11455	6	3	7	5	4	5	2	6	9	39117	16	5	1	6	5	23	55898	5	2	8	6	3	66624	1	8	8	6	2	6
Insertion_35185	485984	485985	SMU_518	SMU_518	485643	486683	1041	+	conserved hypothetical protein	High	G	6	49	0.327885	0	1	0	2	9	1	4117	1	0	0	0	1	1	16778	1	1	3	2	0	2	2	0	1	1	7857	0	13	0	16493	1	0	0	3	72	22
Insertion_35192	486032	486033	SMU_518	SMU_518	485643	486683	1041	+	conserved hypothetical protein	High	A	8	7	0.374038	31586	9	12	2	6	2	10	7	13	6	6	11	4	6	4	47975	10	7	0	9	48762	13	17	14	5	7	5	5	6	6	7	12	5	15	60361
Insertion_35203	486153	486154	SMU_518	SMU_518	485643	486683	1041	+	conserved hypothetical protein	Low	C	12	60	0.490385	2	4	67505	1	132	3	0	4	3	1	1	1	1	1	1	1	2	5	1	45909	145	7	9459	0	65166	4	3	0	3	3	0	0	3	4	1
Insertion_35266	486986	486987	SMU_520	SMU_520	486756	488087	1332	+	conserved hypothetical protein	High	G	3	27	0.172802	59	4	4	4	0	0	80358	1	2	1	205089	1	0	2	1	0	12	2	0	1	3	2	104722	1	1	1	259	0	2	0	94015	0	1	2	2
Insertion_35352	488360	488361	SMU_521	SMU_521	488084	488632	549	+	conserved hypothetical protein	High	G	9	81	0.50365	12	3	8	6	7	3	67228	2	7	5	4	12	12	1	0	4	92726	1	15	6	5	11	13	5	4	9	40671	2	11	16	5	13	4	10	7
Insertion_35356	488405	488406	SMU_521	SMU_521	488084	488632	549	+	conserved hypothetical protein	High	A	8	25	0.585766	9202	0	0	0	0	0	1	0	0	0	0	0	1	4	0	5253	20	0	0	0	1	2	13523	0	1	1	0	2	11132	1	0	0	1	0	3
Insertion_35436	489766	489767	SMU_523	SMU_523	489714	490250	537	+	conserved hypothetical protein	Low	B	10	82	0.0970149	0	41301	879	0	1	95	3	1	1	0	151	0	0	0	0	2	2	74519	0	1	1	0	11	0	0	1	11081	0	0	0	0	0	0	0	0
Insertion_35440	489800	489801	SMU_523	SMU_523	489714	490250	537	+	conserved hypothetical protein	Low	A	1	11	0.160448	942784	7	27	29	1	40	36	8	2734	2	1	5	15	3	30	18	25	1	2	3	890548	4	27	11	9	31	9	7	45	24	2	7	1024	0	20
Insertion_35506	490728	490729	SMU_524	SMU_524	490389	492152	1764	+	putative ABC transporter%2C ATP-binding protein	High	F	8	69	0.192286	0	1	7	2	2	37717	2	0	1	0	1	0	1	2	3	56226	1	1	0	0	2	0	3	0	0	24100	1	3	0	0	1	0	1	4	2
Insertion_35598	492343	492344	SMU_525	SMU_525	492142	493884	1743	+	putative ABC transporter%2C ATP-binding protein	High	F	7	38	0.115385	1	2	18	2	0	19005	0	6	3	2	0	2	1	4	9617	0	0	0	0	0	1	0	4	20807	0	1	1	1	1	49263	1	7	1	2	4
Insertion_35620	492604	492605	SMU_525	SMU_525	492142	493884	1743	+	putative ABC transporter%2C ATP-binding protein	High	E	2	12	0.265212	4	5	8	0	50320	6	13	14	4	64576	0	3	6	4	1	13	9	4	1	3	40808	1	13	1	43	5	15	4	1	6	4	19	17	5	2
Insertion_35657	493114	493115	SMU_525	SMU_525	492142	493884	1743	+	putative ABC transporter%2C ATP-binding protein	High	G	3	92	0.557979	0	3	8	5	1	2	33445	0	3	0	28974	3	3	3	1	1	2	3	2	3	2	6	5	3	1	2	124	15532	5	5	4	1	7	3	1
Insertion_35671	493335	493336	SMU_525	SMU_525	492142	493884	1743	+	putative ABC transporter%2C ATP-binding protein	High	E	12	61	0.684845	0	1	1	0	19100	0	0	0	2	0	1	0	0	0	0	1	2	0	2	51801	1	0	0	2	16	28530	2	0	116680	1	72	0	1	1	1
Insertion_35782	494720	494721	SMU_526c	SMU_526c	493951	494787	837	-	putative transcriptional regulator	High	E	11	58	0.919856	13	0	2	0	149349	1	3	22	0	1	1	2	1	3	2	0	4	3	22006	1	36	2	3	1	31897	4	1	1	0	2	3	1	0	1	1
Insertion_35916	496329	496330	SMU_528c	SMU_528c	496257	496538	282	-	conserved hypothetical protein	Low	C	11	46	0.256228	0	0	20758	1	2	1	0	2	0	1	0	0	1	0	0	4	0	3	55002	366	74	1	2000	24557	0	1	1	3	1	3	1	3	0	500	2
Insertion_35918	496340	496341	SMU_528c	SMU_528c	496257	496538	282	-	conserved hypothetical protein	Low	C	12	46	0.295374	0	0	29938	0	1	0	0	2	1	0	0	1	0	1	0	0	2	2	0	857	77	2	3614	25535	0	1	3	0	4	0	0	3	3	499	3
Insertion_35976	497073	497074	SMU_530c	SMU_530c	496725	497462	738	-	conserved hypothetical protein	High	B	6	63	0.472185	0	554	1	0	0	61	0	0	1	1	2	2	3	18045	2	0	0	1	0	1	1	0	4	1	0	27753	0	0	0	2	17358	1	0	73	2
Insertion_36073	498157	498158	SMU_531	SMU_531	498134	498445	312	+	putative chorismate mutase	Low	C	6	78	0.073955	8	10	84777	102	5	0	22	0	5	0	1	0	0	70951	1	9	1	4	0	3	229	7	11606	2	17	49	62107	1	0	0	0	0	4	85658	0
Insertion_36120	499002	499003	SMU_532	trpE	498454	499815	1362	+	putative anthranilate synthase%2C alpha subunit	High	A	8	43	0.402645	33806	0	7	0	2	0	1	2	25	0	9	3	2	1	9	25924	18	0	1	12	55	6	13	25032	2	6	0	0	1	14	16	1	4	1	48363
Insertion_36131	499148	499149	SMU_532	trpE	498454	499815	1362	+	putative anthranilate synthase%2C alpha subunit	High	G	9	1	0.509919	2	0	2	0	1	0	4682	2	2	1	1	3	1	3	1	0	20057	1	3	0	2989	1	9	0	1	1	13	0	6642	3	2	4	4	3	2
Insertion_36201	500212	500213	SMU_533	trpG	499812	500375	564	+	putative anthranilate synthase%2C beta subunit	High	B	3	12	0.71048	0	13320	0	0	0	0	0	2	4	2	5577	1	0	0	0	0	1	0	0	3	4056	1	0	3	0	0	0	0	1	0	0	0	2	0	0
Insertion_36207	500276	500277	SMU_533	trpG	499812	500375	564	+	putative anthranilate synthase%2C beta subunit	High	B	8	43	0.824156	1	83116	2	0	1	1	0	0	1	7	0	3	0	0	9	55564	1	0	0	2	0	1	1	65520	149	0	0	0	0	1	0	11	1	2	107462
Insertion_36265	501248	501249	SMU_534	trpD	500396	501403	1008	+	putative phosphoribosyl anthranilate transferase	High	D	12	7	0.846077	11	1	1	42609	3	0	0	0	1	0	0	5	1	0	9	0	5	1	0	54899	74625	2	8	42	0	1	0	0	1	0	0	2	1	0	73545
Insertion_36441	504002	504003	SMU_538	trpA	503943	504725	783	+	putative tryptophan synthase%2C alpha subunit	Low	B	11	50	0.0754476	0	48348	5	2	86	1	0	5	18	635	5	1	0	2	1	0	3	1	129236	0	23	6	7	10	32608	3	2	0	6	88628	3	2	17	4	7
Insertion_36469	504421	504422	SMU_538	trpA	503943	504725	783	+	putative tryptophan synthase%2C alpha subunit	High	D	6	27	0.611253	0	0	2	29855	0	0	1	1	0	2	174	3	0	88710	0	0	0	0	0	1	0	0	130519	4	1	1	1	2	2	1	77035	4	0	388	0
Insertion_36512	505137	505138	SMU_539c	SMU_539c	504962	505618	657	-	signal peptidase type IV	Low	B	4	60	0.266768	1	587	20	1	193	1	0	208	1	1	0	202605	2114	6	1	0	3	1	0	6	3	8	10	2	71902	260	2	2	6	4	2	278	20	3	1
Insertion_36822	509686	509687	SMU_546	SMU_546	508256	510100	1845	+	putative GTP-binding protein	High	A	9	5	0.775488	25478	1	1	0	0	0	0	2	1	1	1	7	1	0	0	1	84468	1	0	0	49746	0	0	0	3	1	0	0	0	2	0	0	91731	1	0
Insertion_37874	524525	524526	SMU_560c	SMU_560c	524199	524525	327	-	conserved hypothetical protein	Low	G	4	12	1	23	15	69	10	28	23	5107	85	4322	2	11	9722	5	23	3	23	95	32	1	2	12843	62	27	255	17	211	45	2	31	11	20	63	94	9	82
Insertion_37950	525466	525467	SMU_562	clpE	525134	527395	2262	-	ATP-dependent protease ClpE	High	B	8	78	0.146838	1	228717	0	2	2	0	28	0	3	0	0	4	2	7	0	177029	5	1	1	2	1	8	1	0	1	1	91678	2	0	1	1	92	1	214619	1
Insertion_38015	526470	526471	SMU_562	clpE	525134	527395	2262	-	ATP-dependent protease ClpE	High	F	8	60	0.590889	0	0	3	7	15	18674	0	2	0	1	0	0	0	7	0	78660	53	1	15	4	1	1	1	0	16117	3	1	2	1	1	0	1	2	15	1
Insertion_38090	527726	527727	SMU_563	SMU_563	527652	528632	981	+	putative ornithine carbamoyltransferase	High	D	6	26	0.0755102	0	0	7	6776	1	0	0	1	2	0	0	5	1	106334	1	0	1	0	0	0	2	1	62321	2	1	0	1	1	0	27540	2	3	0	413	2
Insertion_38096	527813	527814	SMU_563	SMU_563	527652	528632	981	+	putative ornithine carbamoyltransferase	Low	H	1	7	0.164286	5	1	8	0	0	0	1	74729	130824	1	2	1	3	1	4	0	1	1	0	0	34955	3	4	0	1	0	1	169	1834	0	1	1	0	5	68902
Insertion_38152	528619	528620	SMU_563	SMU_563	527652	528632	981	+	putative ornithine carbamoyltransferase	High	G	6	54	0.986735	10	4	4	0	184	0	9374	5	1	7	0	4	2	52938	7	0	2	2	0	0	1	6	4	4	2681	1	38	0	1	3	0	46	4	38405	7
Insertion_38255	530049	530050	SMU_566c	SMU_566c	529837	530355	519	-	conserved hypothetical protein	Low	F	5	36	0.409266	0	3	2	1	1	1306	1	0	0	0	0	0	2375	240	1	0	1	1	0	0	0	0	3283	4	2	2	0	0	6	2	1	3	18	0	726
Insertion_38269	530246	530247	SMU_566c	SMU_566c	529837	530355	519	-	conserved hypothetical protein	High	E	10	52	0.789575	331	1	0	0	1399	18	0	1	7	0	0	71	0	56	324	2	8	4608	0	0	35	0	8	3	4375	0	420	1	0	5	445	10268	328	0	2
Insertion_38273	530277	530278	SMU_566c	SMU_566c	529837	530355	519	-	conserved hypothetical protein	High	G	3	48	0.849421	0	0	0	0	0	0	5059	0	0	0	5842	0	0	0	0	0	0	0	0	0	1	0	0	7277	229	0	10	0	92	0	1	0	0	0	0
Insertion_38384	531745	531746	SMU_568	SMU_568	531278	532012	735	+	putative amino acid ABC transporter%2C ATP-binding protein	High	E	2	43	0.63624	1	0	1	4	30862	0	0	0	0	97630	1	1	0	41	12	0	0	0	0	0	0	0	1	58476	23	1	0	0	452	7	1	1	3	1	126694
Insertion_38419	532348	532349	SMU_569	feoA	532205	532681	477	+	putative ferrous ion transport protein A	High	G	2	10	0.30042	2	0	6	0	0	3	46595	0	1	18442	1	0	0	0	0	0	12	0	0	1	10703	1	4	8	17	1	159	1	0	4	0	2	9	0	19
Insertion_38433	532519	532520	SMU_569	feoA	532205	532681	477	+	putative ferrous ion transport protein A	Low	C	7	48	0.659664	3	10	37517	7	20	2	3	4	6	6	8	5	4	10	38443	4	17	4	0	20	321	2	6196	41650	5	2	8	1	7	9	2	9	12	26	21
Insertion_38461	532963	532964	SMU_570	feoB	532678	534828	2151	+	putative ferrous ion transport protein B	High	G	9	34	0.132558	5	3	4	2	2	4	47684	0	10	2	4	6	1	1	0	0	42368	3	0	6	7	20	43878	1	5	4	464	0	118	4	2	6	4	2	1
Insertion_38510	533794	533795	SMU_570	feoB	532678	534828	2151	+	putative ferrous ion transport protein B	High	E	12	52	0.51907	0	2	6	2	54490	2	7	1	17	83	1	15	2	7	1	2	6	1	111	61557	4	4	12	4	21631	0	4	35	24	1	21	72546	12	1	3
Insertion_38519	533952	533953	SMU_570	feoB	532678	534828	2151	+	putative ferrous ion transport protein B	High	E	9	7	0.592558	0	1	0	12	24462	0	2	1	1	1	0	1	4	0	2	0	43355	0	0	0	20287	0	4	5	20	1	4	0	1	1	0	0	1	1	58971
Insertion_38556	534411	534412	SMU_570	feoB	532678	534828	2151	+	putative ferrous ion transport protein B	High	F	12	12	0.806047	1	1	0	2	0	8990	0	0	0	0	5	0	1	0	1	0	2	0	0	20450	5895	2	3	0	0	2	0	1	1	0	0	1	0	0	0
Insertion_38804	538008	538009	SMU_575c	SMU_575c	537856	538323	468	-	putative membrane protein	High	B	5	82	0.325482	3	41611	1	1	0	0	12	2	1	3	0	2	60798	1	0	0	1	0	0	1	3	4	4	0	1	2	35441	0	0	1	0	1	496	0	0
Insertion_38848	538636	538637	SMU_576	lytR	538499	539233	735	-	putative response regulator LytR	High	B	5	48	0.186649	4	15230	0	2	0	85	0	1	0	0	0	0	43812	4	0	0	4	0	0	4	0	1	2	43463	1	0	0	0	183	4	0	1	291	1	1
Insertion_39148	543332	543333	SMU_582	SMU_582	542935	543804	870	+	putative farnesyl diphosphate synthase	High	E	5	50	0.456847	7	2	2	0	3371	1	0	1	5	3	0	3	32194	1	0	1	3	2	11	2	2	3	10	1	9229	1	2	2	7	14371	5	0	244	1	2
Insertion_39269	545271	545272	SMU_585	recN	545092	546750	1659	+	DNA repair protein RecN	Low	C	11	60	0.107961	13	11	160590	1	142	2	0	5	6	4	2	4	0	2	0	6	8	2	52130	57	329	12	24947	0	81079	1	5	0	1	0	8	0	1	12	7
Insertion_39452	547809	547810	SMU_587	SMU_587	547804	548661	858	+	conserved hypothetical protein	Low	G	12	58	0.00583431	239	0	3	0	1	2	25433	70	1	0	0	2	1	0	0	0	1	1	136	9166	0	104	4	0	8169	434	147	0	733	0	1	0	10	8	1
Insertion_39510	548481	548482	SMU_587	SMU_587	547804	548661	858	+	conserved hypothetical protein	High	F	3	76	0.789965	1	3	6	5	3	1898	5	4	3	4	1717	5	3	3	5	5	7	1	0	5	5	1	16	5	1	2	843	6	1	5	7	2146	6	7	4
Insertion_39514	548589	548590	SMU_587	SMU_587	547804	548661	858	+	conserved hypothetical protein	High	G	12	72	0.915986	232	1	63	371	2	38	1288	170	61	3	2	132	2	6	2	44	0	1	1	578	2	1	6	0	113	596	234	1	0	2	224	5	1	4	2
Insertion_39657	550315	550316	SMU_591c	SMU_591c	550027	551145	1119	-	hypothetical protein	High	F	3	92	0.257603	0	0	2	0	1	28073	1	228	0	0	35719	1	0	2	0	0	2	2	0	0	1	1	11	0	1	0	0	15994	1	0	2	0	1	0	1
Insertion_39681	550527	550528	SMU_591c	SMU_591c	550027	551145	1119	-	hypothetical protein	Low	E	5	30	0.447227	1	3	0	1	768	0	0	2	2	0	6	0	49782	1	0	5	2	0	0	0	0	0	35064	2	2	0	3	0	0	0	1	4	605	28268	2
Insertion_39685	550572	550573	SMU_591c	SMU_591c	550027	551145	1119	-	hypothetical protein	High	A	6	89	0.487478	35959	7	36	4	4	5	2	200	2	3	1	10	3	92110	2	0	8	6	5	5	13	4	11	2	6	5	13	32281	6	2	3	7	60837	403	6
Insertion_39705	550733	550734	SMU_591c	SMU_591c	550027	551145	1119	-	hypothetical protein	Low	B	7	86	0.631485	0	19902	33	287	0	22	0	2	0	0	0	1	0	2	6493	3023	1	0	0	1	6	0	0	1	1	1	0	11752	225	13188	1	0	0	2	1
Insertion_39709	550754	550755	SMU_591c	SMU_591c	550027	551145	1119	-	hypothetical protein	Low	G	9	93	0.650268	0	3	1	0	1	0	7830	83	2	2	0	2	3	3	0	547	15965	1	0	1	0	1	1	2	0	0	27	13133	2	1	1	0	2	0	2
Insertion_39718	550836	550837	SMU_591c	SMU_591c	550027	551145	1119	-	hypothetical protein	High	B	12	12	0.723614	4	28228	1	0	0	33	6	0	1	1	2	3	0	6	248	1	2	1	0	13094	40015	375	41	1	0	73	0	2	2	1	1	162	3	0	1
Insertion_39762	551256	551257	SMU_592c	SMU_592c	551152	551793	642	-	putative transcriptional regulator	High	D	2	39	0.162246	0	0	1	27643	1	158	424	0	2	35810	5	2	0	1	0	1	2	0	0	0	1	2	8	21348	0	0	2	2	0	0	21210	0	2	0	0
Insertion_39798	551648	551649	SMU_592c	SMU_592c	551152	551793	642	-	putative transcriptional regulator	Low	F	2	7	0.773791	3	1	1	1	1	25468	0	3	2	19290	1	1	0	2	3	0	0	0	0	0	1079	0	3	0	2	3	0	1	4	2	1	4	0	4	17224
Insertion_39853	552098	552099	SMU_593	furR	552056	552532	477	+	putative ferric uptake regulator protein FurR	High	F	8	39	0.0882353	2	4	12	10	5	33868	5	7	4	21	10	18	3	11	0	37552	8	5	2	2	1	1	11	20767	13	48	2	3	0	3	25849	1	4	2	0
Insertion_39882	552421	552422	SMU_593	furR	552056	552532	477	+	putative ferric uptake regulator protein FurR	High	A	10	62	0.766807	915	3	15	2	1	0	3	0	0	0	1	4	1	4	1	0	5	23501	0	1	0	0	4	3	0	7618	4	0	3	12710	1	2	7	2	1
Insertion_39907	552659	552660	SMU_594	SMU_594	552595	552750	156	+	hypothetical protein	Low	A	1	12	0.412903	6133	8	17	7	4	9	3	4	14699	1	8	12	1	13	4	0	15	5	3	5492	35950	2	22	6	6	6	6	14	13	12	9	7	13	6	9
Insertion_40081	555266	555267	SMU_597	pbp2b	554905	556983	2079	+	penicillin-binding protein 2b	Low	C	12	56	0.173725	0	2	76450	1	151	6	2	17	3	1	5	0	7	10	0	2	1	2	0	62916	301	0	12960	0	45358	3	5	8	8	2	9	54	4	1	1
Insertion_40182	556590	556591	SMU_597	pbp2b	554905	556983	2079	+	penicillin-binding protein 2b	High	E	10	81	0.810876	0	43	1	1	11989	16	3	6	9	12	2	3	33	3	2	1	5	5012	5	13	5	1	17	2	18	2	4337	5	2	8	4	1	5	28	2
Insertion_40198	556821	556822	SMU_597	pbp2b	554905	556983	2079	+	penicillin-binding protein 2b	High	D	12	76	0.92204	0	0	2	2230	1	0	1	0	2	0	0	8	3	0	1	3	3	0	3	1312	3	2	15	0	6	2	1121	0	1	4	1	2117	5	9	2
Insertion_40223	557158	557159	SMU_598	recM	556993	557592	600	+	putative recombination protein RecM	High	B	10	53	0.275459	27	115191	0	2	93	0	1	0	1	0	2	1	2	0	46	1	0	148082	0	10	0	3	1	20	50026	0	0	0	4	59	50	1	87327	2	0
Insertion_40432	560036	560037	SMU_602	SMU_602	559938	560888	951	+	putative sodium-dependent transporter	High	G	10	27	0.103158	3	4	10	2	0	0	10302	2	2	5	13	8	5	2	1	1	4	125155	2	7	5	2	91369	4	1	0	45	2	7	2	68483	2	9	7	2
Insertion_40435	560061	560062	SMU_602	SMU_602	559938	560888	951	+	putative sodium-dependent transporter	High	G	4	25	0.129474	2	1	0	1	1	1	10127	11	6	0	0	42934	3	0	0	0	2	2	0	1	0	3	14739	0	60	6	99	1	24393	6	6	57	4	34	1
Insertion_40636	562787	562788	SMU_605	SMU_605	562712	563263	552	+	hypothetical protein	Low	A	2	80	0.136116	9750	3	1	3	3	1	68	4	1	41239	0	116	1	1	1	6	4	3	2	2	48	1	6	0	7	0	37860	1	5	0	3	7836	3	3	2
Insertion_40696	563464	563465	SMU_606	SMU_606	563276	564523	1248	+	hypothetical protein	High	H	1	63	0.150762	1	1	0	1	0	0	0	4591	1903	0	1	0	1	1	0	0	2	1	0	0	0	0	0	1	0	1512	1	28	1	1	3808	0	1	0	1
Insertion_40715	563708	563709	SMU_606	SMU_606	563276	564523	1248	+	hypothetical protein	High	B	8	52	0.346431	3	70373	15	2	99	4	4	7	9	0	0	208	5	12	3	76821	63	2	1	5	3	9	14	8	72582	3	4	0	4	2	6	166445	3	7	11
Insertion_40740	564033	564034	SMU_606	SMU_606	563276	564523	1248	+	hypothetical protein	High	F	7	26	0.607057	2	0	41	1	1	7901	0	0	1	0	0	2	3	0	22305	0	0	0	0	0	1	0	38507	0	0	3	0	1	0	8651	0	3	2	3	6
Insertion_40742	564057	564058	SMU_606	SMU_606	563276	564523	1248	+	hypothetical protein	Low	D	6	55	0.626303	0	5	6	13651	95	1	1	2	6	0	0	5079	2	26861	2	2	4	3	1	5	3	4	8	3	37039	1	3	3	1	0	0	8	8	108	61805
Insertion_40747	564104	564105	SMU_606	SMU_606	563276	564523	1248	+	hypothetical protein	High	D	4	85	0.663994	0	0	0	995	1	61	0	0	1	0	0	5972	0	1	0	0	0	3	0	1	470	206	3	0	1	0	0	582	513	0	0	11	0	172	0
Insertion_40781	564404	564405	SMU_606	SMU_606	563276	564523	1248	+	hypothetical protein	Low	F	10	63	0.904571	292	0	73	1	0	543	1	0	0	2	3	7	3	0	0	39	1	72143	0	199	1	2	36	0	0	14807	0	1	65	0	19268	1	3172	0	9
Insertion_40788	564475	564476	SMU_606	SMU_606	563276	564523	1248	+	hypothetical protein	High	F	11	43	0.961508	0	1	0	10	3	72421	0	0	0	3	0	0	3	1	3	1	0	0	28080	6	1	0	3	64297	2	37	1	1	94	2	118	10	3	1	48904
Insertion_40804	564661	564662	SMU_607	SMU_607	564579	565262	684	+	conserved hypothetical protein	High	A	5	54	0.120059	31748	0	3	0	69	2	0	2	1	0	0	1	60493	0	2	80	3	0	0	3	2	0	0	1	53715	0	1	2	47	0	0	0	438	34845	0
Insertion_40823	564878	564879	SMU_607	SMU_607	564579	565262	684	+	conserved hypothetical protein	Low	C	9	53	0.437775	12	15	55047	3	110	8	36	9	13	8	7	34	19	21	10	2	70428	9	9	22	259	5	7726	17	43053	10	22	2	5	15	9	13	70912	25	28
Insertion_40899	565734	565735	SMU_608	SMU_608	565446	566990	1545	+	putative translation elongation and release factor	High	A	3	5	0.186528	153243	3	3	0	2	1	1	3	349	2	55782	2	1	1	1	3	0	2	0	0	31201	1	1	2	2	2	1	1	0	0	0	1	33047	1	3
Insertion_40928	566287	566288	SMU_608	SMU_608	565446	566990	1545	+	putative translation elongation and release factor	High	G	6	12	0.544689	1	0	3	1	0	2	1890	0	3	1	2	2	0	2101	0	0	1	1	0	0	662	0	0	0	0	0	9	0	1	1	1	2	1	11	1
Insertion_41050	568192	568193	SMU_609	SMU_609	567244	569079	1836	+	putative 40K cell wall protein precursor	High	D	3	49	0.516621	35	1	0	72585	26	1	2	0	0	0	84550	12	3	1	1	0	0	0	0	0	15	5	1	15	24019	0	1	0	137317	9	2	0	5	7	1
Insertion_41118	569062	569063	SMU_609	SMU_609	567244	569079	1836	+	putative 40K cell wall protein precursor	High	E	10	55	0.990736	1	1	1	1	9269	240	5	6	5	1	0	15	1	7	12	0	0	65902	0	1	0	4	10	1	22910	2	7	2	1	1	2	0	18	2	88117
Insertion_41170	569773	569774	SMU_610	spaP	569317	574005	4689	+	cell surface antigen SpaP	High	A	7	60	0.0972696	57874	1	10	1	86	0	2	0	0	2	1	1	1	9	43644	1	1	0	0	5	9	2	9	1	33872	0	1	0	0	0	1	6	2	3	11
Insertion_41188	570073	570074	SMU_610	spaP	569317	574005	4689	+	cell surface antigen SpaP	Low	G	3	86	0.161263	1	13	0	0	163	0	1227	2	2	7	3364	8	2	0	0	0	5	1	0	1	1	1	0	21	0	2	1267	3776	1	1121	2	0	1	0	88
Insertion_41246	570998	570999	SMU_610	spaP	569317	574005	4689	+	cell surface antigen SpaP	Low	E	2	42	0.358575	2	4	2	295	23790	68	3	1	3	27721	0	0	0	3	0	1	1	0	0	8	2	0	2	21135	17	1	0	0	498	13	3	2	1	39259	0
Insertion_41364	572814	572815	SMU_610	spaP	569317	574005	4689	+	cell surface antigen SpaP	High	E	9	39	0.745947	1	0	4	0	13773	0	1	1	4	3	7	31	2	0	0	1	5163	1	0	2	3	5	3	10306	13	1	1	1	1	0	30785	5	1	5	1
Insertion_41438	573723	573724	SMU_610	spaP	569317	574005	4689	+	cell surface antigen SpaP	High	D	9	73	0.939846	0	0	122	6593	0	1	9	73	0	152	6	29	2	0	199	0	11258	447	0	0	0	0	13	0	10	2	3705	5	3867	0	232	2	12	0	12
Insertion_41611	576354	576355	SMU_613	SMU_613	576338	576616	279	+	hypothetical protein	Low	C	12	81	0.057554	1	19	100399	0	0	0	18	0	0	0	1	0	0	0	0	0	7	13	158	193740	271	0	15846	8	0	0	61609	0	1	54	5	0	0	0	0
Insertion_41792	578430	578431	SMU_618	SMU_618	578253	578552	300	+	hypothetical protein	Low	C	6	79	0.591973	0	3	31074	1	6	31	28	3	1	1	5	6	6	10027	10	1	40	2	15	3	82	155	4735	29	4	1	64492	0	1	1	3	7	3	53	130225
Insertion_41915	579819	579820	SMU_621c	SMU_621c	579567	580586	1020	-	conserved hypothetical protein	High	C	7	32	0.247301	0	10	836	2	19	0	2	5	35	2	1	4	0	10	13089	2	6	5	0	0	8	5	32220	1	3	7	17	0	1	6	3	32	4	0	0
Insertion_41939	580165	580166	SMU_621c	SMU_621c	579567	580586	1020	-	conserved hypothetical protein	High	G	8	10	0.58685	1	2	106	0	6	0	9539	0	1	0	3	2	1	1	2	17110	97	42	0	3	5221	0	16	22	3	0	45	11	0	4	15	0	1	4	0
Insertion_41994	581124	581125	SMU_622c	SMU_622c	580632	581144	513	-	conserved hypothetical protein	High	G	8	69	0.960938	0	0	3	0	1	55	47806	7	0	0	0	0	1	3	0	29698	5	5	0	0	1	0	9	1	0	20003	148	0	0	2	0	2	2	3	4
Insertion_42036	581644	581645	SMU_623c	SMU_623c	581233	582168	936	-	putative deacetylase	High	G	9	53	0.439572	0	9	13	2	14	3	92755	8	3	3	2	9	0	4	0	1	55847	1	0	1	6	3	13	3	10925	2	269	0	3	7	1	12	45146	7	3
Insertion_42290	584866	584867	SMU_626	SMU_626	583867	586101	2235	+	putative competence protein	High	F	5	56	0.44718	2	0	4	1	24	3180	0	0	0	0	1	1	19230	1	0	1	0	3	0	1	5	1	6	2	18146	42	2	0	0	0	0	2	145	1	2
Insertion_42305	585036	585037	SMU_626	SMU_626	583867	586101	2235	+	putative competence protein	High	F	7	55	0.523277	1	0	3	0	75	14043	0	0	1	0	2	0	0	2	19176	1	347	3	0	0	1	4	10	0	48535	1	24	1	2	1	0	0	1	14	90205
Insertion_42431	586580	586581	SMU_627	SMU_627	586287	586913	627	+	conserved hypothetical protein	Low	D	5	17	0.468051	0	3	7	20396	1	3	0	6	0	0	0	0	87600	0	0	0	1	0	0	0	0	94301	7	5	0	23496	1	0	1	2	0	0	647	0	0
Insertion_42445	586765	586766	SMU_627	SMU_627	586287	586913	627	+	conserved hypothetical protein	High	E	2	52	0.763578	0	0	3	0	18388	2	0	5	0	48132	0	34	0	0	1	0	3	0	0	1	0	1	3	2	20173	2	1	0	2	12	2	56427	2	1	3
Insertion_42706	590256	590257	SMU_630	SMU_630	589431	590486	1056	+	hypothetical protein	High	G	11	51	0.781991	1	1	10	1	46	7	48691	1	1	62	6	1	1	3	0	2	0	0	54812	0	1	1	7	1	35482	16	156	6	1	0	80013	3	2	1	0
Insertion_42763	591012	591013	SMU_631	SMU_631	590651	591409	759	+	conserved hypothetical protein	High	F	10	77	0.476253	1	6	15	3	6	5172	8	3	9	3	1	14	5	20	2	2	9	4867	7	8	31	22	13	1	4	4	6570	9	2	3	3	6	1321	9	7
Insertion_42780	591236	591237	SMU_631	SMU_631	590651	591409	759	+	conserved hypothetical protein	High	A	7	93	0.771768	2784	0	1	1	0	0	0	0	1	0	3	1	11	10	12901	0	1	1	0	0	0	0	1	3	3	0	0	8130	11	4	0	9	8	1	0
Insertion_42905	593026	593027	SMU_633	SMU_633	591989	593218	1230	+	putative thioesterase	High	E	6	34	0.843775	0	1	1	0	48395	76	6	30	0	0	3	0	4	3598	1	1	1	1	0	0	3	0	27380	2	34	1	0	8	3	0	12	1	3	32	0
Insertion_42966	593880	593881	SMU_634	queA	593404	594432	1029	-	putative S-adenosylmethionine--tRNA ribosyltransferase-isomerase	High	F	2	92	0.463035	1	0	4	4	0	36561	10	70	1	29608	0	2	0	0	0	1	1	0	0	0	0	0	2	0	1	0	5	15969	2	1	1	2	0	1	2
Insertion_42993	594391	594392	SMU_634	queA	593404	594432	1029	-	putative S-adenosylmethionine--tRNA ribosyltransferase-isomerase	Low	F	9	10	0.960117	8	0	2	0	1	47029	0	0	2	1	1	6	0	4	1	916	14942	0	0	0	31404	1	2	2	0	4	0	0	2	2	2	1	4	1	1
Insertion_43035	594812	594813	SMU_635	SMU_635	594570	595289	720	+	conserved hypothetical protein	High	B	3	78	0.336579	3	51030	4	1	1	3	34	2	3	3	110846	3	3	3	1	1	2	2	0	2	2	0	7	1	1	1	81367	2	1	81	7	59	4	93100	1
Insertion_43047	594986	594987	SMU_635	SMU_635	594570	595289	720	+	conserved hypothetical protein	High	E	3	92	0.578581	5	3	7	1	4573	2	4	320	4	10	10624	8	0	9	1	0	11	1	0	2	4	1	23	2	7	7	5	2906	10	1	3	11	6	3	7
Insertion_43178	596463	596464	SMU_637c	SMU_637c	596313	596816	504	-	hypothetical protein	High	G	12	55	0.298211	0	2	2	0	391	0	19351	2	3	2	1	2	2	1	2	0	4	1	0	36868	1	3	4	0	46979	2	60	1	7	4	2	1	4	0	53122
Insertion_43233	597303	597304	SMU_638	SMU_638	597135	597851	717	+	putative 16S pseudouridylate synthase	High	E	12	38	0.234637	4	6	19	3	26144	5	2	6	4	1	3	111	1	2	9	7	3	5	0	13848	9	7	13	55683	129	9	0	7	24	71409	0	87	8	2	4
Insertion_43237	597329	597330	SMU_638	SMU_638	597135	597851	717	+	putative 16S pseudouridylate synthase	High	A	7	89	0.27095	12352	5	3	1	2	0	1	8	3	2	2	4	408	0	54831	0	1	0	0	0	0	21	9	1	1	0	2	35781	0	0	4	0	105952	3	185
Insertion_43374	599346	599347	SMU_640c	SMU_640c	598456	599829	1374	-	putative transcriptional regulator (GntR family)	High	A	6	10	0.648216	24534	1	3	2	0	1	2	3	1	6	2	3	1	47607	1	0	1	2	0	1	25380	2	2	1	1	4	1	0	0	0	3	1	4	209	0
Insertion_43395	599597	599598	SMU_640c	SMU_640c	598456	599829	1374	-	putative transcriptional regulator (GntR family)	Low	C	11	40	0.831027	0	2	41458	1	2	1	0	0	0	0	0	6	2	2	0	0	2	0	111071	0	122	0	5868	30097	1	2	1	1	3	1	0	51289	2	0	1
Insertion_43398	599643	599644	SMU_640c	SMU_640c	598456	599829	1374	-	putative transcriptional regulator (GntR family)	High	G	2	89	0.86453	0	0	87	0	468	2	57140	94	0	134048	1	0	1	0	0	0	0	1	0	2	0	0	37	1	3	3	183	39637	1	27	0	0	109684	1	17
Insertion_43401	599719	599720	SMU_640c	SMU_640c	598456	599829	1374	-	putative transcriptional regulator (GntR family)	High	G	6	53	0.919883	3	7	15	4	428	3	67148	0	4	3	3	6	5	37535	1	36	12	3	8	1	6	3	17	3	43951	9	205	4	7	15	6	0	53529	170	6
Insertion_43534	601286	601287	SMU_642	SMU_642	601170	601451	282	+	hypothetical protein	High	A	6	7	0.412811	13756	1	1	0	0	0	0	6	1	0	0	1	0	47789	0	0	0	3	0	1	17218	2	7	0	7	0	1	0	1	1	1	0	5	216	39297
Insertion_43563	601589	601590	SMU_643	SMU_643	601557	602450	894	+	putative esterase	High	F	7	69	0.0358343	1	5	1	1	0	3522	2	2	2	0	2	10	0	5	2163	0	0	4	1	2	3	3	6	1	0	2589	3	1	4	1	3	4	3	1	1
Insertion_43607	602183	602184	SMU_643	SMU_643	601557	602450	894	+	putative esterase	High	A	7	1	0.701008	14134	1	0	0	0	0	0	0	0	0	1	0	0	0	22036	0	2	0	0	0	3219	4	1	0	0	1	1	2	9371	4	0	3	0	1	1
Insertion_43696	603283	603284	SMU_644	SMU_644	602758	603696	939	+	putative competence protein/transcription factor	High	B	9	86	0.559701	0	18699	1	320	0	1	1	48	0	0	1	0	3	0	1	328	44535	0	0	0	1	1	2	0	0	1	1	13750	0	24020	0	0	0	0	0
Insertion_43856	605814	605815	SMU_646	SMU_646	605730	606347	618	+	putative phosphatase	Low	C	2	80	0.136143	1	1	78206	1	1	1	14	0	1	109211	1	0	0	0	0	0	1	1	0	1	387	0	9920	0	0	1	54615	0	3	6	0	1	1	1	0
Insertion_43882	606210	606211	SMU_646	SMU_646	605730	606347	618	+	putative phosphatase	High	F	7	46	0.777958	1	2	5	0	1	11162	0	5	0	2	0	3	4	0	6151	0	4	6	1	0	0	8	3	7199	96	2	1	0	5	2	1	1	3	2	2
Insertion_43966	607376	607377	SMU_648	prtM	607166	608167	1002	+	putative protease maturation protein precursor	Low	C	3	9	0.20979	6	0	121247	0	0	0	2	0	1	0	54827	0	2	1	1	1	2	15	0	0	46159	0	15980	1	1	0	0	0	2	5	2	1	1	1	0
Insertion_43979	607526	607527	SMU_648	prtM	607166	608167	1002	+	putative protease maturation protein precursor	High	F	4	60	0.35964	1	8	4	3	80	23598	0	3	4	2	1	63935	2	4	0	1	5	0	1	6	3	5	7	4	64098	1	5	1	2	2	3	65	4	4	1
Insertion_44070	608805	608806	SMU_649	SMU_649	608406	608906	501	+	conserved hypothetical protein	High	F	8	31	0.798	1	1	2	1	1	1839	1	0	3	0	2	1	1	2	3	4066	1	1	1	2	2	1	8973	2	3	6	1	1	2	0	2	6	3	2	5122
Insertion_44395	614414	614415	SMU_653c	SMU_653c	613742	614728	987	-	putative ABC transporter%2C permease protein	High	G	8	12	0.681542	0	0	1	0	0	0	4261	0	0	0	0	0	0	0	1	3736	0	0	0	0	2055	0	1	0	2	2	16	0	0	0	0	0	0	0	0
Insertion_44407	614571	614572	SMU_653c	SMU_653c	613742	614728	987	-	putative ABC transporter%2C permease protein	High	E	6	60	0.840771	1	3	2	1	2954	0	1	0	0	2	0	0	1	28560	2	0	8	0	0	4	1	6	3	1	45783	0	1	0	3	2	0	0	0	125	1
Insertion_44449	614944	614945	SMU_654	mutF	614935	615639	705	+	putative ABC transporter%2C ATP-binding protein MutF	High	E	12	84	0.0127841	1	2	5	1	4798	1	2	0	0	3	6	0	0	3	0	1	2	1	0	3589	2	0	6	1	8	0	1994	4	1	1	1	2	2	3	1
Insertion_44522	615925	615926	SMU_656	mutE2	615874	616389	516	+	putative MutE	High	E	2	33	0.0990291	0	0	1	1	26176	1	0	0	0	18146	0	0	0	0	0	0	300	0	0	0	0	1	18263	0	17	0	0	0	0	0	3	1	0	0	0
Insertion_44581	616738	616739	SMU_657	mutG	616389	617135	747	+	putative MutG	High	A	9	7	0.467828	59594	3	1	0	2	0	0	2	1	1	0	7	0	1	8	0	24918	4	0	0	54562	5	1	1	0	0	5	1	0	3	0	2	1	2	59566
Insertion_44708	618288	618289	SMU_658	SMU_658	617511	618350	840	+	conserved hypothetical protein	High	A	6	9	0.926103	15449	6	38	1	7	4	7	0	6	7	0	3	5	65812	1	4	1	7	1	0	18680	0	14	4	6	6	4	7	4	23	1	7	19	284	6
Insertion_44714	618334	618335	SMU_658	SMU_658	617511	618350	840	+	conserved hypothetical protein	High	B	9	6	0.98093	3	18326	0	0	2	0	0	1	0	0	2	0	1	2	0	0	20340	0	1	2	20977	3	4	1	0	1	1	3	0	1	1	0	0	26094	0
Insertion_44741	618761	618762	SMU_659	SMU_659	618390	619049	660	+	putative response regulator SpaR	Low	C	9	33	0.562974	0	0	58080	1	1172	0	0	0	1	0	2	0	1	1	1	0	22388	0	0	0	445	0	36197	0	4	2	0	1	2	1	1	1	0	0	0
Insertion_44785	619382	619383	SMU_660	SMU_660	619040	620422	1383	+	putative histidine kinase SpaK	High	E	12	65	0.247467	0	3	2	1	4855	45	0	5	1	0	0	1	2	0	2	1	5	3	0	1611	1	3	3	5	1	625	3	3	3	4	1	0	1099	1	1
Insertion_44806	619654	619655	SMU_660	SMU_660	619040	620422	1383	+	putative histidine kinase SpaK	High	E	4	8	0.444284	3	2	0	1	50215	295	0	0	1	0	1	62318	0	2	1	48	0	3	1	0	42002	1	4	1	38	1	3	0	2	2	3	77	5	16	4
Insertion_44849	620362	620363	SMU_660	SMU_660	619040	620422	1383	+	putative histidine kinase SpaK	High	F	12	69	0.956585	0	2	0	0	1	13205	0	0	0	0	0	1	0	2	0	0	0	0	0	14136	0	1	2	0	1	9249	1	0	0	1	0	0	0	0	0
Insertion_44945	621399	621400	SMU_662	SMU_662	621118	621807	690	+	conserved hypothetical protein%3B possible membrane protein	High	A	4	9	0.407837	22759	1	3	1	8	0	0	3	2	0	0	39183	1	1	0	4	2	0	1	0	12818	2	1	0	0	0	1	0	6	6	2	53	3	0	2
Insertion_44964	621679	621680	SMU_662	SMU_662	621118	621807	690	+	conserved hypothetical protein%3B possible membrane protein	High	D	3	86	0.814224	1	1	3	43182	1	2	0	305	0	4	12155	2	1	0	0	0	0	0	1	0	2	0	3	8	0	1	1	29236	5	71140	2	1	1	0	1
Insertion_44970	621712	621713	SMU_662	SMU_662	621118	621807	690	+	conserved hypothetical protein%3B possible membrane protein	High	F	12	52	0.862119	0	1	1	0	28	30249	0	0	2	0	0	4	2	0	0	0	1	1	0	16384	79	1	2	0	19203	2	0	0	4	2	1	60019	0	1	5
Insertion_44973	621732	621733	SMU_662	SMU_662	621118	621807	690	+	conserved hypothetical protein%3B possible membrane protein	High	C	12	46	0.891147	1	4	3200	4	1	1	1	3	2	2	6	5	12	2	0	1	5	5	2	3936	0	5	76	3300	2	6	3	3	17	0	5	2	5	2	2
Insertion_45027	622229	622230	SMU_663	argC	621942	622964	1023	+	putative N-acetyl-gamma-glutamyl-phosphate reductase (N-acetyl-glutamate-gamma-semialdehyde dehydrogenase)	High	E	4	26	0.280822	0	1	14	0	23834	0	3	1	1	1	1	66914	0	1	1	0	1	2	1	2	0	0	30588	1	23	1	0	3	0	66692	2	80	2	0	2
Insertion_45043	622530	622531	SMU_663	argC	621942	622964	1023	+	putative N-acetyl-gamma-glutamyl-phosphate reductase (N-acetyl-glutamate-gamma-semialdehyde dehydrogenase)	High	E	12	57	0.575342	0	1	57	0	34229	208	1	2	3	0	1	1	1	0	0	0	14	1	0	34937	86	0	8	1	44271	0	0	0	0	0	2	2	1	0	0
Insertion_45167	624653	624654	SMU_665	argB	624345	625082	738	+	putative acetylglutamate kinase	Low	G	3	64	0.41791	0	1	2	0	1	363	750	0	3	1	100545	40	1	0	0	1	2	3	0	2	2	1	2	1	0	30835	483	3	3	6	1091	172164	1	3	1
Insertion_45214	625223	625224	SMU_666	argD	625218	626357	1140	+	putative N-acetylornithine aminotransferase	Low	C	10	39	0.00438982	1	2	16844	1	3	0	0	1	0	0	1	1	0	0	0	1	1	19881	0	1	18	3	1902	6379	4	0	0	0	1	1	14409	1	2	2	1
Insertion_45599	630889	630890	SMU_670	citB	630841	633507	2667	+	aconitate hydratase%3B aconitase	High	F	9	69	0.0180045	1	8	4	2	0	31967	2	2	7	4	1	10	0	4	1	1	22633	45	0	0	6	3	8	1	4	20645	288	1	2	4	2	2	11	3	3
Insertion_45607	630946	630947	SMU_670	citB	630841	633507	2667	+	aconitate hydratase%3B aconitase	High	A	8	41	0.0393848	28917	4	2	3	0	4	2	4	2	2	3	4	4	5	0	29282	3	3	0	2	7	449	4	27726	3	2	2	137	4	8	2	4	34421	5	2
Insertion_45794	633777	633778	SMU_671	citZ	633512	634630	1119	+	citrate synthase	High	B	9	60	0.23703	3	13559	24	8	123	11	9	9	17	1	10	37	8	13	10	1	68783	9	15	18	3	12	35	9	55245	6	12	4	8	15	14	18	11	18	24
Insertion_45847	634534	634535	SMU_671	citZ	633512	634630	1119	+	citrate synthase	High	F	12	81	0.914132	0	0	11	2	0	29176	3	0	1	0	1	0	0	0	2	0	0	0	0	5347	0	1	5	0	0	1	4078	1	0	9	0	0	0	0	0
Insertion_45903	635341	635342	SMU_672	idh	634632	635813	1182	+	isocitrate dehydrogenase	High	F	4	56	0.600339	1	1	8	1	11	4496	3	0	2	2	0	18158	0	0	0	0	0	1	0	1	0	3	4	1	10193	0	0	1	2	2	2	25	0	1	0
Insertion_46378	642746	642747	SMU_678	SMU_678	642165	643007	843	+	putative oxidoreductase%2C aldo/keto reductase family	High	D	3	87	0.690024	1	2	4	10099	3	11	2	1	0	6	15985	1	15	6	0	0	1	1	3	0	2	0	5	1	2	0	0	16845	4	0	16193	3	3	3	0
Insertion_46431	643613	643614	SMU_679	SMU_679	643017	643883	867	+	putative oxidoreductase%2C aldo/keto reductase family	High	G	7	86	0.688222	1	0	1	0	1	1	38794	2	2	1	1	0	2	1	6774	0	1	0	3	0	2	2	2	1	0	0	459	27548	1	49892	8	0	4	0	4
Insertion_46630	646166	646167	SMU_682	SMU_682	645162	647720	2559	+	hypothetical protein	Low	C	10	65	0.392494	0	3	17560	1	1	30	1	2	2	10	2	4	5	2	0	0	5	9426	0	1	12	2	2041	7	1	7197	4	1	1	4	0	9	11952	5	14
Insertion_46646	646337	646338	SMU_682	SMU_682	645162	647720	2559	+	hypothetical protein	High	C	2	38	0.459343	1	7	992	0	0	0	1	1	1	1243	0	1	0	3	0	6	3	2	0	6	3	0	148	791	1	1	0	1	0	966	2	2	1	2	3
Insertion_46715	647328	647329	SMU_682	SMU_682	645162	647720	2559	+	hypothetical protein	Low	C	4	6	0.846755	3	3	138912	0	0	0	3	2	4	0	0	56417	7	3	1	0	11	0	1	3	34414	3	16010	0	1	0	0	1	0	357	0	69	1	29711	12
Insertion_46749	647698	647699	SMU_682	SMU_682	645162	647720	2559	+	hypothetical protein	High	D	6	93	0.9914	0	0	5	17082	9	2	3	14	7	0	1	3	14	4759	3	1	56	4	52	4	2	2	8	6	2	1	0	22190	2	0	10	2	1	21	4
Insertion_46807	648347	648348	SMU_683	SMU_683	647736	651149	3414	+	putative ATP-binding protein	Low	B	2	81	0.179021	0	95231	2	0	0	0	13	0	3	51434	0	3	1	1	0	0	604	1	0	1	1	2	3	1	0	0	42427	0	0	3	0	2	3	1	0
Insertion_46820	648525	648526	SMU_683	SMU_683	647736	651149	3414	+	putative ATP-binding protein	Low	C	10	88	0.231175	201	0	37736	0	1	2	3	6	4	365	393	77	11	1	1	1	1	62719	0	3	107	1	5386	0	2	1	12	13004	2	6	1	57767	3	331	0
Insertion_46996	651087	651088	SMU_683	SMU_683	647736	651149	3414	+	putative ATP-binding protein	High	B	9	90	0.981834	0	59160	2	5	1	0	3	2	2	2	0	1	7	1	2	1	38211	12	0	1	3	1	4	1	0	3	4	17286	1	66	2	2	4	29144	0
Insertion_47031	651550	651551	SMU_684	SMU_684	651153	651842	690	+	hypothetical protein	High	A	10	46	0.576197	4739	2	2	1	2	2	0	2	40	3	14	0	144	14	188	0	0	5864	43	1	2	1	1	3203	1	2	3	1	2	1	0	1	14	0	0
Insertion_47056	651846	651847	SMU_685	SMU_685	651839	652240	402	+	hypothetical protein	High	G	7	60	0.0174564	5	0	4	1	48	0	4748	7	2	23	0	7	2	0	9125	9	0	2	0	3	5	1	7	1	34551	1	16	0	4	1	119	14	9	0	4
Insertion_47064	651900	651901	SMU_685	SMU_685	651839	652240	402	+	hypothetical protein	High	F	3	25	0.15212	0	1	2	2	0	4150	0	0	4	1	23458	3	0	1	1	0	1	1	0	4	3	0	13378	5	0	9	1	1	17857	0	4	2	1	4	0
Insertion_47177	653073	653074	SMU_688	SMU_688	652915	653412	498	+	conserved hypothetical protein	High	E	7	32	0.317907	0	1	3	0	1274	0	0	0	0	0	2	0	1	1	19448	1	1	0	0	0	0	0	29747	0	0	2	1	0	1	5	1	0	2	0	3
Insertion_47324	654989	654990	SMU_689	SMU_689	653658	656597	2940	+	hypothetical protein	High	E	8	66	0.452875	0	0	10	0	5069	0	1	0	0	8	1	0	2	1	0	3357	1	1	1	1	0	0	5	1	4	1710	1	0	0	1	1	1	2	2824	0
Insertion_47363	655373	655374	SMU_689	SMU_689	653658	656597	2940	+	hypothetical protein	High	G	4	80	0.583532	0	1	1	0	0	1	3135	1	0	0	0	7487	0	0	0	2	0	3	0	5	1	0	2	0	3	0	6277	0	3	1	1	11	1	19	0
Insertion_47385	655679	655680	SMU_689	SMU_689	653658	656597	2940	+	hypothetical protein	Low	C	5	42	0.687649	0	0	10491	1	0	0	0	1	2	1	0	1	1341	0	3	0	0	0	0	0	9	0	1242	5493	1	0	0	1	0	1	0	2	10	2561	1
Insertion_47398	655857	655858	SMU_689	SMU_689	653658	656597	2940	+	hypothetical protein	High	C	6	41	0.748214	0	0	4941	1	2	9	8	0	2	3	0	2	3	4259	3	0	0	1	1	3	10	5	430	2165	4	1	2	0	0	1	1	0	7796	17	3
Insertion_47402	655874	655875	SMU_689	SMU_689	653658	656597	2940	+	hypothetical protein	Low	E	3	43	0.753998	0	1	0	391	5473	63	2	1	1	177	7870	0	2	9	2	0	9	0	0	1	2	0	4	9708	10	3	0	0	505	1	2	2	0	7	5931
Insertion_47435	656291	656292	SMU_689	SMU_689	653658	656597	2940	+	hypothetical protein	High	F	9	57	0.895883	0	0	2	0	46	11827	1	0	3	0	1	8	0	1	0	0	38263	1	0	0	0	0	2	1	30978	1	3	0	0	2	1	0	0	0	0
Insertion_47451	656456	656457	SMU_689	SMU_689	653658	656597	2940	+	hypothetical protein	High	F	7	90	0.952024	1	0	2	0	0	13696	0	88	1	1	0	1	0	3	8833	0	0	0	0	1	0	1	2	0	0	4	1	9286	1	2	0	0	0	14555	1
Insertion_47900	662592	662593	SMU_700c	SMU_700c	662010	662636	627	-	putative phosphoglycerate mutase-like protein	High	D	7	2	0.929712	0	2	2	10457	0	2	1	4	0	0	1	0	2	7	9778	0	0	0	0	0	3660	0	1	3	1	0	0	2	2	6219	1	0	0	2	0
Insertion_48042	664386	664387	SMU_704c	SMU_704c	664373	665356	984	-	putative autolysin%3B amidase	Low	F	3	1	0.0132248	1	787	5	1	0	77183	1	0	2	0	17374	1	2	5	0	0	0	2	1	0	8321	1	2	4	1	5	1	0	10573	1	3	0	1	1	0
Insertion_48044	664400	664401	SMU_704c	SMU_704c	664373	665356	984	-	putative autolysin%3B amidase	High	F	3	1	0.0274669	0	0	0	1	0	52131	1	0	0	0	13480	0	1	0	0	0	0	0	0	0	5928	0	1	0	0	3	1	0	6073	0	0	0	0	2	0
Insertion_48048	664425	664426	SMU_704c	SMU_704c	664373	665356	984	-	putative autolysin%3B amidase	Low	F	8	85	0.0528993	2	0	3	1	1	1930	0	11	6	0	0	2	1	0	0	5560	3	1	3	1	2	0	4	0	1	48	655	797	1594	4	4	11	2	1	1
Insertion_48085	664906	664907	SMU_704c	SMU_704c	664373	665356	984	-	putative autolysin%3B amidase	High	G	5	69	0.542218	0	0	6	2	0	27	29364	0	6	0	1	1	36044	0	0	0	3	6	0	1	1	0	3	1	1	14917	90	1	1	5	1	3	278	1	2
Insertion_48140	665447	665448	SMU_706c	SMU_706c	665446	666060	615	-	conserved hypothetical protein	High	G	3	8	0.00162866	0	0	5	0	3	1	25296	1	0	0	11864	3	10	1	0	1	7	0	1	0	5657	0	4	1	5	0	68	0	1	0	1	0	0	0	2
Insertion_48141	665449	665450	SMU_706c	SMU_706c	665446	666060	615	-	conserved hypothetical protein	Low	G	3	8	0.00488599	1	0	5	0	4	1	190180	0	0	0	29705	3	1	1	0	2	7	0	1	0	46101	0	2	1	2	0	1191	0	0	0	4	0	0	0	2
Insertion_48182	666032	666033	SMU_706c	SMU_706c	665446	666060	615	-	conserved hypothetical protein	High	A	6	4	0.954397	34688	4	3	0	0	1	2	1	1	0	2	4	2	47014	0	0	3	1	1	0	17100	0	2	1	2	1	4	1	0	1	0	22655	3	201	2
Insertion_49089	678240	678241	SMU_718c	SMU_718c	677777	678586	810	-	conserved hypothetical protein	High	E	7	46	0.572311	0	0	2	0	47642	1	0	0	0	2	0	0	0	1	11124	1	7	2	0	0	1	0	3	27600	41	0	0	1	0	0	5	0	2	0	2
Insertion_49224	679954	679955	SMU_719c	SMU_719c	678834	680138	1305	-	conserved hypothetical protein	High	C	7	28	0.858896	0	1	49447	0	1	0	0	1	0	1	1	5	1	0	27992	0	1	0	0	0	302	1	7708	0	0	0	1	0	1	1	0	50103	1	1	7
Insertion_49258	680303	680304	SMU_720	SMU_720	680250	681128	879	+	conserved hypothetical protein%3B possible Na+/solute symporter	High	G	12	87	0.0603645	0	4	2	0	0	0	69526	446	3	0	7	2	0	1	0	0	2	0	0	65985	0	0	11	0	2	1	230	28850	2	1	33401	1	3	1	1
Insertion_49319	681289	681290	SMU_721	SMU_721	681190	681582	393	+	conserved hypothetical protein	High	G	10	43	0.252551	32	1	0	1	2	1	31380	3	1	1	3	2	1	0	3	1	0	31805	0	0	0	8	4	32329	3	3	93	0	0	0	1	0	1	1	25196
Insertion_49350	681709	681710	SMU_722	SMU_722	681658	681837	180	+	hypothetical protein	Low	C	3	4	0.284916	2	0	53258	0	1	1	1	2	2	0	17432	1	3	1	2	0	0	0	0	1	12741	1	7544	1	0	2	0	1	0	2	1	42115	1	131	0
Insertion_49545	685052	685053	SMU_724	SMU_724	684778	685518	741	+	putative glycerophosphoryl diester phosphodiesterase	High	D	9	45	0.37027	0	3	1	9115	2	0	1	1	0	0	0	3	2	2	1	0	13126	1	1	0	0	2	40	7823	0	3	1	2	1	4	1	2	1	1	0
Insertion_49608	685890	685891	SMU_725c	SMU_725c	685823	686740	918	-	conserved hypothetical protein	High	C	8	9	0.0730643	0	0	1327	0	0	0	3	2	23	1	3	2	0	0	0	658	30	0	0	2	1457	4	130	0	4	1	6	1	1	1	0	4	2	2	9
Insertion_49611	685906	685907	SMU_725c	SMU_725c	685823	686740	918	-	conserved hypothetical protein	Low	C	8	9	0.0905125	0	2	56799	3	4	0	4	6	6	1	4	3	9	6	2	31888	20	4	3	4	37477	6	7782	1	7	4	14	2	3	4	1	5	2	19	3
Insertion_49626	686062	686063	SMU_725c	SMU_725c	685823	686740	918	-	conserved hypothetical protein	High	A	6	25	0.260632	18119	2	5	0	2	1	1	2	6	0	3	8	2	39374	0	0	3	1	1	1	5	0	21329	3	5	1	2	3	54085	3	3	2	5	163	3
Insertion_49701	687146	687147	SMU_727	SMU_727	686922	687305	384	+	putative transcriptional regulator	High	D	4	42	0.584856	0	3	2	33051	3	1	4	3	0	0	2	25403	0	2	0	0	0	0	0	0	2	0	116	19749	1	1	2	0	1	10	0	87	1	23400	3
Insertion_49712	687267	687268	SMU_727	SMU_727	686922	687305	384	+	putative transcriptional regulator	High	F	2	39	0.900783	0	1	2	0	10	4520	2	92	0	33432	1	5	0	1	0	0	0	0	0	1	2	0	1	1981	0	0	2	0	1	1	21410	0	0	0	0
Insertion_49749	687797	687798	SMU_728	SMU_728	687292	688176	885	+	putative oxidoreductase	High	F	6	58	0.571267	0	0	5	0	31	4694	1	1	1	2	0	0	1	39779	0	0	2	0	0	0	2	0	3	0	26565	2	0	0	0	1	0	0	0	289	1
Insertion_49752	687827	687828	SMU_728	SMU_728	687292	688176	885	+	putative oxidoreductase	High	B	3	86	0.605204	0	18289	0	0	0	1	0	0	1	0	17397	0	1	0	0	0	1	1	0	0	0	1	0	0	0	0	3	43562	0	77823	2	0	0	0	1
Insertion_49839	688762	688763	SMU_731	SMU_731	688659	689393	735	+	putative ABC transporter%2C ATP-binding protein	High	G	4	50	0.140327	1	13	4	2	29	0	38438	3	1	2	2	65185	4	8	1	2	11	2	0	4	6	4	7	2	24210	0	410	4	2	56285	0	90	3	11	4
Insertion_49866	689039	689040	SMU_731	SMU_731	688659	689393	735	+	putative ABC transporter%2C ATP-binding protein	High	F	8	38	0.517711	1	2	3	2	2	26503	1	6	10	2	7	5	0	2	3	15269	4	8	0	4	0	30	4	25058	2	4	9	37	2	54054	1	2	2	2	5
Insertion_49872	689146	689147	SMU_731	SMU_731	688659	689393	735	+	putative ABC transporter%2C ATP-binding protein	High	D	9	23	0.663488	0	3	3	21287	0	6	0	2	6	1	6	0	4	1	1	0	20758	4	0	3	1	16512	0	5	3	1	7	7	4	9	2	10	10	3	2
Insertion_49978	690379	690380	SMU_734	SMU_734	690257	690682	426	+	conserved hypothetical protein%3B possible membrane protein	High	F	7	27	0.287059	0	0	0	0	0	2437	0	1	2	0	0	0	0	0	8977	1	1	1	1	1	1	1	14305	0	1	1	1	3	1	1	7093	0	1	0	2
Insertion_49990	690606	690607	SMU_734	SMU_734	690257	690682	426	+	conserved hypothetical protein%3B possible membrane protein	High	F	5	5	0.821176	1	0	1	0	0	17446	2	1	0	0	0	0	13420	0	0	4	1	0	0	0	14110	1	6	2	2	27	0	4	0	0	1	1	20303	1	0
Insertion_50029	691128	691129	SMU_735	SMU_735	690868	691317	450	+	hypothetical protein	High	F	4	54	0.579065	1	3	66	0	21	30667	0	2	9	10	4	71731	3	8	1	1	6	1	7	2	1	2	7	0	19398	16	10	2	4	3	1	301	6	22211	3
Insertion_50060	691445	691446	SMU_737	SMU_737	691383	692591	1209	+	conserved hypothetical protein	High	A	10	36	0.0513245	5089	0	1	0	1	1	0	2	4	0	1	1	2	4	1	0	5	15123	0	0	0	0	16856	4	3	2	3	0	2	4	2	0	9	3	1
Insertion_50122	692389	692390	SMU_737	SMU_737	691383	692591	1209	+	conserved hypothetical protein	High	A	5	1	0.832781	30333	15	22	5	7	12	13	17	12	2	6	23	16621	24	10	1	14	4	0	9	6217	26	44	4	3	13	12	4	33932	9	12	20	148	6	4
Insertion_50155	692982	692983	SMU_738	SMU_738	692912	693046	135	+	hypothetical protein	High	F	5	5	0.522388	0	1	2	0	0	17463	0	4	2	0	0	0	13483	1	0	0	0	3	0	1	14096	2	10	2	0	29	0	1	0	0	1	1	20689	1	0
Insertion_50161	693044	693045	SMU_738	SMU_738	692912	693046	135	+	hypothetical protein	High	A	3	39	0.985075	32794	5	10	3	2	0	2	1	2	0	997	2	0	16	3	1	3	0	1	2	2	4	16	16000	1	1	2	7	1	0	38711	2	9	4	3
Insertion_50174	693201	693202	SMU_739c	SMU_739c	693190	694746	1557	-	hypothetical protein	High	F	4	79	0.00706941	1	3	0	1	2	2135	0	3	0	6	2	9896	0	1	4	0	0	2	2	1	4	6	1	2	1	1	1247	0	1	0	1	14	6	1	4231
Insertion_50177	693217	693218	SMU_739c	SMU_739c	693190	694746	1557	-	hypothetical protein	High	F	4	79	0.0173522	0	2	0	1	1	11169	1	0	0	2	0	41534	1	0	3	0	0	2	0	153	0	2	0	0	2	0	6881	7	0	0	2	44	5	0	33356
Insertion_50187	693334	693335	SMU_739c	SMU_739c	693190	694746	1557	-	hypothetical protein	Low	A	5	49	0.092545	65044	3	11	0	11	1	1	75	2	0	0	5	78972	0	2	1	4	1	5	0	89	0	7	9	8919	0	3	0	93695	80	28	3	598	0	0
Insertion_50191	693357	693358	SMU_739c	SMU_739c	693190	694746	1557	-	hypothetical protein	Low	F	2	45	0.107326	1	4	4	2	447	19091	443	1	0	38572	5	7	4	1	0	6	0	0	1	1	1	0	2	19697	4	0	4	0	1878	124	0	3	3	0	3
Insertion_50233	693951	693952	SMU_739c	SMU_739c	693190	694746	1557	-	hypothetical protein	High	D	7	80	0.489075	0	1	0	154612	0	1	42	1	0	0	0	1	1	1	284479	5	1	1	0	0	1	0	1	18	0	2	123182	0	5	0	2	0	4	0	34
Insertion_50256	694191	694192	SMU_739c	SMU_739c	693190	694746	1557	-	hypothetical protein	High	H	1	81	0.643316	1	2	0	0	0	3	2	5551	4144	0	2	1	0	1	0	0	0	0	0	0	0	1	1	0	0	4	3725	10	1	0	11	0	1	0	0
Insertion_50285	694533	694534	SMU_739c	SMU_739c	693190	694746	1557	-	hypothetical protein	High	F	4	88	0.863111	0	1	1	3	0	26175	1	94	2	1	0	70009	2	1	0	2	3	3	0	2	1	1	3	4	2	186	4	20725	0	0	0	69158	4	2	5
Insertion_50662	700112	700113	SMU_745	lmrB	699401	700765	1365	-	putative drug-export protein%3B multidrug resistance protein	Low	D	8	80	0.521261	1	8	6	290799	3	1	897	2	0	1	2	8	5	1	0	315805	6	9	0	1	3	0	9	33	7	1	169348	1	0	2	1	2	4	2	3
Insertion_50826	702454	702455	SMU_747c	SMU_747c	701687	702592	906	-	conserved hypothetical protein%3B putative permease	High	H	1	42	0.847514	2	3	6	0	1	0	1	69647	25866	1	0	0	1	3	0	1	5	0	0	1	0	0	2	28510	0	0	0	456	4	3	1	43	4	41494	2
Insertion_50923	703473	703474	SMU_750c	SMU_750c	703472	703579	108	-	hypothetical protein	High	F	2	8	0.00934579	11	3	5	1	6	22641	0	1	7	20545	3	2	10	5	4	2	5	1	0	3	26124	3	10	3	2	5	3	1	4	2	3	4	16	4	2
Insertion_51002	704410	704411	SMU_751	SMU_751	703952	706078	2127	+	conserved hypothetical protein%3B possible transcriptional accessory protein	High	D	3	81	0.215428	0	0	1	26979	2	0	6	0	0	2	18070	0	0	9	0	1	2	0	0	0	1	0	0	4	3	0	12841	1	16	1	0	3	0	0	0
Insertion_51337	709140	709141	SMU_756	SMU_756	708823	709218	396	+	conserved hypothetical protein	High	A	10	37	0.802532	45922	3	6	1	1	0	4	6	6	9	0	1	0	5	1	0	3	53041	0	1	69	0	6	23217	16	3	0	1	51444	4	2	2	2	4	6
Insertion_51498	711028	711029	SMU_759	SMU_759	710298	711224	927	+	putative protease	High	G	5	86	0.788337	2	4	9	2	1	2	10002	2	6	1	17	5	14610	1	1	2	0	5	0	1	0	2	6	28	3	1	43	8194	2	37707	2	20	103	4	2
Insertion_51529	711509	711510	SMU_761	SMU_761	711496	712782	1287	+	putative protease	High	F	10	43	0.0101089	0	0	1	1	0	14429	0	1	5	0	1	0	1	1	3	1	1	15310	0	2	1	0	0	7562	3	0	1	0	1	0	1	0	1	0	5794
Insertion_51756	715162	715163	SMU_766	SMU_766	715085	715603	519	+	conserved hypothetical protein	High	G	3	48	0.148649	0	0	0	0	0	0	4306	0	1	0	3980	0	0	1	0	0	1	0	0	0	0	1	1	4566	0	0	14	0	57	0	0	0	0	0	0
Insertion_51760	715193	715194	SMU_766	SMU_766	715085	715603	519	+	conserved hypothetical protein	High	E	10	52	0.208494	358	1	0	1	1450	12	0	0	5	0	0	10	1	58	323	3	10	3918	0	4	28	0	4	2	3492	0	400	1	1	2	446	9492	310	2	1
Insertion_51775	715394	715395	SMU_766	SMU_766	715085	715603	519	+	conserved hypothetical protein	Low	F	5	36	0.596525	0	0	2	0	1	1219	1	1	0	0	1	2	2391	244	1	0	1	0	1	1	0	1	3272	2	1	2	1	2	4	0	2	1	24	2	717
Insertion_51983	717996	717997	SMU_770c	SMU_770c	717333	718673	1341	-	putative manganese transporter	High	B	5	12	0.494776	0	2540	4	1	0	0	0	0	2	0	0	0	6214	1	1	1	0	1	0	1	564	0	2	0	0	0	2	5	2	1	1	2	52	1	0
Insertion_52014	718340	718341	SMU_770c	SMU_770c	717333	718673	1341	-	putative manganese transporter	High	A	12	74	0.751493	1157	0	3	0	1	0	1	0	1	3	0	0	1	0	0	0	0	0	0	689	0	1	1	0	1	0	1551	1	1	1590	0	0	0	1	2
Insertion_52028	718546	718547	SMU_770c	SMU_770c	717333	718673	1341	-	putative manganese transporter	High	G	10	36	0.905224	3	1	2	0	0	0	1250	1	0	0	3	3	1	3	0	1	4	1506	2	1	3	1	1541	1	0	3	3	2	2	1	2	1	2	0	1
Insertion_52178	720235	720236	SMU_772	gbpD	719789	721969	2181	+	glucan-binding protein D with lipase activity%3B BglB-like protein	High	A	4	27	0.204587	6543	1	2	0	1	1	1	0	1	4	2	64133	0	0	3	1	0	0	0	0	3	0	42208	2	0	1	1	1	1	1	25790	82	2	0	1
Insertion_52201	720496	720497	SMU_772	gbpD	719789	721969	2181	+	glucan-binding protein D with lipase activity%3B BglB-like protein	High	A	12	1	0.324312	52535	6	7	4	0	0	1	0	5	5	0	0	0	0	1	3	0	0	3	35054	8156	3	3	2	4	1	10	0	38122	0	36	2	2	5	2
Insertion_52237	720991	720992	SMU_772	gbpD	719789	721969	2181	+	glucan-binding protein D with lipase activity%3B BglB-like protein	High	F	7	82	0.551376	0	0	398	1	3	21345	1	3	0	3	1	1	0	1	1441	0	0	1	0	0	3	1	206	1	0	1	20711	0	278	0	2	1	1	0	1
Insertion_52486	724254	724255	SMU_774	SMU_774	724249	725151	903	+	conserved hypothetical protein	Low	F	6	40	0.00554324	2	2	0	2	2	27220	0	6	0	0	0	8	0	55696	30	1	1	1	218	0	0	1	4	23371	0	10351	1	0	0	1	0	101472	1	271	8
Insertion_52517	724789	724790	SMU_774	SMU_774	724249	725151	903	+	conserved hypothetical protein	High	A	6	52	0.59867	27864	2	3	2	122	3	2	6	2	0	1	257	2	51523	3	1	5	7	1	2	6	2	4	1	35264	2	8	4	4	5	1	114698	3	231	10
Insertion_52547	725149	725150	SMU_774	SMU_774	724249	725151	903	+	conserved hypothetical protein	High	E	9	80	0.997783	0	0	0	0	59335	0	10	0	5	0	0	1	5	4	0	7	354931	1	0	0	3	0	1	1	56	4	37186	0	0	0	0	14	0	0	0
Insertion_52582	725508	725509	SMU_775c	SMU_775c	725457	727610	2154	-	conserved hypothetical protein%3B possible integral membrane protein	Low	C	6	43	0.0236879	0	2	89310	0	0	1	0	1	1	231	185	10	1	103819	3	0	3	2	0	1	256	0	11234	56011	1	0	1	19	0	1	5	0	2	453	63676
Insertion_53388	736912	736913	SMU_786	pheA	736126	736950	825	+	putative prephenate dehydratase	High	B	11	56	0.953883	0	83036	3	0	17	0	2	4	8	0	0	1	13	1	1	4	4	0	82286	0	1	4	3	0	15281	2	3	0	1	0	1	5	2	0	1
Insertion_53470	737821	737822	SMU_787	SMU_787	736995	738383	1389	+	putative transcriptional regulator	High	D	12	41	0.595101	1	11	2	8808	3	20	2	2	0	2	3	0	1	0	38	1	5	4	7	6247	4	5	1	14346	18	1	0	0	1	62	3	0	28616	0	3
Insertion_53528	738750	738751	SMU_788	SMU_788	738555	739910	1356	+	putative RNA methyltransferase	High	H	1	2	0.143911	0	0	2	0	1	1	1	21348	18794	0	1	4	0	0	0	0	0	1	0	0	2315	0	4	0	0	0	0	213	0	5446	0	0	1	0	0
Insertion_53751	741783	741784	SMU_790	SMU_790	741646	741885	240	+	conserved hypothetical protein	High	G	4	79	0.573222	91	2	172	1	3	127	713	2	6	1	1	6151	0	2	0	1	0	5	2	2	2	1	21	0	0	0	614	3	10	3	0	16	1	0	3432
Insertion_53856	743104	743105	SMU_794	SMU_794	742803	743180	378	+	hypothetical protein	High	D	5	69	0.798408	0	0	1	23960	0	2	1	0	0	2	0	2	51366	1	2	0	0	0	0	0	1	0	3	6	1	20271	0	0	1	0	0	0	353	1	0
Insertion_53908	743730	743731	SMU_796	SMU_796	743711	744544	834	+	conserved hypothetical protein	High	G	2	56	0.0228091	1	2	3	1	111	73	22161	0	0	104164	2	2	2	3	0	3	0	1	0	0	1	4	2	0	58135	0	69	1	2	5	0	1	3	2	3
Insertion_53956	744439	744440	SMU_796	SMU_796	743711	744544	834	+	conserved hypothetical protein	High	B	12	33	0.87395	5	22899	4	1	0	13	1	7	1	0	0	1	5	7	0	0	1	0	0	15063	28	3	30919	1	1	1	2	0	6	2	3	3	1	1	4
Insertion_54028	745267	745268	SMU_799c	SMU_799c	745261	745623	363	-	conserved hypothetical protein	High	A	12	5	0.0165746	21692	2	1	0	2	0	0	1	1	2	2	2	130	2	0	0	1	2	0	21622	34104	2	2	1	0	1	1	1	0	0	8	6	56922	2	0
Insertion_54041	745480	745481	SMU_799c	SMU_799c	745261	745623	363	-	conserved hypothetical protein	High	A	7	53	0.604972	8670	0	9	0	17	3	1	4	6	0	0	6	3	0	20537	1	4	72	0	1	0	0	6	1	13156	3	69	0	3	12	0	3	34237	0	103
Insertion_54085	745881	745882	SMU_800	SMU_800	745834	746076	243	+	hypothetical protein	High	A	8	77	0.194215	871	0	0	0	0	1	0	0	1	0	0	1	1	5	1	1104	1	1	0	2	0	1	1	0	1	1	572	0	0	0	0	2	1938	1	1
Insertion_54094	745923	745924	SMU_800	SMU_800	745834	746076	243	+	hypothetical protein	High	E	7	33	0.367769	0	2	2	18	26932	41	3	30	2	0	1	54	25	61	12413	0	0	0	1	1	12	45	24296	1	24	2	0	0	7	1	18	7	1	53	71
Insertion_54180	747433	747434	SMU_801	SMU_801	746130	747440	1311	+	putative GTP-binding protein	High	E	7	75	0.994656	1	0	8	3	864	1	0	1	4	0	1	4	1	2	870	3	11	3	0	0	2	2	6	2	3	1	985	0	1	0	2237	5	2	12	2
Insertion_54300	749265	749266	SMU_803c	SMU_803c	747961	749466	1506	-	putative ABC transporter%2C ATP-binding protein	High	B	9	73	0.866445	0	843	4	2	3	0	0	2	0	2	2	4	0	2	1	1	1172	0	3	1	0	0	2	2	0	2	935	2	1062	2	5	4	8	0	1
Insertion_54354	749874	749875	SMU_804	SMU_804	749791	751005	1215	+	hypothetical protein	High	B	9	63	0.068369	7	563	3	2	1	4	11	9	0	0	342	2	1	3	1	10	39535	2	0	1	90	1	9	2	6	22059	1	10	3	3	39208	3	0	0	3
Insertion_54373	750052	750053	SMU_804	SMU_804	749791	751005	1215	+	hypothetical protein	High	C	10	33	0.214992	0	0	85154	0	0	0	0	0	0	0	0	2	0	4	0	0	8	102803	0	0	157	0	12213	0	5	1	4	0	3	0	1	1	3	0	0
Insertion_54376	750075	750076	SMU_804	SMU_804	749791	751005	1215	+	hypothetical protein	High	E	10	72	0.233937	0	0	1	0	41350	109	1	0	1	6	0	1	0	0	0	0	0	53005	0	2	0	2	2	1	39	21854	1	0	0	1	1	0	2	0	0
Insertion_54385	750156	750157	SMU_804	SMU_804	749791	751005	1215	+	hypothetical protein	High	C	3	56	0.300659	0	3	4454	0	94	3	10	2	1	0	12552	3	5	4	3	0	5	1	0	2	9	1	321	0	42304	0	0	2	1	0	2	4	9	1	9
Insertion_54396	750239	750240	SMU_804	SMU_804	749791	751005	1215	+	hypothetical protein	High	F	7	42	0.369028	0	1	1	2	0	37790	0	1	2	0	0	0	0	4	35135	1	1	0	0	0	0	2	1	30685	0	46	1	0	2	0	0	1	1	42805	8
Insertion_54400	750296	750297	SMU_804	SMU_804	749791	751005	1215	+	hypothetical protein	High	F	3	89	0.41598	0	0	9	0	0	23507	0	1	2	0	23141	4	1	1	1	0	0	4	0	0	2	0	2	1	1	0	2	18912	1	1	1	1	56709	1	0
Insertion_54404	750326	750327	SMU_804	SMU_804	749791	751005	1215	+	hypothetical protein	High	G	7	50	0.440692	1	0	0	0	56	0	46348	0	0	3	0	1	1	0	104971	1	2	1	0	0	0	1	3	0	48005	0	155	0	1	140720	0	1	2	0	81
Insertion_54436	750593	750594	SMU_804	SMU_804	749791	751005	1215	+	hypothetical protein	High	F	9	32	0.660626	0	0	2	1	2	7362	0	0	0	0	0	0	2	1	0	1	7698	0	0	0	0	0	42220	0	0	0	0	0	0	0	0	0	2	2	0
Insertion_54438	750609	750610	SMU_804	SMU_804	749791	751005	1215	+	hypothetical protein	High	E	3	52	0.673806	2	0	6	2	3212	2	9	1	0	1	1280	9	2	3	1	0	0	0	0	1	6	6	27	0	750	3	1	3	1	1	3	981	1	3	1
Insertion_54445	750651	750652	SMU_804	SMU_804	749791	751005	1215	+	hypothetical protein	High	G	10	55	0.708402	1	0	1	1	64	1	4371	1	3	1	1	0	1	2	0	1	2	7782	0	1	2	1	10	2	4172	0	14	0	2	3	0	3	1	1	5369
Insertion_54454	750733	750734	SMU_804	SMU_804	749791	751005	1215	+	hypothetical protein	Low	B	2	34	0.775947	4	8499	489	1	0	1	1	37	0	4645	101	7	5	2	0	0	7	0	0	0	0	0	27370	1	0	0	1160	7	80	25	0	7	10	0	1
Insertion_54457	750775	750776	SMU_804	SMU_804	749791	751005	1215	+	hypothetical protein	High	E	4	89	0.810544	2	2	2	1	24945	0	1	3	3	0	1	60814	0	2	2	0	0	0	1	0	8	0	2	0	15	5	1	31442	1	1	2	82	37119	1	3
Insertion_54466	750848	750849	SMU_804	SMU_804	749791	751005	1215	+	hypothetical protein	High	A	12	92	0.870675	3976	0	2	0	1	5	1	4	1	1	1	10	3	1	3	0	4	1	0	14751	1	3	5	0	0	0	2	2542	2	1	3	3	5	4	4
Insertion_54517	751455	751456	SMU_805c	SMU_805c	751261	752001	741	-	putative amino acid ABC transporter%2C ATP-binding protein	Low	C	5	73	0.262162	1	0	4030	0	0	0	3	1	2	3	470	0	17560	0	0	0	2	0	0	0	1	0	357	0	4	1102	2942	0	4363	2	0	0	155	0	167
Insertion_54522	751605	751606	SMU_805c	SMU_805c	751261	752001	741	-	putative amino acid ABC transporter%2C ATP-binding protein	High	B	4	8	0.464865	2	11827	1	1	0	171	2	2	0	0	1	21345	2	0	0	0	3	1	0	2	12487	2	10	0	0	78	0	0	0	1	1	57	0	312	1
Insertion_54540	752006	752007	SMU_806c	SMU_806c	752001	754187	2187	-	putative glutamine ABC transporter%2C permease protein	High	F	4	51	0.00228728	1	2	3	0	4	18969	0	0	0	1	59	34323	1	2	0	1	1	0	0	0	0	1	4	1	5064	49	0	0	1	0	18521	53	2	0	3
Insertion_54879	757461	757462	SMU_809	uvrB	755492	757483	1992	+	excinuclease ABC (subunit B)%3B helicase subunit of the DNA excision repair complex	Low	C	12	54	0.98895	0	3	23444	1	20	0	2	1	4	1	1	21	3	2	1	1	0	2	1	33015	102	0	2750	0	17888	4	2	2	3	0	2	1	2	34874	6
Insertion_55038	759431	759432	SMU_814	mutT	759399	759863	465	+	putative MutT-like protein	High	E	7	37	0.0689655	1	0	10	0	60632	5	0	2	5	6	0	3	3	7	26032	2	3	1	0	3	10	3	10	30614	43	2	2	6	42814	6	1	9	5	3	12
Insertion_55263	762623	762624	SMU_817	SMU_817	762171	762986	816	+	putative amino acid transporter%2C amino acid-binding protein	High	D	4	86	0.554601	0	0	10	34072	6	265	2	329	6	0	0	7626	13	10	0	4	0	2	0	2	4	1	2	236	0	7	5	33986	2	27653	5	11	2	2	1
Insertion_55326	763557	763558	SMU_819	mscL	763556	763939	384	-	putative large conductance mechanosensitive channel	High	F	10	8	0.00261097	3	1	8	2	1	4993	1	2	2	2	1	4	0	0	15	0	2	7419	0	1	3471	0	6	2	1	0	0	2	0	13	0	2	5	0	9
Insertion_55397	764577	764578	SMU_820	SMU_820	764099	765619	1521	+	conserved hypothetical protein	High	D	3	27	0.314474	0	0	2	17298	2	0	0	0	7	0	9579	0	1	0	1	1	2	1	7	0	1	5	48012	3	2	2	0	0	1	0	42459	2	0	0	5
Insertion_55399	764600	764601	SMU_820	SMU_820	764099	765619	1521	+	conserved hypothetical protein	High	D	11	27	0.329605	0	0	0	34237	1	1	0	3	1	1	397	0	0	0	0	0	0	0	51653	0	1	0	41972	10	1	0	0	0	0	1	51131	0	0	3	0
Insertion_55447	765214	765215	SMU_820	SMU_820	764099	765619	1521	+	conserved hypothetical protein	Low	E	2	87	0.733553	0	2	0	0	46669	4	5	2	6	89882	683	2	0	2	0	0	1	0	0	1	1	0	1	1	37	0	0	19278	1	3	43848	3	3	0	2
Insertion_56626	780168	780169	SMU_832	SMU_832	780146	781462	1317	+	hypothetical protein	Low	C	7	68	0.0167173	2	9	15019	3	18	10	1	8	8	5	2	14	7	17	12287	5	18	6	8	6	19	10	2094	4	5	3350	20	6	6	7	6	11	11	11	32
Insertion_56802	781824	781825	SMU_833	SMU_833	781479	782405	927	+	putative glycosyltransferase	High	D	10	34	0.37257	4	13	19	6379	6	3	9	6	8	2	1	12	8	12	8	4	10	2626	4	4	3	5	4428	5	3	4	12	3	5	4	10	10	13	12	8
Insertion_56852	782403	782404	SMU_833	SMU_833	781479	782405	927	+	putative glycosyltransferase	High	A	4	4	0.99784	4807	4	8	68	13	4	4	23	15	2	1	7806	3	8	3	7	15	8	1	10	1692	7	21	2	3	21	5	5	6	3	7	10747	0	5	9
Insertion_57029	784102	784103	SMU_835	SMU_835	783609	785420	1812	+	conserved hypothetical protein%3B possible membrane protein	High	B	10	8	0.272225	0	3095	9	0	0	5	7	4	0	0	0	1	8	1	3	2	2	822	0	0	855	55	2	3	0	1	0	3	3	0	1	1	0	3	2
Insertion_57038	784195	784196	SMU_835	SMU_835	783609	785420	1812	+	conserved hypothetical protein%3B possible membrane protein	High	B	3	60	0.323578	0	28151	6	6	354	5	53	1	3	0	48336	2	6	3	0	2	29	32	0	34	1	2	18	0	61686	16	8	4	3	4	11	15	33	2	1
Insertion_57170	785418	785419	SMU_835	SMU_835	783609	785420	1812	+	conserved hypothetical protein%3B possible membrane protein	High	C	8	92	0.998896	1	0	958	0	0	1	1	3	2	1	0	0	1	7	0	747	3	2	0	0	7	59	217	5	1	0	0	5764	3	1	0	0	0	1	7
Insertion_57382	787968	787969	SMU_837	SMU_837	787379	788221	843	+	putative reductase	High	F	5	1	0.699525	0	2	3	0	0	34736	2	21	8	206	2	3	26167	4	0	0	0	2	5	0	3425	27	4	0	0	4	20	1	13992	1	1	37	203	29	0
Insertion_57396	788107	788108	SMU_837	SMU_837	787379	788221	843	+	putative reductase	High	F	7	41	0.864608	0	3	3	4	2	123196	3	1	5	1	1	0	9	3	122418	1	1	1	0	0	2	0	6	97186	1	70	0	0	0	5	1	3	143958	2	13
Insertion_57470	789189	789190	SMU_838	gshR	788354	789706	1353	+	glutathione reductase	High	G	9	52	0.617604	1	1	5	4	64	2	18806	1	3	1	0	6	2	0	2	2	74782	1	1	2	0	2	15	1	31178	1	69	0	3	2	0	71425	8	10	3
Insertion_57497	789540	789541	SMU_838	gshR	788354	789706	1353	+	glutathione reductase	Low	B	6	60	0.877219	4	4715	31	20	103	15	11	20	15	2	7	42	22	119646	5	10	15	7	7	18	17	12	38	52	57440	12	13	13	25	159	8	23	8	541	22
Insertion_57556	790413	790414	SMU_839	fol	789726	790982	1257	-	putative folyl-polyglutamate synthetase	Low	A	3	62	0.546975	30893	4	7	1	4	2	1	1	3	3776	50270	3	1	3	3	1	8	0	0	0	2	2	6	3	1	18747	4	0	4	114725	0	3	4	3	2
Insertion_57774	793923	793924	SMU_842	thiI	793149	794366	1218	+	putative thiamine biosynthesis protein	High	B	10	41	0.63599	1	25434	0	2	2	4	3	3	1	1	0	2	5	5	0	1	5	23462	0	2	2	0	5	25988	0	1	6	1	8	2	1	3	47328	10	1
Insertion_57845	794956	794957	SMU_843	SMU_843	794504	795685	1182	+	conserved hypothetical protein	Low	F	6	33	0.382727	349	2	4	0	0	52417	1	1	2	0	0	1	0	35922	0	0	0	1	0	1	4	0	32092	0	2	0	285	0	0	3	0	885	1	169	1
Insertion_57848	794974	794975	SMU_843	SMU_843	794504	795685	1182	+	conserved hypothetical protein	High	G	6	65	0.397968	368	0	4	3	0	0	11647	4	1	0	2	4	1	28959	0	0	9	3	0	3	1	4	5	2	2	3949	57	1	2	3	1	2	29264	107	1
Insertion_57980	796783	796784	SMU_845	SMU_845	796274	796861	588	+	conserved hypothetical protein	High	F	8	37	0.867121	1	0	5	0	0	3964	0	0	0	0	0	0	1	0	0	2564	0	1	0	0	0	0	1	1756	4	0	2	0	2700	4	0	1	1	1	0
Insertion_58110	798508	798509	SMU_850	SMU_850	798325	799020	696	+	conserved hypothetical protein	High	A	3	65	0.263309	68259	0	1	1	0	73	0	0	3	0	103747	0	1	4	0	1	1	3	0	0	7	0	10	0	2	35140	3	0	2	2	4	4	102598	0	0
Insertion_58566	805173	805174	SMU_857	SMU_857	803944	805209	1266	+	putative uracil permease	High	F	12	33	0.971542	1	5	18	0	1	21038	0	1	6	1	1	0	12	2	1	0	2	8	0	19654	0	4	39996	0	2	4	6	7	1	0	1	0	0	12	0
Insertion_58744	807722	807723	SMU_860	pyrAB	807537	810716	3180	+	carbamoylphosphate synthetase%2C large subunit	High	E	2	37	0.0581944	1	0	23	7	36728	0	0	0	2	60741	7	1	0	3	2	0	2	0	0	0	1	0	6	35634	23	0	0	0	48595	3	0	0	12	1	36
Insertion_58882	810159	810160	SMU_860	pyrAB	807537	810716	3180	+	carbamoylphosphate synthetase%2C large subunit	High	F	7	48	0.824788	0	1	1	0	0	8622	0	0	2	0	0	0	1	1	10977	0	1	0	0	0	0	0	1	13697	1	1	1	0	2	1	0	0	0	1	5
Insertion_58894	810371	810372	SMU_860	pyrAB	807537	810716	3180	+	carbamoylphosphate synthetase%2C large subunit	High	D	6	90	0.891475	8	3	1	58936	1	1	6	14	10	31	0	4	2	108891	0	6	5	3	0	0	32	1	4	9	0	2	0	45981	3	13	1	6	20	64099	0
Insertion_58967	811147	811148	SMU_862	SMU_862	810983	812317	1335	+	conserved hypothetical protein%3B putative permease	High	G	12	72	0.122939	209	0	58	407	3	29	1298	174	4	0	1	1	1	6	0	48	6	3	0	1722	0	7	6	1	0	651	234	1	1	1	334	5	6	5	2
Insertion_58999	811520	811521	SMU_862	SMU_862	810983	812317	1335	+	conserved hypothetical protein%3B putative permease	High	D	2	80	0.402549	1	2	225	29933	0	2	6	0	3	58156	0	2	2	0	1	1	2	2	0	2	25	1	2	7	1	2	21153	0	1	4	4	2	1	5	4
Insertion_59007	811587	811588	SMU_862	SMU_862	810983	812317	1335	+	conserved hypothetical protein%3B putative permease	High	B	4	63	0.452774	0	1476	7	3	0	4	3	0	2	3	2	118684	1	0	4	1	1	0	0	1	2	4	6	1	3	24786	0	0	0	2	37132	160	0	2	0
Insertion_59028	811858	811859	SMU_862	SMU_862	810983	812317	1335	+	conserved hypothetical protein%3B putative permease	High	E	2	60	0.655922	0	3	1	0	2934	187	0	1	0	4605	1	6	1	2	1	0	1	0	0	0	0	116	6	2	6168	2	1	0	0	3	1	0	2	2	1
Insertion_59034	811906	811907	SMU_862	SMU_862	810983	812317	1335	+	conserved hypothetical protein%3B putative permease	Low	C	10	4	0.691904	5	0	11526	3	0	1	54	13	0	2	2	53	2	4	0	1	2	11042	0	1	20400	0	1625	1	6	1	0	0	1	4	4	50350	3	1	4
Insertion_59124	813177	813178	SMU_864	SMU_864	813040	814284	1245	+	putative ABC transporter%2C permease component	High	G	5	92	0.110129	2	4	9	6	1	4	7071	2	3	3	3	7	4142	2	5	1	3	4	0	0	3	5	3	1	4	0	25	8925	2	1	3	0	38	1	2
Insertion_59214	814105	814106	SMU_864	SMU_864	813040	814284	1245	+	putative ABC transporter%2C permease component	High	B	4	25	0.856109	0	18969	9	0	0	6	0	5	10	6	0	92679	29	10	0	1	6	4	4	2	14	2	25295	1	4	1	2	3	52395	1	1	122	48	4	9
Insertion_59626	820278	820279	SMU_872	SMU_872	819399	821366	1968	+	putative PTS system%2C fructose-specific enzyme IIABC component	High	F	7	2	0.446873	1	1	0	0	3	24052	1	3	2	0	1	0	2	2	7229	0	4	0	0	1	10070	0	3	0	0	1	0	2	1	7000	1	1	0	0	1
Insertion_59956	825290	825291	SMU_874	SMU_874	823953	825809	1857	+	conserved hypothetical protein%3B putative reductase	High	A	8	9	0.720366	33921	0	1	0	1	0	0	0	0	0	1	0	1	0	0	33373	0	0	0	0	43395	0	2	0	1	0	0	0	0	0	0	0	0	4	0
Insertion_60042	826255	826256	SMU_875c	SMU_875c	825849	826466	618	-	putative transposase%2C IS150-like	High	C	10	26	0.658023	0	1	26242	3	0	1	0	0	0	3	0	3	0	2	0	4	0	17664	0	5	138	2	31291	1	1	0	1	0	0	29691	1	3	1	0	8
Insertion_60158	827671	827672	SMU_876	msmR	827411	828247	837	-	putative MSM operon regulatory protein	Low	C	7	61	0.311005	0	0	24630	0	0	181	3	2	0	0	0	0	0	0	48076	9	16	2	0	0	94	1	3356	9	1	14394	0	6	49732	1	73	2	0	2	27
Insertion_60199	828228	828229	SMU_876	msmR	827411	828247	837	-	putative MSM operon regulatory protein	High	D	5	48	0.977273	2	0	23	1027	1	117	2	0	5	0	1	2	14134	2	2	2	4	1	0	1	14	2	18	5752	1	0	0	3	302	3	1	5	117	3	10
Insertion_60280	829231	829232	SMU_877	agaL	828355	830517	2163	+	alpha-galactosidase	High	D	9	57	0.40518	0	4	6	730	56	8	0	1	0	2	1	0	5	5	0	1	92718	3	0	4	8	1	3	0	37988	2	1	1	0	4	4	0	4	5	2
Insertion_60406	830860	830861	SMU_878	msmE	830530	831792	1263	+	multiple sugar-binding ABC transporter%2C sugar-binding protein precursor MsmE	High	E	7	48	0.26149	3	0	2	1	26110	2	27	23	8	5	1	8	0	0	13416	1	8	0	0	1	3	0	3	35485	26	2	3	4	16	6	2	8	5	1	4
Insertion_60482	831869	831870	SMU_879	msmF	831805	832677	873	+	multiple sugar-binding ABC transporter%2C permease protein MsmF	High	B	4	8	0.0733945	4	3884	84	0	0	1	1	171	0	0	2	1133	0	2	0	0	1	0	0	1	1863	2	0	0	2	0	2	0	3	0	0	1	3	0	2
Insertion_60685	834582	834583	SMU_881	gtfA	833680	835125	1446	+	sucrose phosphorylase%2C GtfA	High	F	9	68	0.624221	2	2	2	112	0	70153	0	14	2	0	0	0	0	2	1	2	54686	0	0	1	2	0	4	0	1	33781	0	1	1	1	1	1	1	2	0
Insertion_60711	834871	834872	SMU_881	gtfA	833680	835125	1446	+	sucrose phosphorylase%2C GtfA	High	F	8	7	0.824221	6	3	12	1	6	38273	4	6	2	1	1	4	2	7	5	36395	5	7	0	1	46050	6	13	1	2	3	2	4	6	5	3	5	2	5	38083
Insertion_60767	835754	835755	SMU_882	msmK	835140	836273	1134	+	multiple sugar-binding ABC transporter%2C ATP-binding protein%2C MsmK	High	A	9	43	0.541924	23673	0	5	4	0	1	0	2	4	1	0	7	1	1	18	0	5300	0	0	1	5	0	5	29385	1	1	2	0	0	1	1	2	5	0	34075
Insertion_60912	837959	837960	SMU_883	dexB	836364	837974	1611	+	dextran glucosidase DexB	High	A	7	2	0.990683	13701	2	3	1	0	0	9	19	3	1	0	3	2	0	6593	15	2	1	0	0	10219	0	8	72	1	0	1	1	1	8821	7	1	1	0	1
Insertion_60987	839115	839116	SMU_885	galR	838128	839132	1005	-	galactose operon repressor GalR	High	A	12	10	0.983068	7554	1	4	0	0	0	0	0	2	0	4	0	0	2	0	0	3	1	0	19308	8232	2	9	0	0	0	4	2	0	3	8	1	1	0	0
Insertion_61007	839298	839299	SMU_886	galK	839269	840441	1173	+	galactokinase%2C GalK	Low	C	12	40	0.024744	0	2	76552	0	3	0	0	2	5	0	25	36	1	1	0	2	6	0	1	22930	197	1	10799	86884	0	2	2	1	2	13	3	99014	4	3	8
Insertion_61087	840648	840649	SMU_887	galT	840446	841921	1476	+	galactose-1-P-uridyl transferase%2C GalT	High	G	10	1	0.136949	2	2	1	0	0	160	52203	12	2	0	8	3	1	2	1	1	1	41862	0	1	4606	0	3	1	17	4	186	0	15470	1	6	7	0	0	2
Insertion_61125	841164	841165	SMU_887	galT	840446	841921	1476	+	galactose-1-P-uridyl transferase%2C GalT	High	A	6	56	0.48678	6767	0	3	0	188	0	1	0	1	2	0	0	0	64092	1	2	0	0	0	2	68	1	3	0	45006	2	1	2	0	0	0	1	2	288	0
Insertion_61413	845378	845379	SMU_891	hsdM	845296	846900	1605	+	type I restriction-modification system DNA methylase	Low	G	5	43	0.0511222	1	4	9	2	2	7	23982	11	9	7	5	10	66676	10	3	3	15	6	2	9	10	10	18	23794	13	5	75	2	3	6	2	10	526	10	53013
Insertion_61454	846081	846082	SMU_891	hsdM	845296	846900	1605	+	type I restriction-modification system DNA methylase	High	F	8	56	0.489401	0	0	1	0	21	4151	1	0	1	0	1	0	1	1	0	15818	2	2	0	2	0	0	2	1	12024	0	2	1	0	0	0	0	1	1	0
Insertion_61472	846263	846264	SMU_891	hsdM	845296	846900	1605	+	type I restriction-modification system DNA methylase	High	C	9	26	0.602868	4	1	41956	2	6	3	1	0	0	398	5	3	0	5	3	1	12203	0	0	4	100	2	47390	0	0	6	4	0	3	55509	3	5	11	3	1
Insertion_61518	846854	846855	SMU_891	hsdM	845296	846900	1605	+	type I restriction-modification system DNA methylase	High	G	3	82	0.971322	0	0	445	1	0	2	108765	2	0	0	20898	5	0	0	0	1	0	5	1	0	1	3	3	0	1	93	83034	83	0	445	1	0	0	0	0
Insertion_61690	848929	848930	SMU_893	SMU_893	848735	849880	1146	+	putative anticodon nuclease	High	C	5	30	0.169432	0	0	38960	0	1	0	0	0	0	0	0	1	37945	3	2	1	0	0	0	1	188	0	5490	0	1	1	0	0	1	6	0	3	319	35858	0
Insertion_61694	848988	848989	SMU_893	SMU_893	848735	849880	1146	+	putative anticodon nuclease	Low	C	7	35	0.220961	2	0	68731	0	1	3	0	9	1	1	0	0	0	2	48523	1	0	1	2	1	225	11	8094	0	1	1	2	1	1	1	1	1	1	0	2
Insertion_61958	852132	852133	SMU_897	SMU_897	850494	853541	3048	+	putative type I restriction-modification system%2C helicase subunits	High	F	5	92	0.537578	1	1	7	0	0	26949	0	2	1	3	1	1	3748	0	1	0	0	0	0	2	3	0	4	1	0	10	1	14492	0	2	0	2	20	1	3
Insertion_61983	852385	852386	SMU_897	SMU_897	850494	853541	3048	+	putative type I restriction-modification system%2C helicase subunits	High	B	8	26	0.62061	0	23081	4	0	0	1	0	0	0	2	0	27	1	1	1	27929	1	3	0	0	4	3	46069	1	1	0	2	0	0	28023	0	1	2	4	2
Insertion_62030	852921	852922	SMU_897	SMU_897	850494	853541	3048	+	putative type I restriction-modification system%2C helicase subunits	High	E	7	1	0.796521	0	0	5	0	9695	0	0	1	0	0	1	1	0	0	3631	0	0	1	0	1	1129	2	0	3	11	0	0	0	3586	1	0	5	1	1	0
Insertion_62158	854377	854378	SMU_899	SMU_899	854135	854980	846	+	conserved hypothetical protein	High	D	10	53	0.286391	2	2	0	14942	19	1	2	0	0	0	0	1	0	2	0	1	1	19609	2	2	4	1	3	5	10808	2	2	4	3	1	2	2	17190	0	1
Insertion_62163	854458	854459	SMU_899	SMU_899	854135	854980	846	+	conserved hypothetical protein	High	A	3	30	0.382249	1018	0	1	0	10	0	0	0	0	2	16229	0	1	7	0	0	0	0	1	0	0	1	17703	0	0	4	0	1	0	1	1	1	2	20312	0
Insertion_62174	854673	854674	SMU_899	SMU_899	854135	854980	846	+	conserved hypothetical protein	High	A	2	45	0.636686	6712	16	1	0	6	91	0	65	1	17910	0	1	1	2	0	14	2	1	0	1	3	0	15	18914	0	0	2	6	278	3	1	2	149	22	6
Insertion_62195	854885	854886	SMU_899	SMU_899	854135	854980	846	+	conserved hypothetical protein	High	D	3	30	0.887574	3	0	3	1467	2	1	1	0	0	3	38600	33	0	2	1	0	1	0	0	1	2	0	27052	22	0	5	2	17	0	0	1	3	2	32802	2
Insertion_62870	864955	864956	SMU_910	gtfD	864064	868452	4389	+	glucosyltransferase-S	High	F	2	4	0.203054	1	1	2	0	0	26234	0	2	1	17910	0	13	0	0	0	1	1	2	1	0	10521	1	98	0	0	1	2	1	1	2	3	36143	6	1	1
Insertion_63064	867603	867604	SMU_910	gtfD	864064	868452	4389	+	glucosyltransferase-S	High	G	12	9	0.806518	7	6	27	1	18	58	10164	16	29	5	7	5	7	11	9	5	11	0	3	12656	10854	4	21	8	49	154	46	2	6	72	22	4	34	291	4
Insertion_63160	868888	868889	SMU_911c	SMU_911c	868627	869136	510	-	hypothetical protein	Low	B	2	53	0.51277	1	98818	16	0	155	1	0	2	2	58058	1	6	2163	5	0	0	2	0	11	2	2	2	9	1	33903	1	2	6	0	2	1	3	49157	1	0
Insertion_63290	870628	870629	SMU_913	SMU_913	869772	871121	1350	+	putative NADP-specific glutamate dehydrogenase	High	G	12	49	0.634544	0	0	0	0	52	0	3375	0	5	0	2	1	0	1	0	1	1	0	0	3377	0	0	0	0	6430	0	10	0	3563	1	1	0	0	0	1
Insertion_63346	871397	871398	SMU_914c	SMU_914c	871233	871616	384	-	conserved hypothetical protein	High	B	6	42	0.428198	1	12618	0	1	1	0	9	0	1	18	1	3	0	10571	0	0	1	0	0	0	1	3	0	2499	0	0	11	0	0	1	0	0	2	7204	23
Insertion_63509	873796	873797	SMU_919c	SMU_919c	873385	874038	654	-	putative ATPase%2C confers aluminum resistance	High	F	9	3	0.629403	3	2	0	0	0	17157	2	0	0	1	2	4	1	0	1	0	10297	4	0	0	13306	0	1	4	0	1	0	0	5	2	24186	1	2	0	0
Insertion_63519	873939	873940	SMU_919c	SMU_919c	873385	874038	654	-	putative ATPase%2C confers aluminum resistance	High	E	3	88	0.848392	3	2	124	1	22081	441	2	8	5	0	90907	6	0	4	2	3	4	1	2	5	7	0	6	7	19	0	2	20671	6	9	2	68617	23	0	5
Insertion_63968	880127	880128	SMU_926	SMU_926	880091	880714	624	+	conserved hypothetical protein%3B possible GTP-pyrophosphokinase	Low	A	6	5	0.0577849	4429	2	0	1	2	13	0	0	0	0	413	9	0	12404	0	0	1	0	0	0	8620	2	2	0	3	0	2	0	2	2	0	0	12621	593	16
Insertion_63996	880548	880549	SMU_926	SMU_926	880091	880714	624	+	conserved hypothetical protein%3B possible GTP-pyrophosphokinase	Low	C	6	8	0.733547	2	2	50705	4	1	0	5	0	4	1	2	1	1	18740	2	0	4	0	2	3	15050	3	7667	0	5	5	2	3	6	3	2	1	2	95	6
Insertion_64044	881300	881301	SMU_927	SMU_927	880715	881401	687	+	putative response regulator	High	G	7	70	0.85277	0	1	71	1	1	79	81064	3	1	0	0	1	3	4	49433	1	4	0	0	0	1	3	4	0	0	25674	251	2	2	1	2	7	2	0	4
Insertion_64140	882516	882517	SMU_928	SMU_928	881401	882639	1239	+	putative histidine kinase	High	C	8	27	0.900646	1	0	60532	0	5	0	1	0	2	0	108	0	1	3	1	91143	1	0	0	2	142	0	74627	3	0	0	0	3	153	0	73942	1	3	11	1
Insertion_64185	883021	883022	SMU_929c	SMU_929c	882695	883045	351	-	conserved hypothetical protein	High	F	7	25	0.931429	10	1	3	1	2	10072	2	0	10	1	2	0	11	1	19258	29	5	0	0	1	4	2	15624	0	1	9	1	24	21035	3	12	1	17	3	36
Insertion_64266	884081	884082	SMU_930c	SMU_930c	883192	884103	912	-	putative transcriptional regulator	High	D	5	4	0.975851	4	1	3	24710	1	3	201	0	1	8	0	7	37285	2	0	1	0	2	0	1	13625	0	3	6	1	3	5	2	7	2	1	36329	365	3	6
Insertion_64378	885536	885537	SMU_933	SMU_933	885392	886246	855	+	putative amino acid ABC transporter%2C periplasmic amino acid-binding protein	High	E	3	81	0.168618	1	2	3	1	109951	2	8	3	1	2	40063	4	1	1	1	1	4	2	0	3	2	3	1	3	84	3	22431	1	1	2	65	0	0	2	3
Insertion_64438	886232	886233	SMU_933	SMU_933	885392	886246	855	+	putative amino acid ABC transporter%2C periplasmic amino acid-binding protein	High	B	6	88	0.983607	5	8063	2	1	0	0	1	1	0	1	0	3	1	43672	0	0	2	0	0	0	0	1	3	3	0	1	2	11195	0	0	0	42514	1	207	1
Insertion_64837	891547	891548	SMU_939	SMU_939	890554	891549	996	+	putative dehydrogenase (FMN-dependent family protein)	Low	C	3	26	0.99799	1	0	107520	0	3	0	1	1	1	4	40100	5	1	1	0	0	2	0	9	0	393	3	13289	3	1	0	168	0	0	34620	3	2	0	18	1
Insertion_64900	892198	892199	SMU_940c	SMU_940c	891632	892288	657	-	putative hemolysin III	High	B	5	43	0.862805	0	120083	1	3	0	0	2	0	0	1	1	0	40947	0	4	0	0	0	0	1	1	2	0	40563	1	0	3	0	2	2	1	1	294	1	60619
Insertion_65187	896351	896352	SMU_944	thyA	895514	896353	840	+	thymidylate synthase	High	E	10	90	0.997616	0	0	52	0	93215	1	0	101	0	1	0	2	2	3	0	15	15	95166	1	0	1	0	3	6	64	0	3	65617	0	0	2	0	4	66104	0
Insertion_65206	896552	896553	SMU_946	SMU_946	896470	897249	780	+	putative permease	High	G	8	46	0.105263	1	0	0	3	3	1	38600	6	3	4	2	2	1	2	0	27046	14	3	0	2	2	6	8	26936	2	2	162	2	1	3	2	3	12	2	0
Insertion_65216	896699	896700	SMU_946	SMU_946	896470	897249	780	+	putative permease	High	B	12	7	0.293967	2	46692	0	0	0	6	4	0	2	0	0	3	1	4	11	8	2	7	2	47215	27915	2	6	5	8	4	3	2	1	8	3	2	15	5	99700
Insertion_65248	897183	897184	SMU_946	SMU_946	896470	897249	780	+	putative permease	High	A	8	60	0.915276	2029	2	8	4	10	1	0	1	9	3	3	5	3	19	1	2436	19	1	2	0	3	0	11	8	3643	2	5	3	5	8	5	7	8	6	7
Insertion_65548	901593	901594	SMU_951	SMU_951	900229	901605	1377	+	putative amino acid permease	Low	G	3	3	0.991279	1	1	4	0	1	4	20128	0	1	1	64411	3	11	29932	0	0	0	8	25	1	13019	0	0	7	1	1	60	1	0	1	19178	0	1	131	1
Insertion_65587	902061	902062	SMU_952	SMU_952	901615	902565	951	+	putative methyltransferase	High	E	5	54	0.469474	1	0	1	0	8720	0	1	0	1	1	0	3	48873	5	0	0	0	0	0	1	0	1	4	0	8155	1	0	1	0	0	0	1	412	25626	1
Insertion_65589	902082	902083	SMU_952	SMU_952	901615	902565	951	+	putative methyltransferase	High	E	6	7	0.491579	2	0	1	0	25309	0	385	2	8	2	0	4	0	51285	3	0	4	1	2	0	21768	0	3	0	24	1	1	1	0	1	0	6	1	226	44506
Insertion_65653	902846	902847	SMU_953c	SMU_953c	902699	903961	1263	-	putative transcriptional regulator/aminotransferase	High	E	5	75	0.116482	1	2	2	99	10804	0	9	2	4	0	489	7	62857	0	2	0	1	0	0	2	4	2	11	294	4	5	13979	3	5	4	41685	6	489	2	3
Insertion_65666	902989	902990	SMU_953c	SMU_953c	902699	903961	1263	-	putative transcriptional regulator/aminotransferase	High	D	2	61	0.229794	4	0	2	4737	1	159	2	17	31	78337	3	16	1	1	0	2	25	3	0	3	5	4	3	1	2	15366	0	4	70984	182	1	18	1	2	3
Insertion_65683	903157	903158	SMU_953c	SMU_953c	902699	903961	1263	-	putative transcriptional regulator/aminotransferase	High	D	3	90	0.362916	2	1	2	52001	2	1	0	0	4	0	41744	3	2	2	1	0	1	0	0	1	5	1	7	12	0	1	0	21309	0	0	9	2	1	40188	5
Insertion_65810	904662	904663	SMU_954	SMU_954	904059	904910	852	+	putative pyridoxal kinase	High	C	9	60	0.708578	0	0	2510	0	71	0	1	1	0	1	0	5	1	0	0	0	32151	1	0	1	0	6	197	0	11000	0	1	1	1	3	1	0	27	1	0
Insertion_65828	904881	904882	SMU_954	SMU_954	904059	904910	852	+	putative pyridoxal kinase	High	E	8	42	0.965922	7	16	10	7	15704	8	2	6	7	4	204	11	9	1	10	9930	22	8	0	6	3	3	15	12881	12	79	218	10	6	1	17	7	1	28396	0
Insertion_66327	911774	911775	SMU_963c	SMU_963c	911429	912328	900	-	conserved hypothetical protein%3B putative deacetylase	High	A	9	45	0.38376	8495	0	0	0	1	0	0	0	1	1	0	1	0	0	0	0	10591	0	0	0	24	1	0	10447	1	0	0	0	1	0	0	0	2	0	4
Insertion_66351	912084	912085	SMU_963c	SMU_963c	911429	912328	900	-	conserved hypothetical protein%3B putative deacetylase	Low	C	4	81	0.728587	2	10	154162	1	1	2	339	3	1	0	3	147925	1	8	0	4	5	1	0	1	213	1	19714	0	3	69	103681	2	8	5	0	198	9	1	0
Insertion_66753	917989	917990	SMU_971	folK	917796	918275	480	+	putative 2-amino-4-hydroxy-6-hydroxymethylpteridine pyrophosphokinase	High	B	9	57	0.402923	3	18928	16	1	56	3	7	2	5	0	0	12	3	8	0	3	108171	2	2	4	3	5	9	3	36108	4	2	0	7	5	3	6	4	3	5
Insertion_67057	922254	922255	SMU_976	potD	922032	923105	1074	+	putative ABC transporter%2C periplasmic spermidine/putrescine-binding protein	High	F	11	23	0.206897	0	0	2	0	0	18491	0	0	0	0	0	0	1	0	0	0	0	0	51370	1	0	47074	0	0	0	82	0	354	1	1	0	0	1	0	0
Insertion_67135	923103	923104	SMU_976	potD	922032	923105	1074	+	putative ABC transporter%2C periplasmic spermidine/putrescine-binding protein	High	F	5	3	0.998136	1	1	0	4	0	18485	1	0	2	1	1	2	20136	3	0	0	1	0	0	0	10993	0	2	0	0	1	2	4	1	27	17531	5	150	0	0
Insertion_67192	923841	923842	SMU_977	licT	923353	924027	675	+	putative transcriptional antiterminator LicT (fragment)	High	A	8	92	0.724036	24549	1	2	0	0	0	0	3	0	0	0	0	0	2	0	489645	27	0	0	0	3	0	3	0	0	2	1	52276	0	1	4	2	3	3	0
Insertion_67353	925858	925859	SMU_980	bglP	924428	926362	1935	+	putative PTS system%2C beta-glucoside-specific EII component	High	E	3	50	0.7394	5	7	57	12	65270	17	6	28	45	32	105092	30	19	8	6	1	80	30	1	37	6	65	15	2	63589	2	9	62	6	146011	4	42	15	6	7
Insertion_67412	926665	926666	SMU_981	bglB1	926535	927422	888	+	putative BglB fragment	High	D	3	36	0.146561	0	0	5	79633	0	1	0	1	1	0	40477	2	0	1	0	0	0	1	0	5	1	0	45528	19	0	2	1	0	2	2	2	0	1	0	3
Insertion_67526	927978	927979	SMU_982	bglB2	927460	928017	558	+	putative BglB fragment	High	E	11	60	0.929982	0	19	12	2	39684	116	0	2	0	1	0	3	6	0	0	0	0	40	100272	7	1	1	28	0	45324	3	1	0	0	2	30	3	0	0	1
Insertion_67659	929345	929346	SMU_984	SMU_984	929340	929840	501	+	hypothetical protein	High	G	2	12	0.01	3	0	2	0	0	1	4003	0	0	872	1	3	0	1	1	0	1	0	1	0	8906	0	4	0	0	0	13	1	0	0	1	0	0	3	1
Insertion_67662	929405	929406	SMU_984	SMU_984	929340	929840	501	+	hypothetical protein	High	H	1	39	0.13	0	1	0	0	1	9	12	5089	2452	3	1	1	1	10	5	34	2	69	1	1	3	14	10	6518	2	3	44	77	1	94	8775	1	0	7	0
Insertion_67674	929541	929542	SMU_984	SMU_984	929340	929840	501	+	hypothetical protein	High	A	6	12	0.402	637	0	3	2	7	389	3	1	2	1	1	6	0	1653	0	91	2	0	1	1	623	0	11	2	0	56	2	2	3	2	0	1	1	14	0
Insertion_67781	930773	930774	SMU_985	bglA	929971	931410	1440	+	putative beta-glucosidase	High	F	4	6	0.557331	3	0	2	0	2	59065	2	1	0	0	0	58718	0	2	0	0	2	1	0	0	34869	0	7	0	4	4	0	1	0	2	0	147	4	38658	1
Insertion_67795	930906	930907	SMU_985	bglA	929971	931410	1440	+	putative beta-glucosidase	High	B	12	45	0.649757	1	21494	5	4	3	5	3	4	3	2	1	2	1	1	1	3	3	6	1	6069	1	2	12	22120	7	1	5	0	4	1	1	4	4	3	17
Insertion_67814	931214	931215	SMU_985	bglA	929971	931410	1440	+	putative beta-glucosidase	Low	D	2	41	0.863794	0	0	989	40959	0	1	1	12	1	29827	1	1	97	3	0	1	0	0	1	2	0	2	48	40960	0	0	0	5	1	169	1	2	45648	3	0
Insertion_67848	931576	931577	SMU_986c	SMU_986c	931498	932013	516	-	hypothetical protein	High	G	4	65	0.151456	3	2	10	0	26	69	7117	8	37	2	3	13141	7	11	4	17	44	6	13	3	4	6	73	3	6	6501	31	8	3	2	36	30	2257	6	5
Insertion_67857	931726	931727	SMU_986c	SMU_986c	931498	932013	516	-	hypothetical protein	High	D	5	6	0.442718	3	1	1	32738	1	1	0	0	1	0	0	2	63681	2	0	0	1	3	0	1	35980	6	3	3	0	1	2	0	0	0	0	4	479	40813	2
Insertion_67882	931994	931995	SMU_986c	SMU_986c	931498	932013	516	-	hypothetical protein	High	A	6	6	0.963107	17834	1	1	2	0	6	13	0	0	0	0	3	0	42585	1	0	0	6	0	7	28580	7	1	0	10	1	1	0	4	1	6	3	5	35417	1
Insertion_67962	932664	932665	SMU_987	wapA	932362	933723	1362	+	cell wall-associated protein precursor WapA	High	A	11	48	0.221896	99866	2	1	2	13	0	1	2	4	8	1	0	15	2	1	2	1	2	49079	3	118	12	3	118365	3	8	4	0	0	0	0	1	1	0	6
Insertion_68023	933310	933311	SMU_987	wapA	932362	933723	1362	+	cell wall-associated protein precursor WapA	Low	B	10	69	0.696547	2	67877	1	0	13	502	0	1	2	496	0	3	1	3	0	1	1	32685	0	19	0	3	13	0	18	52523	2	2	1	4	23	6	16	0	1
Insertion_68024	933328	933329	SMU_987	wapA	932362	933723	1362	+	cell wall-associated protein precursor WapA	High	F	5	39	0.709772	0	0	1	1	1	29195	1	0	4	0	1	0	11697	1	0	0	0	0	0	0	1	0	4	25018	0	1	0	0	2	1	11259	3	92	0	0
Insertion_68527	939576	939577	SMU_992	SMU_992	938639	939604	966	+	hypothetical protein	High	F	10	25	0.970984	0	3	19	8	5	6797	19	23	5	0	3	19	2	21	1	2	7	42664	3	7	14	3	34868	5	9	1	55	5	44769	1	12	24	19	3	27
Insertion_68704	941735	941736	SMU_995	SMU_995	941595	942557	963	+	putative ABC transporter%2C permease protein%3B possible ferrichrome transport system	High	D	4	81	0.14553	0	0	0	44350	2	0	16	1	3	0	0	51415	0	0	0	1	3	14	0	0	4	1	5	9	4	0	54228	1	1	2	0	61	1	1	0
Insertion_68746	942206	942207	SMU_995	SMU_995	941595	942557	963	+	putative ABC transporter%2C permease protein%3B possible ferrichrome transport system	High	E	10	78	0.635135	0	1	1	1	106781	2	61	0	5	1	0	1	1	13	2	7	5	102598	1	0	2	3	2	30	72	3	109120	2	4	3	0	2	2	66838	2
Insertion_68795	942663	942664	SMU_996	SMU_996	942554	943525	972	+	putative ABC transporter%2C permease protein%3B possible ferrichrome transport system	Low	F	9	25	0.112255	0	1	0	2	2	3421	0	2	0	8	0	35	11	1	2	6	12615	2	0	1	2	13	8694	1	3	2	1	0	5698	0	19	3	1	10	3
Insertion_68826	942962	942963	SMU_996	SMU_996	942554	943525	972	+	putative ABC transporter%2C permease protein%3B possible ferrichrome transport system	Low	F	10	51	0.420185	0	509	2	0	20	6139	1	0	1	0	1	63	0	2	0	0	12	30633	0	319	1	1	3	1	12569	0	0	2	2	0	16677	0	1	0	1
Insertion_69042	945577	945578	SMU_999	SMU_999	945464	945745	282	+	hypothetical protein	High	G	4	6	0.402135	2	0	3	0	0	66	53276	0	1	0	0	64279	0	1	0	0	0	1	0	0	20185	0	1	1	0	0	165	3	2	0	5	91	0	19316	1
Insertion_69079	945932	945933	SMU_1001	smf	945912	946754	843	+	putative DNA processing Smf protein	High	F	11	33	0.023753	2	0	2	1	1	27188	0	1	0	0	0	0	3	1	0	0	1	0	79897	0	1	0	26717	1	1	3	4	0	0	0	0	0	1	0	0
Insertion_69430	950664	950665	SMU_1003	gid	949332	950666	1335	+	putative glucose-inhibited division protein	High	E	3	1	0.998501	0	7	1	2	42036	2	0	0	0	0	5469	0	1	0	0	0	0	0	0	0	4449	0	6	2	35	1	0	4	3836	0	1	7	0	0	1
Insertion_69586	952626	952627	SMU_1004	gtfB	951112	955542	4431	+	glucosyltransferase-I	High	E	6	78	0.341761	0	2	1	0	55800	1	404	2	4	3	0	4	4	242840	0	3	2	0	0	0	0	1	1	0	44	1	176927	1	17	0	1	24	1	157460	1
Insertion_69623	953154	953155	SMU_1004	gtfB	951112	955542	4431	+	glucosyltransferase-I	Low	D	3	3	0.460948	11	10	14	25900	5	31	8	102	26	27	857	68	24	13	2	9	42	21	0	24	9399	588	2	6	0	1	22	403	1	0	17493	0	1	1	25
Insertion_69704	954426	954427	SMU_1004	gtfB	951112	955542	4431	+	glucosyltransferase-I	High	D	10	45	0.748081	1	0	8	7095	0	0	1	0	1	0	0	1	4	2	0	0	0	10406	0	3	1	1	3	5221	1	0	1	0	2	1	0	0	2	1	0
Insertion_69822	956007	956008	SMU_1005	gtfC	955738	960105	4368	+	glucosyltransferase-SI	Low	E	7	39	0.0615984	2	4	11	3	21389	3	1	0	14	0	5	1	5	3	9192	3	8	181	2	3	7	5	30	8662	15	1	16	0	0	10	22459	3	8	9	6
Insertion_69855	956326	956327	SMU_1005	gtfC	955738	960105	4368	+	glucosyltransferase-SI	High	E	2	89	0.134646	1	369	8	1	9834	2	2	21	4	8786	0	7	5	10	257	7	2	5	1	5	2	2	2	1	16	11	227	11486	0	4	10	10	28326	4	1
Insertion_69924	957330	957331	SMU_1005	gtfC	955738	960105	4368	+	glucosyltransferase-SI	High	E	6	78	0.364552	0	1	2	0	5603	3	4	21	4	0	0	2	2	72962	0	1	1	0	0	0	2	2	1	5	6	0	14890	0	0	1	88	0	1	50853	2
Insertion_69962	957858	957859	SMU_1005	gtfC	955738	960105	4368	+	glucosyltransferase-SI	Low	D	3	3	0.485459	18	17	21	26119	3	29	7	90	18	23	883	73	24	8	1	8	47	16	0	18	9187	613	2	10	2	3	19	373	0	1	17577	1	5	1	30
Insertion_70004	958711	958712	SMU_1005	gtfC	955738	960105	4368	+	glucosyltransferase-SI	Low	B	7	68	0.680788	656	1204	7	2	404	6	406	2	3	1	4	3	1	9	3581	2	9	5	2	3	2	3	15	6	0	1514	7	1	7	10	3	6	6	3	3
Insertion_70010	958788	958789	SMU_1005	gtfC	955738	960105	4368	+	glucosyltransferase-SI	High	D	9	76	0.69842	0	1	0	2506	0	0	1	0	1	0	0	0	1	0	0	1	9374	0	0	0	0	0	2	1	2	0	681	0	1	0	0	5540	0	1	4
Insertion_70034	959102	959103	SMU_1005	gtfC	955738	960105	4368	+	glucosyltransferase-SI	High	E	10	27	0.770323	0	1	5	0	40161	0	2	0	1	0	1	3	1	1	110	1	2	37654	0	1	0	0	47950	1	25	3	0	0	0	4	36291	4	1	0	1
Insertion_70041	959139	959140	SMU_1005	gtfC	955738	960105	4368	+	glucosyltransferase-SI	High	D	10	45	0.778796	1	1	4	7112	0	1	0	1	1	0	0	1	3	0	0	0	2	10254	2	3	2	1	2	5185	1	0	3	0	0	1	0	0	3	3	4
Insertion_70110	960010	960011	SMU_1005	gtfC	955738	960105	4368	+	glucosyltransferase-SI	High	D	12	87	0.978246	2	2	87	90942	0	0	356	342	16	0	50	1	23	1	2	1	27	2	1	54939	7	1	6	13	3	15	3	26015	23	0	40611	4	7	5	3
Insertion_70230	961382	961383	SMU_1007	SMU_1007	961124	963127	2004	+	putative ABC transporter%2C permease protein	High	E	8	43	0.128807	2	0	6	0	3196	1	1	2	2	1	0	4	6	4	6	7050	0	2	2	1	3	10	11	5940	48	4	1	53	4	2	0	8	6	3	18728
Insertion_70252	961605	961606	SMU_1007	SMU_1007	961124	963127	2004	+	putative ABC transporter%2C permease protein	High	D	9	87	0.24014	1	5	5	14450	0	10	1	4	1	0	2	4	0	1	0	0	41146	3	1	1	3	2	19	2	2	0	10	18512	2	2	15814	1	3	1	6
Insertion_70316	962238	962239	SMU_1007	SMU_1007	961124	963127	2004	+	putative ABC transporter%2C permease protein	High	D	9	60	0.556166	2	6	2	1277	58	5	0	0	4	49	0	64	0	4	35	0	60291	0	0	2	0	5	71	0	28658	0	30	1	30	0	29	1	2	0	33
Insertion_70453	963782	963783	SMU_1008	SMU_1008	963169	963840	672	+	putative response regulator	Low	D	3	70	0.913562	1	3	1	64664	1	97	0	0	1	186	556	0	2	0	0	0	1	0	2	0	1	2	1	11	1	32507	138	0	0	1	152	443	1177	0	1
Insertion_70458	963821	963822	SMU_1008	SMU_1008	963169	963840	672	+	putative response regulator	Low	C	7	34	0.971684	8	27	25499	16	18	21	12	28	12	4	19	44	17	43	20736	7	36	10	21	23	132	15	2732	19	13	6	17	8	26	15	24	24	28	29	34
Insertion_70480	963985	963986	SMU_1009	SMU_1009	963837	964790	954	+	putative histidine kinase	High	A	7	34	0.155299	7547	0	25	0	1	0	39	1	1	0	5	1	1	56	7871	1	1	2	0	0	3	0	13541	57	1	0	0	1	1	1	1	41	0	1	0
Insertion_70573	965177	965178	SMU_1010	citC	964941	965990	1050	-	putative citrate lyase ligase	Low	F	10	86	0.224976	0	0	0	1	35	35880	2	0	2	717	0	0	2	1	0	1	0	55757	0	0	3	0	1	1	1	7	11	22365	0	102342	3	2	0	0	2
Insertion_70773	967689	967690	SMU_1012c	SMU_1012c	967062	967751	690	-	putative transcriptional regulator	Low	C	3	51	0.910015	3	0	32194	0	104	0	0	1	1	0	24579	0	0	0	1	1	1	0	0	1	56	1	5061	0	22273	0	0	0	1	0	28627	1	1	0	0
Insertion_70825	968173	968174	SMU_1013c	SMU_1013c	967981	969384	1404	-	putative Mg2+/citrate transporter	High	D	4	82	0.13685	4	1	0	46761	0	6	10	0	2	0	0	3391	1	0	0	0	0	2	0	0	6	0	1	6	0	0	40107	0	2	0	1	5	1	0	0
Insertion_70871	968782	968783	SMU_1013c	SMU_1013c	967981	969384	1404	-	putative Mg2+/citrate transporter	High	D	8	32	0.570919	2	2	1	1226	0	0	2	1	1	0	1	0	1	1	0	15194	1	0	0	2	0	2	21442	0	1	0	0	0	0	0	0	2	3	0	2
Insertion_70920	969292	969293	SMU_1013c	SMU_1013c	967981	969384	1404	-	putative Mg2+/citrate transporter	High	D	10	32	0.934426	0	0	3	2729	0	0	1	64	4	0	0	1	0	0	0	2	1	5202	2	0	2	1	11717	1	0	0	0	232	0	2	2	0	0	1	1
Insertion_70993	970238	970239	SMU_1016	bcc	970026	970418	393	+	putative acetyl-CoA carboxylase%2C biotin carboxyl carrier subunit	High	A	12	42	0.540816	6651	1	2	2	0	0	0	0	1	0	1	2	0	0	0	0	0	2	0	7399	0	2	0	7728	1	2	2	0	2	1	0	1	0	6602	0
Insertion_71076	971271	971272	SMU_1017	oadB	970441	971562	1122	+	putative oxaloacetate decarboxylase%2C sodium ion pump subunit	High	F	8	36	0.74041	2	1	7	2	0	4328	2	2	0	0	0	0	6	5	0	6670	1	0	0	0	3	3	6388	1	0	0	0	8	4	0	12	4	7	1	0
Insertion_71524	977608	977609	SMU_1026	SMU_1026	977310	977690	381	+	hypothetical protein	Low	B	7	33	0.784211	1	22188	5	0	6	0	0	1	5	1	3	1	2	1638	7986	1	10	2	0	0	2	3	18232	2	3	2	2	4	0	4	0	3	3	13	4
Insertion_71570	978050	978051	SMU_1027	SMU_1027	977808	978446	639	+	putative transcription regulator	High	D	2	57	0.37931	0	0	0	10816	12	0	0	0	3	9316	0	2	1	8	0	1	0	0	0	0	0	32	2	4	13680	0	1	6	1	1	0	2	1	0	0
Insertion_71611	978437	978438	SMU_1027	SMU_1027	977808	978446	639	+	putative transcription regulator	High	G	10	87	0.985893	2	0	3	0	1	0	33166	196	2	2	479	3	3	0	0	0	0	39193	0	1	0	9	2	1	0	0	102	17361	0	328	32405	0	0	0	0
Insertion_71823	981474	981475	SMU_1032	tnr5	981357	982523	1167	+	putative transposon integrase%3B Tn916 ORF3-like	High	B	7	41	0.100343	0	34325	0	1	0	0	0	1	2	1	0	1	4	0	15544	0	0	10	0	3	0	2	1	28281	0	1	1	1	2	1	0	0	37922	4	1
Insertion_71952	982976	982977	SMU_1034c	SMU_1034c	982973	984043	1071	-	putative integrase/recombinase%3B XerC-like	High	D	9	27	0.00280374	0	2	5	3725	0	0	33	2	0	2	19	2	1	5	0	6	28057	2	2	2	6	17	13925	0	0	0	46	3	2	6	18352	7	4	3	3
Insertion_72082	984671	984672	SMU_1035	glrA	984162	985043	882	+	putative ABC transporter%2C ATP-binding protein	High	E	3	54	0.577753	0	2	145	0	31417	0	0	0	0	0	58032	0	0	17	0	0	0	2	0	0	0	0	1	0	22993	0	0	0	0	0	1	0	1	59010	0
Insertion_72184	985858	985859	SMU_1037c	SMU_1037c	985855	986733	879	-	putative histidine kinase	High	A	12	80	0.00341686	60692	0	2	0	0	0	15	0	0	0	1	1	3	0	0	0	0	0	331	25160	3	0	1	0	0	56	50316	0	0	0	2	0	0	2	0
Insertion_72251	986792	986793	SMU_1038c	SMU_1038c	986733	987425	693	-	putative response regulator	Low	A	11	4	0.0852601	659	7	7	5	12	0	6	1	55	2	23	88	24	28	0	8	188	11	1876	23	2001	11	81	23	31	1	34	7	7	17	17	1152	53	0	201
Insertion_72274	987077	987078	SMU_1038c	SMU_1038c	986733	987425	693	-	putative response regulator	High	E	11	1	0.49711	6	1	2	0	19727	2	0	0	0	0	5	3	0	3	0	0	3	0	54547	258	5294	1	2	0	17	2	3	0	14355	1	6	2	0	1	0
Insertion_72386	988269	988270	SMU_1039c	SMU_1039c	987558	988391	834	-	putative lipopolysaccharide glycosyltransferase	High	A	5	56	0.853541	3787	8	2	5	46	4	8	9	2	2	2	11	25146	22	1	1	9	1	0	1	25	7	12	10	11980	4	6	7	2	5	3	0	205	2	16
Insertion_72393	988318	988319	SMU_1039c	SMU_1039c	987558	988391	834	-	putative lipopolysaccharide glycosyltransferase	Low	C	7	27	0.912365	17	38	59970	31	73	48	66	47	39	13	901	115	26	72	19222	22	75	69	13	30	169	36	69720	6	1	497	102	0	29	3	32547	42	69	10	9
Insertion_72636	991354	991355	SMU_1042	SMU_1042	990066	991673	1608	+	conserved hypothetical protein%3B inner membrane protein	High	E	10	66	0.801493	1	1	0	1	2406	1	0	0	1	1	2	4	0	7	0	0	1	4272	1	1	3	9	6	1	1	2369	0	0	0	2	2	34	0	2865	2
Insertion_72674	991779	991780	SMU_1043c	SMU_1043c	991774	992769	996	-	putative phosphotransacetylase	High	E	11	41	0.00502513	4	5	2	1	15924	9	2	5	6	2	1	8	6	1	1	1	22	0	41664	1	2	1	4	14630	14	2	2	3	4	4	3	1	28168	5	10
Insertion_72784	993370	993371	SMU_1044c	SMU_1044c	992786	993676	891	-	putative pseudouridylate synthase	High	E	3	46	0.65618	3	5	10	3	43124	2	1	6	5	6	37270	6	5	8	7	1	14	4	0	6	9	6	16	58089	35	6	4	3	136	8	5	9	10	11	6
Insertion_73272	999126	999127	SMU_1053	SMU_1053	999061	999702	642	+	conserved hypothetical protein	High	B	7	43	0.101404	0	45661	2	1	0	1	0	2	1	2	1	0	0	0	19093	2	0	0	0	0	1	0	6	29478	0	0	2	2	0	0	0	1	1	2	21734
Insertion_73351	1000160	1000161	SMU_1054	SMU_1054	999726	1000421	696	+	putative glutamine amidotransferase	High	B	5	46	0.62446	1	16094	2	4	1	0	101	3	5	1	0	2	21992	3	154	1	2	0	17	3	4	3	0	20951	6	3	454	1	145	2	0	0	185	4	1
Insertion_73459	1001456	1001457	SMU_1057	satE	1001196	1001933	738	-	conserved hypothetical protein%2C SatE	High	E	9	68	0.352782	0	1	0	0	26467	33	0	2	7	0	0	0	0	1	0	0	46689	1	2	0	0	1	1	0	15	14197	0	0	4	0	0	0	0	0	1
Insertion_73796	1005493	1005494	SMU_1062	opuAb	1005347	1007077	1731	-	putative ABC transporter%2C proline/glycine betaine permease protein	High	E	12	27	0.0843931	1	0	1	1	11354	0	1	1	0	0	2	0	1	0	0	0	0	0	0	19764	0	0	12176	1	10	1	0	0	0	0	15636	0	0	2	0
Insertion_73798	1005508	1005509	SMU_1062	opuAb	1005347	1007077	1731	-	putative ABC transporter%2C proline/glycine betaine permease protein	Low	H	8	94	0.0930636	1	0	3	0	4	0	1	606	10409	0	0	0	1	1	0	58119	0	2	0	1	0	0	2	0	1	1	1	16595	0	2	0	0	0	1	0
Insertion_74090	1009543	1009544	SMU_1065c	SMU_1065c	1009203	1009901	699	-	putative transcriptional regulator (GntR family)	High	F	3	60	0.487106	1	2	7	0	50	2896	1	5	4	1	8149	4	0	0	1	1	4	1	0	0	2	0	2	1	11697	3	6	1	1	4	2	3	1	6	9
Insertion_74235	1011864	1011865	SMU_1067c	SMU_1067c	1011784	1012572	789	-	putative ABC transporter%2C permease protein	High	A	9	33	0.101523	12428	4	1	1	0	0	1	2	5	1	1	1	1	2	0	2	44586	1	4	7	2	2	18257	2	4	3	1	1	2	1	0	3	4	0	3
Insertion_74271	1012194	1012195	SMU_1067c	SMU_1067c	1011784	1012572	789	-	putative ABC transporter%2C permease protein	High	F	5	25	0.520305	1	3	7	0	0	3564	0	0	0	0	17	2	7294	3	1	0	4	0	0	0	1	2	7749	1	2	0	1	0	15365	2	1	1	65	1	1
Insertion_74274	1012224	1012225	SMU_1067c	SMU_1067c	1011784	1012572	789	-	putative ABC transporter%2C permease protein	High	H	1	64	0.558376	0	8	11	4	3	293	21	95824	29362	0	0	40	31	0	0	3	1	1	1	1	23	6	10	2	2	34684	3	424	3	0	4	111349	36	0	10
Insertion_74288	1012398	1012399	SMU_1067c	SMU_1067c	1011784	1012572	789	-	putative ABC transporter%2C permease protein	High	A	8	39	0.779188	13707	2	8	1	1	0	4	0	0	0	1	0	1	0	6	15759	0	0	0	1	1	0	5	17867	0	0	4	1	0	0	11160	2	2	0	0
Insertion_74299	1012564	1012565	SMU_1068c	SMU_1068c	1012553	1013413	861	-	putative ABC transporter%2C ATP-binding protein	High	G	6	10	0.0127907	1	3	7	3	3	4	17318	1	4	8	3	5	2	26792	1	2	14	5	0	4	13994	7	6	5	12	1	49	14	11	10	5	3	1	124	2
Insertion_74412	1014069	1014070	SMU_1070c	SMU_1070c	1013859	1014386	528	-	conserved hypothetical protein	High	B	6	40	0.398482	3	12625	12	1	6	3	1	1	2	5	0	327	8	8260	2	4	0	9	0	6	0	1	12	7235	1	1	6	1	2	8	2	22596	2	29	4
Insertion_74599	1016473	1016474	SMU_1073	fthS	1016005	1017675	1671	-	putative formyl-tetrahydrofolate synthetase	High	D	6	92	0.28024	0	0	0	810	0	0	1	49	0	1	0	1	0	11973	0	1	0	0	0	0	2	1	2	2	1	0	0	2156	0	2	1	3	6	52	2
Insertion_75015	1022166	1022167	SMU_1078c	SMU_1078c	1021648	1023393	1746	-	putative ABC transporter%2C ATP-binding protein	High	B	4	90	0.296848	0	17134	399	4	60	25	292	324	3	1	9	51083	5	5	3	0	12	3	0	1	4	2	93	4	0	1	6	17721	4	66	7	134	0	28133	1
Insertion_75109	1023512	1023513	SMU_1079c	SMU_1079c	1023390	1025123	1734	-	putative ABC transporter%2C ATP-binding protein	High	A	9	36	0.0703982	21909	2	5	4	2	4	7	3	6	1	0	5	2	2	0	0	34592	1	0	3	3	1	45237	2	3	7	5	1	6	10	1	3	5	2	1
Insertion_75112	1023536	1023537	SMU_1079c	SMU_1079c	1023390	1025123	1734	-	putative ABC transporter%2C ATP-binding protein	High	D	10	90	0.084247	0	3	0	49222	0	0	0	100	0	0	0	1	0	0	0	3	1	100430	0	2	1	0	1	8	3	0	11	30467	1	1	7	0	0	45242	1
Insertion_75156	1024308	1024309	SMU_1079c	SMU_1079c	1023390	1025123	1734	-	putative ABC transporter%2C ATP-binding protein	High	A	10	62	0.529717	16354	0	6	0	1	324	2	1	3	2	1	2	1	2	0	2	2	128314	2	0	2	1	2	0	2	49553	4	1	7	143846	0	1	1	0	0
Insertion_75162	1024407	1024408	SMU_1079c	SMU_1079c	1023390	1025123	1734	-	putative ABC transporter%2C ATP-binding protein	High	D	7	31	0.586844	10	22	24	872	11	11	2	5	16	3	9	12	17	14	12593	3	23	48	6	24	10	8	25333	3	14	6	41	5	14	7	23	34	18	28	11184
Insertion_75622	1031295	1031296	SMU_1087	SMU_1087	1031284	1031469	186	+	putative 4-oxalocrotonate tautomerase	High	C	4	27	0.0594595	0	0	702	0	0	1	0	19	0	0	24	49509	0	0	0	1	0	0	0	0	8	0	15100	0	0	1	0	0	0	1	12034	61	0	0	0
Insertion_75769	1033597	1033598	SMU_1090	SMU_1090	1033133	1034392	1260	+	conserved hypothetical protein	High	H	1	81	0.368546	0	0	1	1	2	4	2	17312	13882	0	5	2	0	0	0	0	1	1	0	0	1	1	1	2	2	2	11248	38	5	0	6	1	0	0	2
Insertion_75993	1036633	1036634	SMU_1093	SMU_1093	1036487	1037995	1509	+	putative ABC transporter%2C permease protein	Low	A	9	51	0.096817	9274	8	2	0	21	0	1	3	0	2	865	5	0	0	0	1	16370	6	0	1	0	3	1	0	8976	2	3	0	6	11	10413	0	1	0	2
Insertion_76005	1036857	1036858	SMU_1093	SMU_1093	1036487	1037995	1509	+	putative ABC transporter%2C permease protein	Low	C	4	10	0.245358	8	7	57553	7	8	11	9	8	8	5	7	61827	6	8	2	2	18	12	1	5	27295	11	7353	11	2	7	12	4	8	11	4	101	9	17	11
Insertion_76077	1037650	1037651	SMU_1093	SMU_1093	1036487	1037995	1509	+	putative ABC transporter%2C permease protein	Low	C	3	45	0.77122	5	0	26365	0	0	1	1	4	3	2	19935	5	3	1	1	2	4	1	0	1	109	3	3545	17289	4	0	1	1	53	2	1	2	1	1	0
Insertion_76315	1041144	1041145	SMU_1097c	SMU_1097c	1041025	1041507	483	-	putative transcriptional regulator protein	High	F	12	81	0.246888	0	4	1	1	0	21590	0	0	0	1	0	1	0	3	0	0	0	0	0	3052	0	2	1	0	0	1	3255	1	1	0	0	1	1	1	0
Insertion_76394	1042268	1042269	SMU_1098c	SMU_1098c	1041507	1042469	963	-	putative oxidoreductase	High	E	2	60	0.79106	1	0	0	0	713	1	1	0	0	1531	0	3	2	0	0	3	53	5	0	0	0	1	5	1	4067	0	0	1	1	0	2	0	4	2	0
Insertion_76449	1042853	1042854	SMU_1100c	SMU_1100c	1042742	1043866	1125	-	putative permease	High	H	1	58	0.0987544	0	3	2	1	23	3	0	59516	29279	1	3	8	2	2	1	2	2	5	1	0	1	2	9	2	20444	1	2	463	6	63	2	3	1	3	3
Insertion_76501	1043506	1043507	SMU_1100c	SMU_1100c	1042742	1043866	1125	-	putative permease	High	B	4	78	0.679715	0	49659	10	8	0	0	10	0	0	0	29	90591	6	11	6	4	2	4	0	1	0	0	2	9	13	0	14408	0	0	3	1	471	3	63029	1
Insertion_76516	1043701	1043702	SMU_1100c	SMU_1100c	1042742	1043866	1125	-	putative permease	High	A	5	6	0.853203	17652	3	3	0	0	2	0	5	2	3	3	4	23184	3	2	0	5	0	1	3	9638	13	5	1	4	0	0	1	1	1	2	0	157	21607	0
Insertion_76644	1045450	1045451	SMU_1102	ascB	1044251	1045687	1437	-	6-phospho-beta-glucosidase	High	E	12	73	0.834958	0	2	0	0	62629	1	11	0	2	6	1	2	0	1	0	1	0	0	0	22833	3	0	0	2	48	0	40297	2	42091	1	3	1	1	2	1
Insertion_76759	1047491	1047492	SMU_1106c	SMU_1106c	1046916	1047512	597	-	conserved hypothetical protein%3B phosphoglycerate mutase-like protein	High	G	3	26	0.964765	0	0	2	0	3	2	33135	1	2	1	67237	1	1	6	2	2	2	1	3	0	0	0	15758	0	3	4	117	4	6	61795	3	0	1	0	1
Insertion_76933	1049527	1049528	SMU_1108c	SMU_1108c	1048776	1049588	813	-	conserved hypothetical protein	High	B	10	88	0.924877	0	22940	4	1	0	0	3	0	1	0	1	55	1	2	0	0	2	52153	0	0	4	1	3	1	1	2	1	22873	0	0	1	61878	0	94	1
Insertion_76965	1049812	1049813	SMU_1109c	SMU_1109c	1049803	1051056	1254	-	putative integral membrane protein%3B possible permease	High	A	12	58	0.00718276	50516	5	2	0	14	1	2	0	1	0	1	0	0	13	1	0	2	5	0	13478	26	0	6	1	16147	102	0	1	147	0	10	0	14	1	1
Insertion_77170	1052456	1052457	SMU_1112c	SMU_1112c	1052392	1052796	405	-	conserved hypothetical protein	High	D	4	7	0.158416	14	37	15	79107	0	0	1	13	3	0	18	268604	10	4	6	0	4	0	0	12	73991	2	30	15	5	0	6	2	1	8	4	385	4	5	94096
Insertion_77222	1053094	1053095	SMU_1113	srtA	1053014	1053754	741	-	putative sortase	Low	F	6	18	0.108108	5	16	39	3	264	7321	5	8	6	11	11	23	6	170287	3	7	26	9	1	5	11	232079	33	6	83915	4	4	4	11	15	10	13	19	727	9
Insertion_77251	1053586	1053587	SMU_1113	srtA	1053014	1053754	741	-	putative sortase	High	G	7	9	0.772973	1	7	1	0	0	1	32799	0	0	0	0	0	0	6	20249	0	1	1	0	4	27225	0	29	0	1	1	123	1	3	0	0	0	1	16	5
Insertion_77626	1058593	1058594	SMU_1116c	SMU_1116c	1057457	1058593	1137	-	hypothetical protein	High	A	4	90	1	10303	5	11	2	7	4	2	126	4	5	6	17077	4	3	3	1	4	9	1	1	3	2	12	1	0	5	4	20367	4	0	2	31	2	12296	3
Insertion_77700	1059479	1059480	SMU_1117	naoX	1058760	1060133	1374	-	NADH oxidase (H2O-forming)	High	A	5	65	0.523671	3311	0	103	0	0	1	1	0	2	0	0	3	51619	7	2	1	0	134	2	2	0	1	16	5	3	8746	45	0	1	0	0	3	22328	1	4
Insertion_77990	1063540	1063541	SMU_1120	SMU_1120	1062400	1063932	1533	-	putative sugar ABC transporter%2C ATP-binding protein	High	G	2	6	0.744125	3	1	5	0	2	2	116518	1	2	55033	3	2	3	2	0	1	4	1	0	2	46949	3	9	1	1	2	399	1	0	3	0	6	3	48545	0
Insertion_78191	1066290	1066291	SMU_1124	pdp	1066246	1067523	1278	-	putative pyrimidine-nucleoside phosphorylase	Low	C	10	72	0.0344558	6	5	3487	1	29	190	15	99	1	15	167	14	5	9	5	4	8	4037	0	2	2	2	228	92	5	2802	135	3	1	3	2	81	1391	119	12
Insertion_78197	1066352	1066353	SMU_1124	pdp	1066246	1067523	1278	-	putative pyrimidine-nucleoside phosphorylase	High	A	7	82	0.083007	39082	1	2	1	1	0	11	0	0	0	1	0	0	1	27940	0	2	0	0	0	0	0	2	1	0	0	22114	3	0	0	2	4	1	0	0
Insertion_78261	1067334	1067335	SMU_1124	pdp	1066246	1067523	1278	-	putative pyrimidine-nucleoside phosphorylase	High	G	2	67	0.851997	2	0	4	0	1	99	61441	3	1	77453	38	1	2	0	10	0	5	4	1	1	1	4	2	1	3	55088	205	11	2	4	0	1	4	1	111118
Insertion_78315	1068043	1068044	SMU_1125c	SMU_1125c	1067632	1068228	597	-	conserved hypothetical protein	High	A	2	49	0.689597	12500	3	1	0	10	0	2	1	1	33434	0	1	1	1	0	0	2	5	1	3	4	3	2	1	5455	2	0	1	34426	0	2	6	2	1	0
Insertion_78431	1069308	1069309	SMU_1127	rs20	1069298	1069552	255	+	putative 30S ribosomal protein S20	High	E	2	34	0.0393701	1	3	27	6	10882	8	3	3	3	4595	2	127	6	5	0	8	8	1	3	0	3	8	18171	46	16	4	6	26	8	5	4	6	14	3	7
Insertion_78495	1070214	1070215	SMU_1128	ciaH	1069642	1070949	1308	-	putative histidine kinase sensor CiaH	High	H	1	34	0.437643	39	0	4	0	2	1	0	19490	34837	1	2	0	3	1	2	0	1	0	0	0	0	0	14214	0	2	2	2	220	9	1	3	1	0	2	1
Insertion_78538	1070733	1070734	SMU_1128	ciaH	1069642	1070949	1308	-	putative histidine kinase sensor CiaH	High	F	6	3	0.834736	1	0	4	0	4	18630	2	0	1	0	6	0	0	21362	1	2	2	3	0	6	13648	1	9	0	1	28	2	2	3	0	19329	4	3	94	0
Insertion_78545	1070791	1070792	SMU_1128	ciaH	1069642	1070949	1308	-	putative histidine kinase sensor CiaH	High	D	10	10	0.879112	2	2	5	3717	1	4	0	3	0	0	1	0	3	1	0	6	0	6479	2	0	22706	3	2	1	0	0	5	0	2	0	0	2	1	0	0
Insertion_78550	1070823	1070824	SMU_1128	ciaH	1069642	1070949	1308	-	putative histidine kinase sensor CiaH	High	F	7	92	0.903596	0	1	0	3	0	7133	0	4	0	1	1	0	0	1	4687	0	0	3	0	0	271	5	1	2	0	1	0	11207	0	1	3	1	1	3	1
Insertion_78558	1070910	1070911	SMU_1128	ciaH	1069642	1070949	1308	-	putative histidine kinase sensor CiaH	High	A	4	52	0.970161	5139	2	3	0	6	2	1	1	2	4	0	19915	1	2	2	1	1	2	0	1	0	1	1	0	5105	0	0	1	0	3	2	22769	4	2	2
Insertion_78684	1072329	1072330	SMU_1132	pepN	1072328	1074877	2550	-	aminopeptidase N%2C PepN	High	F	8	36	0.000392311	0	1	0	0	1	7490	0	0	0	0	0	0	0	0	0	3024	0	1	0	0	0	0	7450	1	0	0	0	0	0	0	1	0	0	1	0
Insertion_79556	1084736	1084737	SMU_1144	truB	1083855	1084736	882	-	putative tRNA pseudouridine 5S synthase	Low	E	2	45	1	1	0	2	3	7312	685	1	2	3	3558	1	6	3	2	0	2	3	0	0	0	0	17	2	5890	388	7	1	1	348	1	2	1	2	13	2
Insertion_79572	1084847	1084848	SMU_1145c	SMU_1145c	1084846	1086159	1314	-	putative histidine kinase	High	B	5	39	0.000761615	0	31821	7	1	1	61	444	2	6	0	4	2	15727	0	4	5	7	6	0	3	5	2	6	16115	0	0	5	1	2	3	20153	3	89	2	9
Insertion_79576	1084944	1084945	SMU_1145c	SMU_1145c	1084846	1086159	1314	-	putative histidine kinase	Low	E	3	87	0.0746382	1	1	0	0	58340	174	1	0	9	2	75949	0	1	2	1	4	1	0	0	293	5	0	2	0	50	0	2	24557	0	3	42045	4	1994	1	4
Insertion_79654	1085925	1085926	SMU_1145c	SMU_1145c	1084846	1086159	1314	-	putative histidine kinase	Low	C	5	49	0.821782	0	0	14438	0	6	1	0	0	0	1	2	3	17462	0	0	0	0	1	0	3	17	0	2263	1	6792	5	1	3	22407	60	0	2	144	0	1
Insertion_79803	1087930	1087931	SMU_1148	SMU_1148	1087165	1087932	768	+	putative transporter%2C ATP-binding protein%3B bacteriocin immunity protein	High	G	2	33	0.997392	2	0	5	0	2	1	14456	0	2	15702	0	2	3	9	2	0	6	2	0	0	1	2	11045	2	0	0	53	1	0	18	0	2	0	2	2
Insertion_80076	1091866	1091867	SMU_1153c	SMU_1153c	1091286	1092197	912	-	hypothetical protein	High	E	5	33	0.636663	1	0	5	0	20073	1	33	0	1	1	4	3	36652	4	2	0	2	2	0	0	0	0	17277	0	20	1	4	1	3	3	2	2	288	2	0
Insertion_80151	1092891	1092892	SMU_1155	SMU_1155	1092763	1093218	456	+	hypothetical protein	High	G	7	81	0.281319	0	1	1	0	0	0	195695	1	0	2	0	0	1	0	184028	0	4	0	2	2	2	0	3	0	0	1	88122	0	2	0	2	1	2	0	32
Insertion_80206	1093602	1093603	SMU_1157c	SMU_1157c	1093482	1096667	3186	-	conserved hypothetical protein	High	A	10	48	0.0376766	18231	5	11	3	1	2	0	3	30	1	0	4	1	22	7	3	19	29883	0	3	13	4	9	17449	241	48	8	0	0	10	1	7	8	3	2
Insertion_80241	1093895	1093896	SMU_1157c	SMU_1157c	1093482	1096667	3186	-	conserved hypothetical protein	High	B	6	86	0.12967	3	74540	4	0	1	5	4	84	3	0	2	54	5	73141	0	1	0	5	0	3	15	25	1	1	1	1	122	31365	66	82626	9	3	0	298	5
Insertion_80277	1094267	1094268	SMU_1157c	SMU_1157c	1093482	1096667	3186	-	conserved hypothetical protein	Low	C	5	93	0.246468	1	2	34042	1	0	10	0	101	2	1	0	1	3227	0	0	0	3	0	0	1	90	3	5085	2	1	0	0	34316	1	0	0	1	17	0	0
Insertion_80284	1094327	1094328	SMU_1157c	SMU_1157c	1093482	1096667	3186	-	conserved hypothetical protein	High	E	5	40	0.265306	0	1	3	2	5306	16	0	0	0	1	2	1	5083	0	0	0	0	0	1	1	0	3	3	5565	4	2	1	1	1	1	2	10676	30	0	0
Insertion_80287	1094361	1094362	SMU_1157c	SMU_1157c	1093482	1096667	3186	-	conserved hypothetical protein	Low	E	5	85	0.275981	0	0	0	0	27998	0	374	112	3	0	2	1	90578	0	5	0	0	1	0	1	0	1	19	0	21	1	0	20718	73898	1	1	1	749	0	1
Insertion_80291	1094431	1094432	SMU_1157c	SMU_1157c	1093482	1096667	3186	-	conserved hypothetical protein	High	E	2	65	0.297959	187	1	1	1	21552	0	2	0	1	45916	0	1	3	3	2	0	0	1	0	2	0	2	6	0	19	16349	0	0	0	4	0	0	63879	6	1
Insertion_80363	1095149	1095150	SMU_1157c	SMU_1157c	1093482	1096667	3186	-	conserved hypothetical protein	High	B	12	60	0.523391	0	67218	3	0	109	3	1	1	2	1	0	5	3	10	0	1	1	1	1	30313	59	6	6	2	43042	3	0	3	0	8	0	4	1	5	1
Insertion_80367	1095204	1095205	SMU_1157c	SMU_1157c	1093482	1096667	3186	-	conserved hypothetical protein	High	F	10	54	0.540659	1	0	3	0	175	6784	0	5	3	0	0	1	1	1	8	0	1	76772	0	1	4	0	0	0	28812	0	1	0	0	0	0	1	1	37499	0
Insertion_80406	1095585	1095586	SMU_1157c	SMU_1157c	1093482	1096667	3186	-	conserved hypothetical protein	High	E	9	6	0.660283	4	2	0	0	25729	0	0	6	1	1	1	2	1	3	2	0	19570	0	0	1	39766	11	5	0	24	1	0	0	0	1	0	2	3	25054	1
Insertion_80409	1095605	1095606	SMU_1157c	SMU_1157c	1093482	1096667	3186	-	conserved hypothetical protein	High	B	9	54	0.666562	3	88890	3	0	11	2	1	3	0	0	0	5	0	22	0	1	21400	0	0	14	1	3	2	3	9555	2	3	6	0	4	0	4	0	44748	1
Insertion_80417	1095682	1095683	SMU_1157c	SMU_1157c	1093482	1096667	3186	-	conserved hypothetical protein	High	F	10	50	0.690738	3	2	0	1	40	17095	0	1	7	251	0	1	1	15	0	1	0	107921	0	0	4	6	0	0	33654	1	1	0	2	126384	1	8	2	7	1
Insertion_80430	1095819	1095820	SMU_1157c	SMU_1157c	1093482	1096667	3186	-	conserved hypothetical protein	High	G	6	42	0.733752	6	4	16	8	2	162	144607	3	6	0	3	19	10	122558	4	3	18	2	1	2	7	7	19	112011	2	5	477	8	4	1	5	30	12	77118	8
Insertion_80527	1096961	1096962	SMU_1158c	SMU_1158c	1096679	1097935	1257	-	conserved hypothetical protein	High	A	2	41	0.224522	17268	0	88	2	0	2	1	0	2	59304	0	2	2	0	0	1	1	2	0	0	234	1	2	52471	114	2	1	1	0	4	1	1	66890	0	2
Insertion_80613	1098313	1098314	SMU_1160c	SMU_1160c	1098230	1099252	1023	-	hypothetical protein	High	C	6	33	0.0812133	2	10	35569	1	2	1	0	2	2	0	1	4	3	40482	1	3	7	2	2	3	59	4	4081	3	1	0	1	3	1	1	4	2	3	171	3
Insertion_80684	1099120	1099121	SMU_1160c	SMU_1160c	1098230	1099252	1023	-	hypothetical protein	High	F	2	94	0.870841	0	2	0	2	0	55899	0	2	1	15627	1	3	0	0	0	0	0	2	0	0	0	0	0	0	0	4	0	19823	0	1	0	3	1	0	2
Insertion_80688	1099144	1099145	SMU_1160c	SMU_1160c	1098230	1099252	1023	-	hypothetical protein	Low	G	1	92	0.894325	1	2	9	2	3	3	7408	3	6007	3	1	11	3	11	4850	2	10	2	1	2	2	2	14	3	7	7	21	9535	9	3	2	4	4	5	11
Insertion_80761	1099969	1099970	SMU_1161c	SMU_1161c	1099325	1100071	747	-	hypothetical protein	Low	F	11	34	0.863271	0	0	4	3	498	53904	0	1	1	0	0	0	0	5	12	1	10	1166	55263	0	0	1	47763	1	2	56	0	0	1	4	0	5	1	3	0
Insertion_80891	1102058	1102059	SMU_1163c	SMU_1163c	1100349	1102094	1746	-	putative ABC transporter%2C ATP-binding protein	High	B	8	46	0.97937	0	19584	0	0	0	0	0	0	0	0	0	0	0	0	1	26164	0	3	0	0	0	2	2	25854	0	0	1	0	0	0	1	0	2	0	0
Insertion_81001	1103779	1103780	SMU_1164c	SMU_1164c	1102087	1103859	1773	-	putative ABC transporter%2C ATP-binding protein	High	G	7	36	0.954853	0	2	2	9	0	1	4750	0	0	0	1	2	0	0	4405	13	3	0	0	1	0	0	10853	1	0	2	17	0	1	2	1	3	3	0	1
Insertion_81087	1104858	1104859	SMU_1166c	SMU_1166c	1104674	1107307	2634	-	putative ABC transporter%2C permease protein	Low	D	12	30	0.0698823	0	0	4	729	485	0	2	2	1	1	1	3	0	2	2	0	0	0	3	23887	0	1	7768	4	1	1	1	0	8	2	0	3827	0	19052	1
Insertion_81102	1104994	1104995	SMU_1166c	SMU_1166c	1104674	1107307	2634	-	putative ABC transporter%2C permease protein	High	B	4	49	0.121534	0	9071	2	0	24	6	4	1	15	2	5	63855	22	0	0	0	1	5	0	1	18	0	2	17	2220	11	6	3	24725	3	1	88	37	0	1
Insertion_81111	1105052	1105053	SMU_1166c	SMU_1166c	1104674	1107307	2634	-	putative ABC transporter%2C permease protein	High	E	3	12	0.143562	7	9	4	0	78160	0	4	274	0	2	29468	11	2	2	0	1	2	1	2	1	60337	4	6	0	63	4	0	3	1	2	1	4	20	1	4
Insertion_81190	1106238	1106239	SMU_1166c	SMU_1166c	1104674	1107307	2634	-	putative ABC transporter%2C permease protein	High	C	9	36	0.593999	5	11	20250	2	1	7	2	18	6	2	3	5	3	1	0	0	39042	6	1	4	41	4	2720	2	4	5	1	1	1	38	2	4	6	2	2
Insertion_81199	1106304	1106305	SMU_1166c	SMU_1166c	1104674	1107307	2634	-	putative ABC transporter%2C permease protein	High	B	9	39	0.619066	319	39746	27	2	4	6	1	8	10	5	8	20	7	15	6	2	3922	4	1	15	6	8	18	22011	7	1	10	1	4	7	28964	19	18	11	9
Insertion_81304	1107780	1107781	SMU_1167c	SMU_1167c	1107323	1108024	702	-	putative ABC transporter%2C ATP-binding protein	High	F	3	7	0.651926	2	0	20	1	0	27316	0	1	1	1	33026	0	0	0	1	0	0	0	0	0	14286	0	8	0	1	1	0	0	0	0	5	0	2	2	12742
Insertion_81438	1109467	1109468	SMU_1170	ccdA	1109386	1110099	714	-	putative cytochrome C biogenesis protein	High	A	8	52	0.113604	80161	3	6	0	33	1	2	0	3	4	3	335	4	2	0	24061	4	1	1	3	17	1	4	0	31871	3	3	0	1	2	0	102098	1	3	1
Insertion_81767	1114477	1114478	SMU_1174	pcrA	1113511	1115712	2202	-	ATP-dependent DNA helicase	High	C	11	34	0.438891	261	2	3779	1	0	1	1	2	2	0	2	1	1	2	13	1	1	1	5983	0	0	1	3323	0	0	4	0	0	1	1	143	1	12	2	0
Insertion_82053	1118518	1118519	SMU_1176	SMU_1176	1117621	1118811	1191	+	putative cation efflux transporter	High	F	6	36	0.753782	1	19	0	0	15	15385	1	1	0	0	0	0	1	15426	0	3	0	0	0	2	7	1	14088	12	1	6	18	1	4	5	20	6	0	99	1
Insertion_82060	1118569	1118570	SMU_1176	SMU_1176	1117621	1118811	1191	+	putative cation efflux transporter	High	B	11	91	0.796639	1	154666	0	0	0	1	0	107	0	0	0	0	1	1	1	0	2	2	40843	0	0	3	0	0	2	1	23	38620	1	0	4	2	3	0	89992
Insertion_82259	1121068	1121069	SMU_1179c	SMU_1179c	1120427	1121068	642	-	putative amino acid ABC transporter%2C permease protein	High	E	3	86	1	2	0	7	1	11979	7	1	144	1	8	39401	1	0	2	1	4	5	0	8	2	12	1	5	7	6	10	0	16643	2	7597	0	0	0	1	6
Insertion_82276	1121294	1121295	SMU_1180	phnA	1121259	1121591	333	-	putative alkylphosphonate uptake protein	High	F	12	62	0.105422	2	2	1	0	0	25609	0	3	0	2	1	2	0	1	1	0	1	0	1	115416	1	1	0	0	1	41761	1	0	1	246117	2	0	0	0	1
Insertion_82336	1122041	1122042	SMU_1182	mtlD	1121766	1122914	1149	-	mannitol-1-phosphate dehydrogenase	Low	C	12	77	0.239547	0	0	14279	1	2	1	7	0	1	0	0	4	0	4	1	12	1	1	0	15048	50	0	2047	0	1	1	16744	0	1	1	2	2	17519	1	2
Insertion_82348	1122179	1122180	SMU_1182	mtlD	1121766	1122914	1149	-	mannitol-1-phosphate dehydrogenase	High	G	8	53	0.359756	1	2	0	4	10	59	6589	142	2	3	1	2	0	6	1	21713	3	0	0	0	2	65	1	2	9956	1	22	0	74	3	0	4	8696	2	2
Insertion_82437	1123633	1123634	SMU_1184c	SMU_1184c	1123369	1125321	1953	-	putative transcriptional regulator%2C antiterminator	Low	B	12	65	0.135246	98	53643	4	359	0	53	0	1	1	2	2	3	57	0	1	1	1	0	3	1101	0	2	0	0	4	26664	0	0	0	5	0	1	135263	0	1
Insertion_82478	1124174	1124175	SMU_1184c	SMU_1184c	1123369	1125321	1953	-	putative transcriptional regulator%2C antiterminator	Low	C	10	90	0.412398	1	1	48949	1	2	0	1	48	4	0	0	20	4	2	0	0	26	143311	1	2	125	0	7147	17	2	0	1	36615	3	5	2	2	6	54251	1
Insertion_82493	1124412	1124413	SMU_1184c	SMU_1184c	1123369	1125321	1953	-	putative transcriptional regulator%2C antiterminator	High	C	2	33	0.534324	0	0	34787	0	1	0	0	1	6	16578	7	0	0	2	2	0	1	0	0	0	108	0	41245	0	6	1	1	0	3	5	2	1	0	0	1
Insertion_82496	1124433	1124434	SMU_1184c	SMU_1184c	1123369	1125321	1953	-	putative transcriptional regulator%2C antiterminator	High	F	11	78	0.545082	1	0	4	2	2	115815	50	8	4	0	0	5	2	12	3	6	4	4	25019	0	4	4	20	7	6	36	126264	2	0	3	37	42	6	149388	1
Insertion_82514	1124646	1124647	SMU_1184c	SMU_1184c	1123369	1125321	1953	-	putative transcriptional regulator%2C antiterminator	High	A	2	27	0.654201	5927	0	1	0	0	1	1	1	0	37647	2	0	2	4	1	1	0	1	0	0	3	3	32738	1	5	0	1	0	2	2	29578	0	0	0	0
Insertion_82545	1125046	1125047	SMU_1184c	SMU_1184c	1123369	1125321	1953	-	putative transcriptional regulator%2C antiterminator	High	B	6	26	0.859119	8	6802	14	2	0	0	4	6	4	2	4	7	8	17763	4	2	6	0	0	1	8	9	27201	0	18	1	4	18	2	25030	2	8	7	74	3
Insertion_82563	1125171	1125172	SMU_1184c	SMU_1184c	1123369	1125321	1953	-	putative transcriptional regulator%2C antiterminator	High	B	2	5	0.923156	2	49890	104	0	14	239	0	7	0	36489	4	6	2	0	4	1	6	2	0	6	11536	1	4	0	8	2	0	5	7	3	13	0	18731	2	1
Insertion_82597	1125545	1125546	SMU_1185	mtlA1	1125351	1127060	1710	-	PTS system%2C mannitol-specific enzyme IIBC component	High	F	8	40	0.113517	0	3	0	4	1	15909	0	0	6	3	0	2	2	1	0	2126	4	0	49	3	1	1	13	13449	1	3	6	0	3	2	4	16100	9	9	1
Insertion_82644	1126327	1126328	SMU_1185	mtlA1	1125351	1127060	1710	-	PTS system%2C mannitol-specific enzyme IIBC component	High	C	5	48	0.571094	3	8	2076	0	0	0	0	2	1	4	2	4	3356	9	0	0	3	4	0	2	17	1	237	2763	3	0	1	4	123	5	1	2	23	5	1
Insertion_82666	1126584	1126585	SMU_1185	mtlA1	1125351	1127060	1710	-	PTS system%2C mannitol-specific enzyme IIBC component	High	F	4	43	0.721475	14	3	2	3	0	90820	0	0	10	0	1	79253	0	1	3	0	4	0	1	1	1	0	5	107337	0	71	0	2	1	2	2	98	1	3	79824
Insertion_82675	1126805	1126806	SMU_1185	mtlA1	1125351	1127060	1710	-	PTS system%2C mannitol-specific enzyme IIBC component	High	G	12	49	0.85079	0	3	0	1	11	5	31424	2	5	1	0	1	0	2	0	1	5	2	1	20473	0	4	3	0	7371	3	92	3	37559	2	3	0	1	2	2
Insertion_82687	1126967	1126968	SMU_1185	mtlA1	1125351	1127060	1710	-	PTS system%2C mannitol-specific enzyme IIBC component	High	A	12	91	0.945582	9608	2	0	0	1	2	2	1	3	0	0	2	1	2	1	0	4	2	3	33143	3	1	4	4	0	1	14	9607	1	3	9	0	0	5	35419
Insertion_82881	1129596	1129597	SMU_1188	lepB	1129595	1130149	555	-	putative signal peptidase	High	F	10	7	0.00180505	6	1	5	1	3	39135	0	0	0	1	0	3	1	1	4	4	7	19436	0	0	56613	0	5	1	3	1	0	0	1	8	0	2	1	1	54080
Insertion_82900	1129828	1129829	SMU_1188	lepB	1129595	1130149	555	-	putative signal peptidase	High	B	4	68	0.420578	39	12356	3	0	0	68	2	3	3	0	0	35140	0	6	1	0	2	383	0	0	1	5	6	0	4	14086	1	1	0	5	1	179	0	0	1
Insertion_82915	1129927	1129928	SMU_1188	lepB	1129595	1130149	555	-	putative signal peptidase	High	B	3	48	0.599278	0	2386	9	0	0	1	0	1	24	0	4424	0	0	4	1	3	0	0	0	0	2	8	22	2005	4	1	0	1	2	0	3	1	2	1	2
Insertion_83575	1138571	1138572	SMU_1195	SMU_1195	1137800	1138618	819	+	conserved hypothetical protein%3B possible permease	Low	C	3	3	0.942543	1	0	21189	14	1	2	2	1	0	3	13117	2	9	0	0	2	1	0	1	1	5751	1	3856	1	1	0	12	1	0	2	11939	0	8	145	9
Insertion_83594	1138730	1138731	SMU_1196c	SMU_1196c	1138671	1139291	621	-	conserved hypothetical protein	High	B	7	31	0.0951613	0	1562	0	0	0	0	2	2	0	2	1	0	0	0	25692	0	5	0	2	1	0	2	20594	0	1	4	1	0	0	1	1	0	5	1	24970
Insertion_83609	1138994	1138995	SMU_1196c	SMU_1196c	1138671	1139291	621	-	conserved hypothetical protein	High	G	6	82	0.520968	5	1	4	0	1	150	85442	5	2	2	4	13	6	13850	3	1	4	5	1	1	7	0	21	2	1	3	66535	0	187	11	9	6	2	64	2
Insertion_84190	1147059	1147060	SMU_1205c	SMU_1205c	1146796	1147284	489	-	hypothetical protein	High	D	6	94	0.538934	0	11	0	67397	1	0	3	112	4	2	12	3	1	58808	2	0	4	8	0	1	2	13	3	15	3	7	2	60140	0	6	5	0	1	268	0
Insertion_84233	1147503	1147504	SMU_1206c	SMU_1206c	1147387	1147944	558	-	hypothetical protein	Low	C	5	10	0.208259	3	0	35963	0	0	1	1	1	0	0	0	3	37790	0	2	0	0	3	1	1	30985	2	4409	0	0	0	0	2	0	2	0	0	282	3	1
Insertion_84291	1148225	1148226	SMU_1207	fic	1148062	1148667	606	-	Fic	High	F	8	41	0.269421	1	1	2	3	2	46045	0	7	1	2	0	2	0	1	0	51114	0	4	0	0	2	1	0	59462	0	1	1	2	1	4	4	0	76548	2	0
Insertion_84377	1149824	1149825	SMU_1209c	SMU_1209c	1149743	1151083	1341	-	hypothetical protein	High	A	9	4	0.0604478	6594	0	4	0	1	0	19	2	1	0	0	21	0	6	0	1	14648	7	0	0	6035	0	9	1	0	2	0	0	1	5	1	22680	2	1	0
Insertion_84381	1149887	1149888	SMU_1209c	SMU_1209c	1149743	1151083	1341	-	hypothetical protein	High	E	10	76	0.107463	61	3	63	1	5249	2	12	90	1	74	0	1	1	3	20	0	25	7879	0	4	4	0	2	0	7	1	1819	6	1	1	0	15345	5	26	2
Insertion_84736	1154690	1154691	SMU_1213c	SMU_1213c	1153986	1156100	2115	-	putative 5'-nucleotidase precursor	High	A	9	85	0.333018	25637	0	2	0	0	0	3	72	1	0	0	0	0	0	1	1	9887	0	0	1	1	1	1	0	4	1	1	17019	15003	1	1	1	1	1	1
Insertion_84763	1155143	1155144	SMU_1213c	SMU_1213c	1153986	1156100	2115	-	putative 5'-nucleotidase precursor	High	F	3	86	0.547304	0	1	2	0	2	37444	0	312	1	374	22408	0	4	0	0	2	0	2	1	1	0	1	0	1	1	0	0	28206	1	95197	2	0	0	0	0
Insertion_84780	1155401	1155402	SMU_1213c	SMU_1213c	1153986	1156100	2115	-	putative 5'-nucleotidase precursor	High	H	1	63	0.669347	1	8	4	0	4	18	11	71778	40087	2	11	0	7	1	0	0	1	0	1	1	0	0	2	11	0	27337	0	244	200	3	42186	6	2	10	2
Insertion_84957	1158332	1158333	SMU_1216c	SMU_1216c	1158240	1158893	654	-	putative amino acid ABC transporter%2C permease protein	High	G	12	78	0.140888	0	4	5	0	0	3	52591	0	1	6	1	3	5	106	1	1	5	0	0	56591	3	2	5	1	1	2	65300	1	1	7	2	56	8	114815	1
Insertion_84993	1158821	1158822	SMU_1216c	SMU_1216c	1158240	1158893	654	-	putative amino acid ABC transporter%2C permease protein	High	E	6	85	0.88974	0	0	0	0	12300	0	2	89	3	0	2	0	1	105706	0	3	0	3	0	1	0	0	2	0	11	2	1	14700	39485	86	1	1	2	443	1
Insertion_85209	1162192	1162193	SMU_1220c	SMU_1220c	1162026	1162526	501	-	conserved hypothetical protein	High	D	10	78	0.332	0	1	8	57225	3	2	17	3	2	0	4	1	0	4	2	0	11	35766	0	1	3	3	7	10	1	1	32976	1	0	3	3	5	2	16999	2
Insertion_85213	1162224	1162225	SMU_1220c	SMU_1220c	1162026	1162526	501	-	conserved hypothetical protein	High	G	2	55	0.396	0	0	2	0	31	0	15298	0	2	22142	0	0	0	0	3	0	0	0	1	0	0	0	0	0	31488	2	46	1	2	5	2	0	0	0	52232
Insertion_85281	1163229	1163230	SMU_1221	pyrE	1162858	1163487	630	-	putative orotate phosphoribosyltransferase PyrE	High	G	5	73	0.589825	0	2	99	1	0	0	18879	1	1	0	0	1	46522	1	0	76	1	3	0	1	0	0	19	3	0	0	26947	4	43155	1	4	4	341	0	2
Insertion_85336	1164215	1164216	SMU_1222	pyrF	1163588	1164280	693	-	putative orotidine-5'-decarboxylase PyrF	High	F	4	42	0.906069	2	1	5	1	5	3952	0	1	1	1	1	1996	1	3	2	0	4	0	3	0	0	1	5	3269	0	2	2	1	5	0	3	3	7	9098	1
Insertion_85394	1165218	1165219	SMU_1224	pyrK	1165212	1165988	777	-	putative dihydroorotate dehydrogenase%2C electron transfer subunit	High	B	10	31	0.00773196	0	16950	8	3	1	3	1	4	1	2	2	1	2	2	6	2	2	43790	1	3	1	4	70542	1	3	3	2	0	3	6	4	2	2	2	62412
Insertion_85545	1167520	1167521	SMU_1226c	SMU_1226c	1167215	1167982	768	-	conserved hypothetical protein	High	E	8	30	0.397653	1	1	3	0	17688	3	0	0	1	5	1	2	1	5	0	54889	1	0	0	0	1	15	37131	0	17	7	0	2	2	3	2	2	4	41286	5
Insertion_85561	1167738	1167739	SMU_1226c	SMU_1226c	1167215	1167982	768	-	conserved hypothetical protein	High	B	6	6	0.681877	5	47442	2	15	1	7	0	3	0	2	0	12	2	71931	1	0	2	1	0	2	49659	2	14	6	3	7	33	7	9	7	5	8	6	36602	1
Insertion_85844	1172186	1172187	SMU_1233	deoB	1171458	1172669	1212	-	putative phosphopentomutase	High	D	2	40	0.601156	0	2	3	20472	2	10	2	16	7	95843	9	16	2	5	1	1	2	4	0	0	2	26	0	26818	97	0	0	21	1	2	0	47117	0	0	0
Insertion_86079	1175997	1175998	SMU_1237c	SMU_1237c	1175866	1176216	351	-	hypothetical protein	High	G	10	10	0.374286	4	0	1	0	0	0	19777	4	3	0	0	0	1	0	0	0	0	12451	1	0	18607	1	1	0	1	0	370	1	1	0	1	0	0	1	0
Insertion_86214	1177647	1177648	SMU_1239	pepV	1177397	1178809	1413	-	putative dipeptidase	High	F	10	1	0.177054	1	3	2	2	0	6106	0	2	3	1	0	5	1	1	1	1	7	14298	1	4	1593	2	3	0	1	0	1	0	5962	2	1	5	5	5	3
Insertion_86271	1178710	1178711	SMU_1239	pepV	1177397	1178809	1413	-	putative dipeptidase	High	A	4	88	0.929887	61418	1	6	1	0	0	1	141	1	3	0	145751	0	2	0	4	1	0	3	0	9	0	1	0	1	2	0	35266	2	0	0	102843	2	0	2
Insertion_86647	1183695	1183696	SMU_1246c	SMU_1246c	1183574	1183870	297	-	putative transcriptional regulator	High	C	6	65	0.408784	0	3	5560	1	6	0	2	0	9	2	1	0	3	2816	1	1	3	0	0	1	4	0	204	1	0	6528	4	1	1	3	0	6	18532	11	0
Insertion_86846	1186480	1186481	SMU_1250c	SMU_1250c	1186308	1186577	270	-	hypothetical protein	High	D	2	55	0.639405	0	0	1	10796	24	0	0	0	2	15892	0	2	1	3	2	0	0	0	0	2	0	1	1	2	24209	3	1	1	2	3	1	2	2	0	49916
Insertion_86890	1187007	1187008	SMU_1251	SMU_1251	1186726	1187178	453	+	conserved hypothetical protein	Low	G	9	77	0.621681	1	0	0	0	15	86	55295	4	45	3	3	6	3	31	5	1	59722	21	0	35	41	5	2	0	3	10	876	1	4	16	0	2	62557	0	39
Insertion_86923	1187497	1187498	SMU_1252	grk	1187255	1188367	1113	-	putative glycerate kinase	Low	F	10	27	0.217626	0	0	7	1	1	8040	1	14	0	1	1034	4	2	7	2	1	3	65366	1	4	8	0	26093	0	0	2	5	3	2	4	25192	5	1	3	8
Insertion_86963	1188379	1188380	SMU_1253c	SMU_1253c	1188378	1188803	426	-	hypothetical protein	High	G	12	45	0.00235294	10	22	17	16	9	71	6782	18	13	8	10	10	10	11	27	4	14	6	6	946	18	19	64	7703	7	15	59	5	9	19	3	23	14	10	5
Insertion_87070	1190049	1190050	SMU_1256c	SMU_1256c	1189999	1190163	165	-	hypothetical protein	High	F	10	73	0.304878	1	12	2	4	0	8004	405	15	9	3	0	1	1	10	0	2	4	16627	1	1	6	5	5	1	3	7	9572	4	18217	8	1	5	9	6	3
Insertion_87075	1190094	1190095	SMU_1256c	SMU_1256c	1189999	1190163	165	-	hypothetical protein	High	A	10	33	0.579268	13093	5	6	0	0	1	0	0	1	11	1	0	0	0	1	0	1	34741	0	2	2	2	27316	2	3	0	0	3	0	1	1	2	6	2	7
Insertion_87083	1190177	1190178	SMU_1257c	SMU_1257c	1190156	1190827	672	-	conserved hypothetical protein	Low	C	2	86	0.0312966	0	4	7846	2	0	3	5	5	6	1142	2	5	4	42	2	0	2	2	2	4	21	1	833	5	2	0	16	6775	16	4160	3	11	5	10	0
Insertion_87095	1190333	1190334	SMU_1257c	SMU_1257c	1190156	1190827	672	-	conserved hypothetical protein	High	C	7	73	0.263785	43	3	3076	2	7	0	0	1	0	1	0	4	0	0	2229	1	5	16	0	0	4	1	240	0	2	95	584	0	1981	0	51	0	0	1	104
Insertion_87144	1190951	1190952	SMU_1258c	SMU_1258c	1190950	1191612	663	-	conserved hypothetical protein%3B possible restriction endonuclease	High	E	12	73	0.00151057	0	3	3	0	30151	0	2	0	0	1	0	3	1	5	1	2	3	0	0	38057	3	0	1	0	27	3	10412	0	29210	0	1	4	4	1	0
Insertion_87177	1191347	1191348	SMU_1258c	SMU_1258c	1190950	1191612	663	-	conserved hypothetical protein%3B possible restriction endonuclease	High	B	5	88	0.599698	0	2819	3	0	92	4	3	0	0	0	0	3	45188	1	0	119	2	0	0	2	1	0	267	1	1	2	0	3679	0	1	0	9633	369	0	2
Insertion_87204	1191578	1191579	SMU_1258c	SMU_1258c	1190950	1191612	663	-	conserved hypothetical protein%3B possible restriction endonuclease	High	G	7	12	0.94864	3	19	18	0	9	4	12554	5	21	3	6	7	11	16	5160	3	9	3	0	19	16006	2	32	15	8	6	52	5	0	7	10	14	23	17	7
Insertion_87315	1192940	1192941	SMU_1262c	SMU_1262c	1192812	1194152	1341	-	hypothetical protein	High	F	4	55	0.0955224	2	3	0	0	3	3820	1	1	2	0	0	14892	0	6	8	0	0	1	0	1	3	3	1	0	2771	1	2	0	4	1	0	24	5	1	10658
Insertion_87397	1193690	1193691	SMU_1262c	SMU_1262c	1192812	1194152	1341	-	hypothetical protein	Low	E	5	5	0.655224	5	0	6	0	6245	2	0	25	15	570	0	0	16140	3	0	2	1	2	2	0	7559	1	4	3	8	5	2	2	16	1	2	7	16677	3	1
Insertion_87401	1193725	1193726	SMU_1262c	SMU_1262c	1192812	1194152	1341	-	hypothetical protein	High	C	3	30	0.681343	1	0	5349	1	1	0	1	0	0	1	9743	0	0	1	0	0	1	1	0	0	15	0	15645	0	3	2	0	0	0	0	2	0	0	12225	2
Insertion_87419	1193863	1193864	SMU_1262c	SMU_1262c	1192812	1194152	1341	-	hypothetical protein	Low	G	10	24	0.784328	1	4	85	105	19	80	4251	1	8	1	1	1354	5	2	0	0	4	8704	1	1	0	15015	193	56	4	1	12	126	272	3	0	3	6	4	3
Insertion_87486	1194499	1194500	SMU_1263	hisI	1194266	1194595	330	-	putative phosphoribosyl-ATP pyrophosphatase / phosphoribosyl-AMP cyclohydrolase	Low	G	2	76	0.708207	9	3	17	0	3	1	14994	1	1	1505	0	318	1	9	7	4	9	0	1	1	3	2	5	2	219	0	16699	11	2	2100	7	16976	1	0	4
Insertion_87507	1195015	1195016	SMU_1264	hisF	1194595	1195350	756	-	putative imidazoleglycerol-phosphate synthase%2C cyclase subunit	High	F	4	92	0.556291	87	1	5	1	0	2154	4	11	14	3	0	6988	0	1	1	1	8	210	1	0	143	5	5	1	4	6	15	1121	19	0	0	11	3	3	1
Insertion_87650	1197152	1197153	SMU_1267c	SMU_1267c	1197114	1197476	363	-	hypothetical protein	High	D	3	67	0.104972	2	2	2	54025	1	188	2	2	1	1	110079	10	2	1	17	0	1	0	0	0	3	1	10	94	1	47221	1	0	2	0	11	2	0	2	172543
Insertion_87674	1197599	1197600	SMU_1268	hisB	1197483	1198067	585	-	putative imidazoleglycerol-phosphate dehydratase	High	A	10	52	0.19863	8651	0	4	1	22	1	1	0	2	0	1	15	1	1	0	0	4	25910	0	0	1	7	2	1	9356	1	2	0	0	2	0	20310	1	0	7
Insertion_87863	1201405	1201406	SMU_1272	hisZ	1200635	1201597	963	-	putative histidyl-tRNA synthetase	Low	E	6	80	0.800416	0	2	50	1	49112	12	14	46	2	0	1	1	0	315803	0	0	3	0	0	1	9	1	13	0	25	0	27196	1	5	0	2	2	0	1383	7
Insertion_88363	1208902	1208903	SMU_1279c	SMU_1279c	1208595	1209821	1227	-	putative cell division protein (cell shape determining protein)	High	B	10	60	0.250408	0	69708	0	0	291	1	0	0	3	1	0	0	0	1	1	0	2	139640	0	2	2	7	4	0	69178	0	1	1	0	0	1	0	2	0	1
Insertion_88371	1209032	1209033	SMU_1279c	SMU_1279c	1208595	1209821	1227	-	putative cell division protein (cell shape determining protein)	High	D	4	40	0.356444	6	10	20	73393	11	5	4	12	18	9	6	3603	9	17	4	11	21	4	2	16	10	11	19	26925	8	10	5	2	10	12	7	47083	13	11	16
Insertion_88424	1209698	1209699	SMU_1279c	SMU_1279c	1208595	1209821	1227	-	putative cell division protein (cell shape determining protein)	Low	C	3	86	0.899674	0	2	58908	0	1	2	0	124	2	445	15945	0	0	0	1	0	1	1	0	0	107	2	8887	3	1	1	1	46201	0	94632	8	2	2	2	3
Insertion_88497	1210693	1210694	SMU_1280c	SMU_1280c	1210028	1211146	1119	-	conserved hypothetical protein	Low	C	7	40	0.594812	0	13	39630	0	0	1	3	5	3	1	0	22	1	2	3910	0	2	0	0	0	61	2	3462	17818	2	0	0	17	1	2	2	48141	13	5	3
Insertion_88519	1211074	1211075	SMU_1280c	SMU_1280c	1210028	1211146	1119	-	conserved hypothetical protein	High	D	2	9	0.935599	4	1	4	83793	1	0	0	9	1	34832	1	1	7	1	0	1	6	0	2	4	67122	11	7	8	0	3	1	1	4	3	1	1	1	0	1
Insertion_88611	1212349	1212350	SMU_1284c	SMU_1284c	1212113	1212772	660	-	conserved hypothetical protein	High	B	11	57	0.358118	1	53086	0	1	173	0	0	5	2	0	1	0	1	0	0	0	3	1	152583	0	1	3	6	3	82976	0	0	0	0	0	0	1	1	4	4
Insertion_88662	1213054	1213055	SMU_1286c	SMU_1286c	1212774	1213952	1179	-	putative permease%3B multidrug efflux protein	Low	F	3	17	0.237691	4	1	20	2	0	62703	5	0	3	0	37415	7	6	5	0	3	2	1	0	1	1	73295	6	2	0	46474	326	41	1	9	4	1	940	2	0
Insertion_88698	1213402	1213403	SMU_1286c	SMU_1286c	1212774	1213952	1179	-	putative permease%3B multidrug efflux protein	High	F	9	30	0.533107	0	7	4	2	0	1253	1	14	2	2	1	2	1	3	155	13	39697	4	1	1	1	12	47045	2	3	8	0	0	6	11	3	22	6	36549	2
Insertion_88963	1216802	1216803	SMU_1290c	SMU_1290c	1216474	1217694	1221	-	putative permease%2C chloride channel	High	D	5	10	0.268852	6	0	1	130518	1	0	2	1	3	0	1	0	19557	2	6	1	1	1	0	2	61094	1	4	174	1	5	1	0	0	2	1	1	149	1	0
Insertion_89087	1218359	1218360	SMU_1292c	SMU_1292c	1218002	1218679	678	-	conserved hypothetical protein	Low	C	2	30	0.527326	2	2	8407	0	15	3	4	6	1	5818	0	4	12	2	2	3	7	12	0	1	45	1	999	3	4	1	14	1	8	16	5	3	20	12732	2
Insertion_89174	1219249	1219250	SMU_1293c	SMU_1293c	1219101	1220483	1383	-	conserved hypothetical protein	High	B	5	7	0.107091	4	26388	4	3	1	8	1	20	16	10	11	35	44441	1	2	2	8	10	0	7	13158	44	5	1	2	1	1	48	4	1	8	12	323	5	30260
Insertion_89351	1222059	1222060	SMU_1295	add	1221145	1222194	1050	-	putative adenosine deaminase	Low	G	2	86	0.871306	0	0	0	0	3	0	24958	15887	2	581	0	1	0	3	0	1	1	0	2	0	0	0	0	0	3	0	88	28848	1	71159	0	0	1	0	0
Insertion_89453	1223411	1223412	SMU_1297	SMU_1297	1223132	1224064	933	+	conserved hypothetical protein	High	D	3	85	0.299356	37	1	0	16590	3	0	1	2	2	1	23713	1	26	2	0	0	3	0	0	3	0	0	24	0	0	0	4	14854	41771	0	15	1	2	3	5
Insertion_89516	1224446	1224447	SMU_1299c	SMU_1299c	1224443	1224766	324	-	putative acetate kinase	High	H	1	3	0.00928793	8	12	6	2	1	1	2	29545	23047	0	3	196	2	3	0	6	3	0	0	4	5486	4	20	0	1	4	44	175	6	0	11953	8	3	1	74
Insertion_89551	1224923	1224924	SMU_1300c	SMU_1300c	1224759	1225106	348	-	conserved hypothetical protein	High	E	6	56	0.472622	1	4	8	9	2657	40	4	5	14	3	4	12	3	72729	2	3	8	10	1	3	1	4	6	4	127234	24	7	16	5	2	35	1	7	334	1
Insertion_89589	1225524	1225525	SMU_1301c	SMU_1301c	1225160	1225915	756	-	putative methyltransferase	High	B	2	39	0.482119	1	5049	7	11	1	0	1	2	4	8861	0	11	5	1	4	0	7	3	0	2	2	5	4	4711	2	2	8	1	3	7	3570	5	3	2	0
Insertion_89667	1226443	1226444	SMU_1302	adcA	1226076	1227596	1521	-	putative surface adhesin%3B AdcA protein-like protein%3B putative Zn-binding lipoprotein	High	D	2	54	0.241447	0	1	26	10898	19	1	2	1	4	36251	7	2	0	4	1	0	2	3	0	0	2	0	7	3	15976	3	0	4	7	3	24	2	3	30109	1
Insertion_89962	1230651	1230652	SMU_1305c	SMU_1305c	1230494	1231471	978	-	conserved hypothetical protein	High	G	12	23	0.160696	0	11	0	34	8	1	20136	45	2	1	4	4	1	49	0	0	0	1	0	12316	1	50056	3	33	1	5	98	0	7	1	5	1	56	9	2
Insertion_89974	1230816	1230817	SMU_1305c	SMU_1305c	1230494	1231471	978	-	conserved hypothetical protein	Low	F	5	78	0.32958	2	0	7	7	0	21205	10	0	0	0	1	1	178046	1	0	1	0	21	0	2	1	2	1	0	4	2	30511	2	3	54	0	9	1372	184874	3
Insertion_90293	1235711	1235712	SMU_1311	asnS	1235250	1236596	1347	-	putative asparaginyl-tRNA synthetase	Low	C	6	9	0.342496	5	0	55864	0	1	2	2	2	1	0	0	2	6	70143	1	0	1	1	1	0	37450	0	7955	0	1	0	9	2	1	0	2	1	3	290	0
Insertion_90304	1235887	1235888	SMU_1311	asnS	1235250	1236596	1347	-	putative asparaginyl-tRNA synthetase	Low	C	10	12	0.473254	2	1	20527	0	0	1	1	1	8	0	0	6	0	2	2	1	1	46762	0	1	12938	2	3237	1	13	0	0	1	0	5	1	2	3	1	1
Insertion_90315	1236262	1236263	SMU_1311	asnS	1235250	1236596	1347	-	putative asparaginyl-tRNA synthetase	Low	A	6	63	0.751857	1190	8	4	5	3	227	4	38	4	8	237	7	7	132699	3	3	3	9	4	6	6	1	18	18	1	23594	10	13	2	2	57787	2	5	649	5
Insertion_90457	1238120	1238121	SMU_1313c	SMU_1313c	1237890	1240352	2463	-	putative ATP-dependent DNA helicase%3B DNA polymerase III%2C epsilon subunit (3'-5' exonuclease)	Low	C	5	23	0.09342	6	3	41090	0	1	3	1	0	0	2	2	2	34259	2	2	0	4	2	0	1	99	58658	4794	0	4	0	4	5	0	0	6	2	280	2	5
Insertion_90473	1238458	1238459	SMU_1313c	SMU_1313c	1237890	1240352	2463	-	putative ATP-dependent DNA helicase%3B DNA polymerase III%2C epsilon subunit (3'-5' exonuclease)	High	C	3	28	0.230707	0	1	7817	0	1	0	0	0	2	0	3229	25	1	2	0	1	2	3	0	0	20	0	1107	2	0	0	0	2	2	1	62	7246	2	0	0
Insertion_90566	1239998	1239999	SMU_1313c	SMU_1313c	1237890	1240352	2463	-	putative ATP-dependent DNA helicase%3B DNA polymerase III%2C epsilon subunit (3'-5' exonuclease)	Low	E	5	78	0.856214	1	1	1	1	24115	1	433	0	2	1	3	2	76190	1	3	0	3	2	0	0	1	2	1	0	10	2	53243	2	0	0	0	2	617	47449	2
Insertion_90583	1240327	1240328	SMU_1313c	SMU_1313c	1237890	1240352	2463	-	putative ATP-dependent DNA helicase%3B DNA polymerase III%2C epsilon subunit (3'-5' exonuclease)	Low	D	5	80	0.989846	3	5	4	24918	6	2	9	3	11	1	3	6	152512	5	2	1	6	9	0	5	6	1	3	6	28	1	16011	5	11	2	4	1	1286	9	9
Insertion_90632	1240908	1240909	SMU_1314	SMU_1314	1240761	1241444	684	+	conserved hypothetical protein	Low	G	7	49	0.215227	3	1	0	3	18	2	46424	0	6	0	1	1	3	0	86541	0	2	6	2	1	2	0	10	2	18092	0	172	422	69460	2	0	0	2	0	156
Insertion_90660	1241326	1241327	SMU_1314	SMU_1314	1240761	1241444	684	+	conserved hypothetical protein	High	D	10	5	0.827233	4	3	11	11949	6	3	1	9	1	3	0	6	3	6	7	2	6	90940	3	2	9207	2	14	4	3	8	5	2	4	1	3	10	23089	8	5
Insertion_90664	1241363	1241364	SMU_1314	SMU_1314	1240761	1241444	684	+	conserved hypothetical protein	High	F	11	90	0.881406	0	0	1	0	0	24801	0	1	0	0	0	0	0	0	0	1	0	0	11093	0	2	1	0	0	0	1	0	19819	0	2	3	1	0	32508	0
Insertion_90733	1242184	1242185	SMU_1315c	SMU_1315c	1241656	1242309	654	-	putative ATP-binding protein	High	B	8	6	0.808576	3	32151	9	4	1	0	1	1	0	0	2	0	2	14	1	25315	1	0	0	0	25902	1	19	0	3	1	2	1	6	3	3	1	232	44365	1
Insertion_90802	1242823	1242824	SMU_1316c	SMU_1316c	1242311	1243042	732	-	hypothetical protein	High	B	5	74	0.70041	62	1327	8	2	4	1	1	0	0	3	1	2	1144	3	0	125	9	2	15	8	0	2	11	2	4	7	1684	0	6	5255	1	4	14	3	1
Insertion_91020	1245610	1245611	SMU_1321c	SMU_1321c	1245032	1246210	1179	-	conserved hypothetical protein	Low	E	6	81	0.490662	0	2	2	0	35445	133	14	3	4	2	0	1	2	93325	0	2	2	0	0	0	1	10	1	1	26	1	34198	9	504	0	0	0	2	418	1
Insertion_91064	1246204	1246205	SMU_1321c	SMU_1321c	1245032	1246210	1179	-	conserved hypothetical protein	High	G	5	25	0.994907	1	9	3	1	2	3	1443	2	3	0	0	5	19479	1	3	1	2	2	0	1	3	0	6646	1	0	1	4	2	6833	1	3	7	180	2	1
Insertion_91113	1246963	1246964	SMU_1322	budC	1246354	1247118	765	-	putative acetoin dehydrogenase	High	A	9	12	0.79712	15707	1	34	1	1	2	0	55	0	0	0	0	0	4	0	5	13075	10	0	3	11519	8	0	3	1	6	0	4	0	0	1	8	2	2	5
Insertion_91416	1251475	1251476	SMU_1327c	SMU_1327c	1250791	1251912	1122	-	conserved hypothetical protein%3B possible 4Fe-4S ferredoxin	High	A	7	7	0.610169	35314	1	2	3	0	0	3	3	1	1	3	8	1	44	63119	0	0	3	1	0	39092	1	6	2	4	0	0	2	4	2	2	0	2	1	77352
Insertion_91675	1255105	1255106	SMU_1334	sfp	1255084	1255776	693	-	putative phosphopantetheinyl transferase	High	D	3	54	0.0303468	3	13	6	3378	5	1	3	2	12	0	2141	5	13	7	1	1	0	2	9	1	0	0	5	2	978	0	22	0	5	1	13	19	24	1806	0
Insertion_91679	1255132	1255133	SMU_1334	sfp	1255084	1255776	693	-	putative phosphopantetheinyl transferase	High	F	6	88	0.0693642	0	0	16	0	0	12859	1	257	3	2	0	4	0	53448	1	1	0	0	0	0	2	0	2	2	6	0	0	22862	9	0	0	57157	19	212	3
Insertion_91711	1255479	1255480	SMU_1334	sfp	1255084	1255776	693	-	putative phosphopantetheinyl transferase	Low	G	3	25	0.570809	1	0	1	0	0	4	6350	0	6	0	10544	1	2	2	1	2	0	2	0	0	585	5	4650	1	5	0	23	3	10791	1	1	0	0	4	1
Insertion_91727	1255627	1255628	SMU_1334	sfp	1255084	1255776	693	-	putative phosphopantetheinyl transferase	High	A	5	3	0.784682	45885	2	4	0	1	0	2	0	0	0	196	1	38212	1	1	17	1	1	1	0	16432	1	1	1	1	0	0	0	1	0	34221	2	314	1	1
Insertion_91736	1255736	1255737	SMU_1334	sfp	1255084	1255776	693	-	putative phosphopantetheinyl transferase	High	D	5	37	0.942197	0	0	0	9699	1	1	1	0	0	1	1	4	2756	2	1	0	1	0	1	0	0	0	7	4401	2	0	11	4	3290	0	1	3	22	1	33
Insertion_91759	1255915	1255916	SMU_1335c	SMU_1335c	1255804	1256787	984	-	putative enoyl-(acyl-carrier-protein) reductase	High	B	8	7	0.11292	13	60793	379	0	1	1	2	2	8	0	0	1	1	5	14	74260	1	0	0	0	58109	3	81	18	2	0	11	0	4	2	4	2	23	1	108345
Insertion_91767	1256019	1256020	SMU_1335c	SMU_1335c	1255804	1256787	984	-	putative enoyl-(acyl-carrier-protein) reductase	High	A	7	91	0.218718	16530	0	2	11	0	0	0	105	0	0	1	1	1	0	42089	0	0	1	13	2	3	0	1	16	1	0	1	23736	2	0	1	2	4	0	76528
Insertion_91781	1256121	1256122	SMU_1335c	SMU_1335c	1255804	1256787	984	-	putative enoyl-(acyl-carrier-protein) reductase	High	F	4	70	0.322482	111	7	7	0	10	23478	16	2	2	4	2	74483	1	12	199	11	39	6	0	4	3	0	8	25	6	16791	7	9	0	4	39	134	42	13	0
Insertion_91848	1256838	1256839	SMU_1336	pksD	1256800	1257738	939	-	conserved hypothetical protein PksD%2C involved in polyketide synthesis	High	C	5	34	0.0405117	2	2	26889	12	1	2	2	1	13	1	4	9	29104	6	3	1	3	1	1	4	84	7	3218	8	1	3	3	4	2	3	2	5	234	2	3
Insertion_91917	1257609	1257610	SMU_1336	pksD	1256800	1257738	939	-	conserved hypothetical protein PksD%2C involved in polyketide synthesis	High	F	12	78	0.862473	1	1	0	0	2	9010	2	0	1	0	0	2	0	2	0	1	3	1	0	7416	1	2	0	0	0	4	9713	1	0	1	1	2	1	10872	0
Insertion_91945	1257829	1257830	SMU_1337c	SMU_1337c	1257767	1258516	750	-	putative alpha/beta superfamily hydrolase	High	G	8	45	0.082777	1	13	0	3	0	2	7999	17	2	1	0	2	5	3	0	18760	0	1	0	0	1	3	1	5698	4	1	28	2	0	4	3	6	0	4	17
Insertion_91963	1258007	1258008	SMU_1337c	SMU_1337c	1257767	1258516	750	-	putative alpha/beta superfamily hydrolase	High	A	6	41	0.320427	17659	0	0	1	0	1	0	1	0	1	0	4	0	35201	0	0	0	2	0	0	3	1	1	38305	2	0	0	0	0	1	0	0	40106	143	0
Insertion_92027	1258574	1258575	SMU_1338c	SMU_1338c	1258545	1259699	1155	-	putative permease%3B possible multidrug-efflux transporter	High	D	8	5	0.02513	2	1	4	35292	2	0	0	0	2	0	0	6	3	4	0	60325	0	0	0	9	36226	3	4	9	2	5	1	5	0	2	8	5	49776	2	0
Insertion_92081	1259112	1259113	SMU_1338c	SMU_1338c	1258545	1259699	1155	-	putative permease%3B possible multidrug-efflux transporter	Low	E	7	73	0.491334	2	0	1040	1	62614	1	18	5	2	2	2	2	1	1	49240	15	0	2	0	1	0	0	5	2	48	0	50548	1	107032	0	1	2	13	2	1
Insertion_92087	1259139	1259140	SMU_1338c	SMU_1338c	1258545	1259699	1155	-	putative permease%3B possible multidrug-efflux transporter	High	G	9	2	0.514731	1	1	1	0	4	2	3163	7	5	0	0	8	1	1	0	0	5234	0	0	1	878	1	12	3	0	1	19	0	1	5291	2	2	11	1	0
Insertion_92106	1259296	1259297	SMU_1338c	SMU_1338c	1258545	1259699	1155	-	putative permease%3B possible multidrug-efflux transporter	High	G	2	46	0.65078	1	2	15	0	2	150	2523	2	3	9138	2	7	3	1	2	4	3	3	0	158	6	0	204	5430	4	1	11	2	289	2	4	2	2	1	1
Insertion_92122	1259439	1259440	SMU_1338c	SMU_1338c	1258545	1259699	1155	-	putative permease%3B possible multidrug-efflux transporter	High	D	10	52	0.774697	0	3	2	23211	164	2	1	6	5	0	2	8	1	4	13	0	2	36653	0	5	1	1	1	9	24782	16	0	2	2	11	4	48965	1	1	3
Insertion_92199	1260119	1260120	SMU_1339	bacD	1259790	1264157	4368	-	putative bacitracin synthetase	High	A	10	27	0.0753378	6887	11	6	1	0	31	1	3	0	2	12	5	1	22	13	10	4	15785	0	1	1	10	27237	2	3	18	5	3	2	4	16985	1	12	0	0
Insertion_92249	1260692	1260693	SMU_1339	bacD	1259790	1264157	4368	-	putative bacitracin synthetase	High	B	3	48	0.206549	2	8537	7	1	1	0	2	1	2	10	23619	9	1	5	0	0	2	0	1	1	2	3	5	16875	0	1	6	0	365	2	0	0	2	4	0
Insertion_92260	1260773	1260774	SMU_1339	bacD	1259790	1264157	4368	-	putative bacitracin synthetase	High	G	6	80	0.225097	3	2	38	4	1	1	1462	2	7	0	9	8	7	12261	4	0	1	4	2	4	4	8	22	3	5	4	512	2	8	1	2	7	6	56	2
Insertion_92279	1261013	1261014	SMU_1339	bacD	1259790	1264157	4368	-	putative bacitracin synthetase	High	F	4	46	0.280055	0	2	12	0	0	11293	1	4	5	1	0	50760	3	3	0	0	1	1	0	0	53	0	0	15680	3	5	0	0	0	12	0	66	2	8	0
Insertion_92294	1261223	1261224	SMU_1339	bacD	1259790	1264157	4368	-	putative bacitracin synthetase	High	D	11	30	0.328143	0	0	2	50025	0	0	0	4	0	0	0	0	1	0	1	0	0	0	21469	1	0	0	43422	7	0	1	0	0	0	2	0	56	1	37905	0
Insertion_92397	1262315	1262316	SMU_1339	bacD	1259790	1264157	4368	-	putative bacitracin synthetase	High	B	11	70	0.5782	1	106032	24	0	1	75	2	2	0	5	0	5	6	20	0	4	0	5	50863	1	4	42	41	2	3	24939	4	1	0	89	16	1	4	22	8
Insertion_92421	1262533	1262534	SMU_1339	bacD	1259790	1264157	4368	-	putative bacitracin synthetase	High	A	8	39	0.62812	12385	0	12	1	4	2	4	3	5	1	3	14	4	3	1	15021	6	4	0	3	5	6	15	8459	5	3	3	2	2	4	10729	12	3	5	2
Insertion_92436	1262627	1262628	SMU_1339	bacD	1259790	1264157	4368	-	putative bacitracin synthetase	High	F	3	3	0.649645	4	3	2	1	2	64589	1	7	2	2	19961	7	5	0	2	3	1	3	0	2	13491	3	11	3	2	48	2	1	5	6	31760	13	0	5	4
Insertion_92459	1262913	1262914	SMU_1339	bacD	1259790	1264157	4368	-	putative bacitracin synthetase	High	B	4	6	0.715136	4	17925	24	2	5	5	3	7	8	5	5	26431	6	8	8	8	26	9	4	19	6397	3	27	8	5	7	7	7	7	8	4	40	11	19314	11
Insertion_92471	1263045	1263046	SMU_1339	bacD	1259790	1264157	4368	-	putative bacitracin synthetase	High	G	7	79	0.745363	1	2	8	1	5	19	17255	3	0	0	1	1	1	1	525	0	3	3	0	0	2	0	8	2	3	2	35576	3	2	0	1	8	3	1	51154
Insertion_92530	1263675	1263676	SMU_1339	bacD	1259790	1264157	4368	-	putative bacitracin synthetase	High	D	7	54	0.889627	0	7	4	30264	28	3	0	0	0	0	0	1	0	0	27630	1	0	0	0	1	6	0	2	13	19194	1	0	1	0	3	0	1	1	22100	4
Insertion_92553	1263914	1263915	SMU_1339	bacD	1259790	1264157	4368	-	putative bacitracin synthetase	High	D	3	40	0.944355	182	1	0	2482	0	0	1	1	7	1	2182	3	1	0	3	0	0	404	0	4	6	1	2	6528	40	2	1	1	1	2	0	16500	15	3	0
Insertion_92602	1264381	1264382	SMU_1340	bacA2	1264255	1269141	4887	-	putative surfactin synthetase	High	B	9	77	0.025788	0	1412	3	1	0	1	0	0	0	1	0	0	0	0	1	1	5421	0	0	1	0	1	0	0	0	0	1579	0	2	1	0	0	764	0	0
Insertion_92608	1264501	1264502	SMU_1340	bacA2	1264255	1269141	4887	-	putative surfactin synthetase	High	D	6	67	0.0503479	4	9	8	2239	2	6	2	4	1	2	1	8	7	5044	0	3	19	3	2	1	2	9	13	0	4	1370	10	4	2	4	3	19	3	32	1790
Insertion_92627	1264648	1264649	SMU_1340	bacA2	1264255	1269141	4887	-	putative surfactin synthetase	High	A	8	37	0.0804339	11428	1	5	0	0	2	5	1	1	0	3	1	0	0	2	18453	47	5	0	2	2	2	14	19982	0	0	2	9	25614	2	1	0	2	35	4
Insertion_92653	1264940	1264941	SMU_1340	bacA2	1264255	1269141	4887	-	putative surfactin synthetase	High	A	11	79	0.140196	33759	2	8	2	0	1	4	0	4	3	0	1	0	10	7	0	0	9	59118	0	6	0	5	2	3	0	9811	2	1	1	3	0	2	1	77494
Insertion_92717	1265538	1265539	SMU_1340	bacA2	1264255	1269141	4887	-	putative surfactin synthetase	High	A	3	39	0.262587	3635	0	7	8	2	2	1	2	2	0	11393	2	1	2	4	6	7	0	3	5	5	2	12	16230	3	2	5	0	2	1	10086	4	4	1	4
Insertion_92723	1265575	1265576	SMU_1340	bacA2	1264255	1269141	4887	-	putative surfactin synthetase	Low	E	10	87	0.27016	0	0	1	1	53218	0	0	60	1	0	1287	2	0	1	0	0	0	42608	0	2	0	0	0	0	43	0	1	25483	1	2	36283	0	2	259	0
Insertion_92734	1265700	1265701	SMU_1340	bacA2	1264255	1269141	4887	-	putative surfactin synthetase	Low	A	4	46	0.295743	1823	1	1	1	0	1	1	3	0	1	1	15847	1	1	0	3218	0	0	1	2	0	3	0	6355	1	1	1	3	1	26	0	21	1	0	1
Insertion_92817	1266582	1266583	SMU_1340	bacA2	1264255	1269141	4887	-	putative surfactin synthetase	Low	C	10	50	0.476259	0	1	23984	1	125	0	1	0	0	2	1	1	0	0	1	0	0	53299	0	0	38	0	2493	0	21136	0	0	1	3	56733	1	5	7	0	4
Insertion_92839	1266708	1266709	SMU_1340	bacA2	1264255	1269141	4887	-	putative surfactin synthetase	High	E	8	34	0.502047	0	3	11	3	51084	0	2	10	0	3	1	2	2	0	0	42351	1	2	0	3	4	0	38143	1	34	2	0	1	2	3	2	7	0	10	1
Insertion_92921	1267587	1267588	SMU_1340	bacA2	1264255	1269141	4887	-	putative surfactin synthetase	High	A	5	61	0.681948	2915	1	1	0	0	31	0	2	1	0	2	2	56310	0	181	1	1	0	0	0	0	1	4	1	0	20466	0	1	36566	0	0	0	455	0	2
Insertion_92967	1268151	1268152	SMU_1340	bacA2	1264255	1269141	4887	-	putative surfactin synthetase	Low	B	8	31	0.79738	439	11440	2	3	0	0	0	0	3	0	0	2	1	1	0	25001	0	0	1	1	1	0	18925	1	1	1	0	1	16820	0	11	0	1	0	32081
Insertion_93020	1268725	1268726	SMU_1340	bacA2	1264255	1269141	4887	-	putative surfactin synthetase	High	B	5	45	0.914859	1	44448	73	1	1	1	3	2	0	2	0	1	30334	1	0	0	4	1	0	5	2	2	0	26179	1	2	2	0	5	0	2	1	227	6	1
Insertion_93032	1268848	1268849	SMU_1340	bacA2	1264255	1269141	4887	-	putative surfactin synthetase	High	E	12	77	0.940033	4	2	3	0	10785	3	10	5	5	3	30	1	3	1	0	1	7	4	0	59721	3	2	2	0	10	5	38198	4	0	1	0	5	71572	2	4
Insertion_93057	1269082	1269083	SMU_1340	bacA2	1264255	1269141	4887	-	putative surfactin synthetase	High	E	7	66	0.987925	1	0	0	2	2233	6	1	0	3	0	1	1	1	1	1204	4	1	0	1	1	1	2	4	1	4	619	0	3	7	2	1	0	5	912	1
Insertion_93079	1269285	1269286	SMU_1341c	SMU_1341c	1269141	1272830	3690	-	putative gramicidin S synthetase	High	B	4	84	0.039035	1	1675	0	0	0	0	3	32	2	5	1	4146	0	0	1	0	1	1	12	1	3	0	1	0	3	2	1267	0	0	1	1	7	0	1	1
Insertion_93130	1269871	1269872	SMU_1341c	SMU_1341c	1269141	1272830	3690	-	putative gramicidin S synthetase	High	G	2	54	0.197886	0	5	9	0	47	0	12857	1	54	57843	4	7	2	6	2	2	6	0	0	0	4	15	8	4	11235	0	40	2	0	17	1	60	8	41929	1
Insertion_93163	1270211	1270212	SMU_1341c	SMU_1341c	1269141	1272830	3690	-	putative gramicidin S synthetase	High	E	6	46	0.290052	5	0	2	2	21571	0	1	0	1	2	0	1	1	14179	0	0	4	0	19	1	0	2	57	13147	16	1	0	0	0	0	24	1	1	50	3
Insertion_93256	1271095	1271096	SMU_1341c	SMU_1341c	1269141	1272830	3690	-	putative gramicidin S synthetase	High	F	7	60	0.529683	1	0	2	0	178	12251	3	2	0	2	2	1	1	0	24089	0	1	0	4	7	0	0	15	2	67020	1	0	0	1	0	33	1	10	2	2
Insertion_93286	1271393	1271394	SMU_1341c	SMU_1341c	1269141	1272830	3690	-	putative gramicidin S synthetase	High	G	10	7	0.610464	4	2	0	0	1	0	10150	1	0	0	0	1	1	0	1	0	0	27414	0	1	25938	0	1	0	4	0	32	0	0	0	0	1	0	0	22902
Insertion_93319	1271912	1271913	SMU_1341c	SMU_1341c	1269141	1272830	3690	-	putative gramicidin S synthetase	Low	E	3	58	0.751152	1	1	3	1	4842	15	4	1	7	1	11645	2	0	3	2	4	0	544	0	0	11	0	3	0	7999	0	1	33	59	3	0	0	2	1	1
Insertion_93332	1272017	1272018	SMU_1341c	SMU_1341c	1269141	1272830	3690	-	putative gramicidin S synthetase	High	A	4	78	0.779615	43387	0	2	0	0	154	217	2	4	17	0	102380	0	0	3	0	1	6	0	0	90	0	10	0	0	1	60557	3	0	0	0	124	0	69274	0
Insertion_93342	1272087	1272088	SMU_1341c	SMU_1341c	1269141	1272830	3690	-	putative gramicidin S synthetase	High	A	12	69	0.79859	14556	5	6	2	3	127	1	2	5	16	1	4	0	15	1	0	1	0	0	42463	3	0	5	3	3	16264	0	2	2	1	3	6	2	0	3
Insertion_93372	1272332	1272333	SMU_1341c	SMU_1341c	1269141	1272830	3690	-	putative gramicidin S synthetase	High	E	9	55	0.865004	0	0	5	0	5189	167	1	3	1	3	1	4	1	4	4	0	13907	0	3	0	89	14	0	0	30920	1	0	2	0	0	2	3	0	2	70447
Insertion_93385	1272464	1272465	SMU_1341c	SMU_1341c	1269141	1272830	3690	-	putative gramicidin S synthetase	High	A	3	67	0.900786	6134	1	4	1	2	70	0	6	1	1	9778	3	1	8	2	0	0	0	0	1	1	2	3	0	2	3699	3	72	1	1	4	9	2	1	14473
Insertion_93402	1272647	1272648	SMU_1341c	SMU_1341c	1269141	1272830	3690	-	putative gramicidin S synthetase	High	E	10	50	0.950393	1	4	3	0	9839	1	1	4	4	4	2	2	0	6	0	1	3	96837	0	0	3	1	3	2	14079	1	3	1	2	61963	2	3	6	5	3
Insertion_93407	1272708	1272709	SMU_1341c	SMU_1341c	1269141	1272830	3690	-	putative gramicidin S synthetase	High	D	7	25	0.966929	0	1	19	11324	21	7	2	0	1	0	1	0	0	81	18316	1	11	0	0	1	7	1	23796	22	2	0	0	0	22399	1	0	1	53	0	4
Insertion_93411	1272741	1272742	SMU_1341c	SMU_1341c	1269141	1272830	3690	-	putative gramicidin S synthetase	Low	B	9	32	0.975874	4	4374	5	2715	1	1	2	2	2	5	0	3	3	4	65	1	10361	0	0	1	1	1	27817	0	1	2	2	5	33	9	1	3	2	2	1
Insertion_93451	1273137	1273138	SMU_1342	bacA1	1272849	1281023	8175	-	putative bacitracin synthetase 1%3B BacA	Low	E	5	50	0.0352337	2	0	3	0	5765	0	1	56	3	0	1	26	88093	0	2	0	0	2	1	0	2	0	4	0	10505	8	0	0	12	28320	10	2	646	2	1
Insertion_93472	1273319	1273320	SMU_1342	bacA1	1272849	1281023	8175	-	putative bacitracin synthetase 1%3B BacA	High	B	12	6	0.0574994	1	11959	2	1	0	4	0	0	2	0	0	0	1	1	0	0	6	0	0	7092	13788	18	0	1	1	2	0	0	0	0	1	1	2	12024	1
Insertion_93572	1274252	1274253	SMU_1342	bacA1	1272849	1281023	8175	-	putative bacitracin synthetase 1%3B BacA	High	G	10	48	0.171642	3	2	7	2	0	0	13304	3	1	3	0	4	0	3	1	1	0	11678	0	1	2	10	2	30102	3	10	54	0	9	1	1	3	5	2	0
Insertion_93596	1274493	1274494	SMU_1342	bacA1	1272849	1281023	8175	-	putative bacitracin synthetase 1%3B BacA	Low	C	11	87	0.201126	0	0	43625	1	1	5	1	1	4	2	0	1	4	5	0	0	0	3	47751	3	216	0	5043	6	1	1	5	9700	4	206	14169	2	0	4	0
Insertion_93620	1274714	1274715	SMU_1342	bacA1	1272849	1281023	8175	-	putative bacitracin synthetase 1%3B BacA	High	F	11	7	0.228162	4	13	11	4	1	41472	0	0	2	1	0	6	1	0	62	1	1	25	43308	2	30351	2	2	3	1	4	2	5	17	4	2	6	1	43	83461
Insertion_93719	1275707	1275708	SMU_1342	bacA1	1272849	1281023	8175	-	putative bacitracin synthetase 1%3B BacA	High	D	9	3	0.349645	6	0	125	19361	61	4	8	14	34	6	2	17	21	0	6	41	22407	1	0	56	10043	57	85	5	8	45	1	19	5	59	13006	2	5	2	44
Insertion_93736	1275854	1275855	SMU_1342	bacA1	1272849	1281023	8175	-	putative bacitracin synthetase 1%3B BacA	High	B	11	53	0.367629	0	12381	0	0	11	0	0	1	2	0	0	1	1	0	1	0	1	2	10397	1	2	1	5	2	10389	2	2	0	1	0	0	1	22102	1	1
Insertion_93740	1275882	1275883	SMU_1342	bacA1	1272849	1281023	8175	-	putative bacitracin synthetase 1%3B BacA	High	B	10	53	0.371055	0	22948	8	4	11	3	1	1	5	0	4	10	8	5	2	4	3	543	0	4	119	0	5	2	3407	1	4	1	1	1	3	4	27362	4	6
Insertion_93748	1275953	1275954	SMU_1342	bacA1	1272849	1281023	8175	-	putative bacitracin synthetase 1%3B BacA	High	E	4	46	0.379741	0	52	2	2	20326	8	11	1	2	1	24	87873	1	3	0	44	2	9	0	0	0	4	7	39986	37	0	2	1	5	2	1	116	42	2	43
Insertion_93764	1276176	1276177	SMU_1342	bacA1	1272849	1281023	8175	-	putative bacitracin synthetase 1%3B BacA	High	G	9	78	0.407022	1	3	3	0	1	2	18196	0	0	1	0	2	0	2	1	1	90046	0	57	1	1	0	2	1	1	0	20393	1	1	4	1	1	3	55873	1
Insertion_93822	1276865	1276866	SMU_1342	bacA1	1272849	1281023	8175	-	putative bacitracin synthetase 1%3B BacA	Low	H	1	68	0.491314	0	0	81	3	1	90	0	51095	25476	0	10	0	1	7	0	0	1	4	3	0	5	0	95	0	2	21974	0	397	1	13	0	906	0	3	5
Insertion_93873	1277382	1277383	SMU_1342	bacA1	1272849	1281023	8175	-	putative bacitracin synthetase 1%3B BacA	Low	F	9	52	0.554563	0	0	2	1	290	27602	1	2	0	1	1	85	0	0	4755	0	8901	2	0	0	0	0	1	0	2164	1	4	2	1	2	0	92507	2	0	0
Insertion_93882	1277490	1277491	SMU_1342	bacA1	1272849	1281023	8175	-	putative bacitracin synthetase 1%3B BacA	High	F	5	9	0.567776	0	1	0	0	0	15803	0	2	10	4	0	67	16078	1	0	0	0	1	0	1	10811	1	3	0	4	16	1	0	23	37	12	0	139	0	1
Insertion_93886	1277518	1277519	SMU_1342	bacA1	1272849	1281023	8175	-	putative bacitracin synthetase 1%3B BacA	Low	C	6	57	0.571201	0	3	12135	0	28	6	0	4	2	5	2	1	1	24621	2	3	6	2	0	0	7	6	1188	3	11813	6	1	1	1	1	11	4	2	103	3
Insertion_93903	1277657	1277658	SMU_1342	bacA1	1272849	1281023	8175	-	putative bacitracin synthetase 1%3B BacA	High	C	5	80	0.588207	0	12	3147	2	0	1	3	3	0	0	0	2	10990	2	0	1	0	0	0	0	2	0	182	0	2	3	3338	1	2	0	1	0	89	104	0
Insertion_93949	1278024	1278025	SMU_1342	bacA1	1272849	1281023	8175	-	putative bacitracin synthetase 1%3B BacA	Low	C	3	94	0.633105	0	0	10643	0	1	1	22	1	3	0	20481	0	0	0	16	0	1	2	0	3	48	3	1420	1	2	144	5	22415	0	2	1	3	1	0	1
Insertion_94011	1278761	1278762	SMU_1342	bacA1	1272849	1281023	8175	-	putative bacitracin synthetase 1%3B BacA	High	A	5	41	0.723269	4057	0	1	0	5	2	43	10	2	1	2	2	15385	2	0	0	1	2	0	1	17	8	16	14416	5	1	0	5	0	5	0	16	7786	6	3
Insertion_94016	1278794	1278795	SMU_1342	bacA1	1272849	1281023	8175	-	putative bacitracin synthetase 1%3B BacA	High	F	5	82	0.727306	1	3	1	0	2	25939	14	3	2	0	0	7	9259	0	0	2	0	7	0	0	3	5	2	0	0	18	46949	2	48	1	4	17	61	0	0
Insertion_94033	1278944	1278945	SMU_1342	bacA1	1272849	1281023	8175	-	putative bacitracin synthetase 1%3B BacA	High	E	4	68	0.745657	2	2	1	2	19583	214	4	0	4	2	0	86066	8	3	5	1	2	0	0	0	14	1	6	1	21	16826	4	0	0	2	3	415	14	0	0
Insertion_94117	1279727	1279728	SMU_1342	bacA1	1272849	1281023	8175	-	putative bacitracin synthetase 1%3B BacA	High	G	9	9	0.841448	59	28	122	0	3	5	19456	2	14	1	22	21	5	2	1	0	19870	21	32	21	55293	1	8	27	12	142	73	29	46	18	4	1	53	6	14
Insertion_94137	1279961	1279962	SMU_1342	bacA1	1272849	1281023	8175	-	putative bacitracin synthetase 1%3B BacA	High	D	11	85	0.870076	0	0	0	57649	3	0	1	2	9	0	0	2	4	0	0	2	0	1	44457	1	2	1	5	11	9	2	1	23200	79487	2	2	0	0	2	1
Insertion_94153	1280138	1280139	SMU_1342	bacA1	1272849	1281023	8175	-	putative bacitracin synthetase 1%3B BacA	High	G	5	27	0.89173	0	2	2	0	0	2	11440	0	3	6	103	0	44228	2	1	0	0	1	0	2	2	2	13993	2	0	1	34	1	3	1	10958	1	331	2	0
Insertion_94211	1280735	1280736	SMU_1342	bacA1	1272849	1281023	8175	-	putative bacitracin synthetase 1%3B BacA	Low	H	9	62	0.964766	0	1	3	1	0	2	346	2473	3	1	0	0	4	6	0	2	17429	0	1	2	1	0	4	3	44	4858	4	5	1	6676	3	2	6	15	1913
Insertion_94217	1280783	1280784	SMU_1342	bacA1	1272849	1281023	8175	-	putative bacitracin synthetase 1%3B BacA	High	D	2	2	0.970639	7	3	4	16318	2	1	1	4	61	37736	0	3	2	4	2	1	12	4	1	2	14071	1	9	7	14	0	4	0	4	18837	0	2	4	10	2
Insertion_94256	1281246	1281247	SMU_1343c	SMU_1343c	1281069	1284383	3315	-	putative polyketide synthase	High	B	3	3	0.0534098	9	49790	7	1	7	0	0	0	1	0	1885	2	0	0	0	1	1	3	0	1	38785	0	3	1	6	1	0	0	1	3	56365	1	0	1	6
Insertion_94259	1281297	1281298	SMU_1343c	SMU_1343c	1281069	1284383	3315	-	putative polyketide synthase	High	D	6	48	0.068799	0	1	3	1151	0	0	2	0	2	2	1	1	0	5434	0	1	1	1	0	3	0	0	2	2758	3	2	1	0	4	5	2	2	2	29	0
Insertion_94296	1281732	1281733	SMU_1343c	SMU_1343c	1281069	1284383	3315	-	putative polyketide synthase	High	D	5	41	0.20006	2	18	9	154977	6	2	1	24	5	4	2	5	45265	3	3	1	2	16	0	0	2	1	3	62808	0	2	3	19	19	13	0	7	42622	2	4
Insertion_94297	1281759	1281760	SMU_1343c	SMU_1343c	1281069	1284383	3315	-	putative polyketide synthase	Low	C	3	37	0.208208	1	4	26443	2	4	2	3	6	1	5	5382	2	0	4	4	0	6	12	2	8	16	9	2264	9343	7	1	6	1	6554	2	3	10	2	5	7
Insertion_94310	1281846	1281847	SMU_1343c	SMU_1343c	1281069	1284383	3315	-	putative polyketide synthase	High	D	7	85	0.23446	0	0	0	18083	1	0	2	179	1	0	0	1	0	0	89418	4	0	0	1	0	1	1	4	12	1	1	2	27592	50476	1	4	0	0	1	10
Insertion_94385	1282608	1282609	SMU_1343c	SMU_1343c	1281069	1284383	3315	-	putative polyketide synthase	High	C	8	31	0.464393	0	0	5379	0	1	0	0	0	1	2	0	0	0	0	6	19265	0	2	0	1	12	1	25642	0	1	1	0	1	0	0	0	0	2	1	40675
Insertion_94446	1283397	1283398	SMU_1343c	SMU_1343c	1281069	1284383	3315	-	putative polyketide synthase	High	G	12	31	0.702474	3	2	1	0	1	1	6910	0	0	0	2	0	1	4	3	2	0	0	0	8219	2	4	20590	0	0	2	23	4	2	0	2	0	3	0	29606
Insertion_94504	1284090	1284091	SMU_1343c	SMU_1343c	1281069	1284383	3315	-	putative polyketide synthase	High	F	8	31	0.911587	0	0	0	2	0	4775	2	0	2	0	5	1	1	2	3	8641	5	1	0	0	2	0	22155	0	2	0	1	0	1	0	1	0	0	0	24087
Insertion_94539	1284465	1284466	SMU_1344c	SMU_1344c	1284428	1285645	1218	-	putative malonyl-CoA acyl-carrier-protein transacylase	High	F	2	10	0.0304026	1	3	1	0	0	18958	0	1	0	10872	0	1	3	0	1	1	1	3	0	0	24005	1	3	8	1	0	3	0	0	0	0	3	5	7	3
Insertion_94581	1284913	1284914	SMU_1344c	SMU_1344c	1284428	1285645	1218	-	putative malonyl-CoA acyl-carrier-protein transacylase	High	G	3	1	0.398521	1	0	6	1	3	62	16162	0	1	6	17158	3	3	2	0	1	2	0	0	2	3105	0	4	1	201	3	77	1	11473	4	3	3	1	3	1
Insertion_94634	1285414	1285415	SMU_1344c	SMU_1344c	1284428	1285645	1218	-	putative malonyl-CoA acyl-carrier-protein transacylase	High	A	4	46	0.810189	3840	0	0	5	0	7	0	0	1	1	5	10100	4	8	1	0	1	3	0	1	2	2	10	8890	1	0	2	5	1	0	0	12	3	3	2
Insertion_94639	1285458	1285459	SMU_1344c	SMU_1344c	1284428	1285645	1218	-	putative malonyl-CoA acyl-carrier-protein transacylase	High	B	3	89	0.846343	7	10686	166	10	13	3	4	277	4	7	24029	13	2	10	2	2	8	8	0	12	16	1	13	2	1	17	8	12097	8	2	5	26	30108	7	14
Insertion_94641	1285495	1285496	SMU_1344c	SMU_1344c	1284428	1285645	1218	-	putative malonyl-CoA acyl-carrier-protein transacylase	High	G	7	34	0.876746	0	0	3	0	0	1	102263	0	1	0	0	1	0	1	32129	0	4	1	0	0	1	3	64741	2	2	0	324	1	1	0	0	0	2	0	75
Insertion_94645	1285553	1285554	SMU_1344c	SMU_1344c	1284428	1285645	1218	-	putative malonyl-CoA acyl-carrier-protein transacylase	Low	C	4	25	0.924404	0	3	32923	0	2	1	3	1	4	0	0	21045	7	1	1	0	4	3	0	0	1766	0	3250	0	0	0	7	0	9420	5	2	33	2	1	10
Insertion_94646	1285568	1285569	SMU_1344c	SMU_1344c	1284428	1285645	1218	-	putative malonyl-CoA acyl-carrier-protein transacylase	High	C	4	1	0.93673	1	3	3357	0	0	0	1	0	0	1	1	2505	0	0	0	0	4	0	0	0	562	0	351	0	0	0	3	4	929	1	0	7	0	0	0
Insertion_94661	1285707	1285708	SMU_1345c	SMU_1345c	1285660	1287561	1902	-	putative peptide synthetase	High	G	10	90	0.0247238	1	2	2	0	2	0	44119	172	1	1	2	1	0	4	0	0	2	36357	1	1	0	1	2	0	2	3	126	22689	0	1	3	2	2	39477	1
Insertion_94684	1285943	1285944	SMU_1345c	SMU_1345c	1285660	1287561	1902	-	putative peptide synthetase	High	B	9	3	0.148869	2	49655	3	0	0	5	0	0	2	1	17	1	0	3	0	0	4825	0	1	1	23655	0	3	2	1	4	1	0	1	0	45397	1	2	0	4
Insertion_94696	1286080	1286081	SMU_1345c	SMU_1345c	1285660	1287561	1902	-	putative peptide synthetase	High	C	7	32	0.220936	3	2	14197	1	3	1	3	1	2	1	0	3	1	4	3460	2	6	0	0	0	19	4	1356	6	1	7	0	1	83	0	5	1	1	1	9
Insertion_94737	1286463	1286464	SMU_1345c	SMU_1345c	1285660	1287561	1902	-	putative peptide synthetase	High	F	6	36	0.422409	0	1	61	0	2	16422	0	16	7	0	0	0	0	21668	2	0	2	2	0	0	3	0	18280	1	2	4	0	0	0	1	1	5	1	104	0
Insertion_94763	1286742	1286743	SMU_1345c	SMU_1345c	1285660	1287561	1902	-	putative peptide synthetase	Low	C	10	8	0.569174	2	4	13434	4	3	5	8	4	4	2	5	10	1	5	5	3	7	8088	0	0	17546	0	1842	5	5	9	16	6	3	1	6	1	14	2	8
Insertion_94770	1286770	1286771	SMU_1345c	SMU_1345c	1285660	1287561	1902	-	putative peptide synthetase	Low	C	3	33	0.583903	0	0	70994	0	1	0	0	6	1	1	31198	1	0	0	4	1	1	0	0	7	320	7	8280	2	3	0	1	0	0	0	3	0	1	5	5
Insertion_94778	1286844	1286845	SMU_1345c	SMU_1345c	1285660	1287561	1902	-	putative peptide synthetase	High	A	12	54	0.62283	12431	263	4	0	75	0	2	0	3	3	1	8	3	1	1	0	0	1	18	19204	0	2	3	0	9358	15	5	0	4	2	0	1	11	28612	0
Insertion_94847	1287480	1287481	SMU_1345c	SMU_1345c	1285660	1287561	1902	-	putative peptide synthetase	High	G	12	6	0.957391	1	0	9	0	0	1	20780	1	1	2	0	0	0	2	14	0	1	1	0	22328	22287	1	0	2	8	8	72	0	0	2	19	2	2	37250	0
Insertion_94915	1288079	1288080	SMU_1346	bacT	1287573	1288292	720	-	putative thioesterase BacT	Low	H	2	74	0.703755	3970	1	202	4	55	359	343	44088	2	557	233	2	3	2	0	61	0	0	1	0	0	3	5	0	19	0	11773	352	47	21628	0	4	3	1	1
Insertion_94955	1288501	1288502	SMU_1347c	SMU_1347c	1288285	1290627	2343	-	conserved hypothetical protein%3B possible permease	Low	C	10	2	0.0922289	0	0	7536	1	1	0	3	2	1	0	0	1	5	0	0	0	0	7029	0	0	3554	0	1125	0	0	0	0	2	0	6095	0	486	4	1	1
Insertion_94965	1288564	1288565	SMU_1347c	SMU_1347c	1288285	1290627	2343	-	conserved hypothetical protein%3B possible permease	High	F	4	93	0.119129	0	0	123	0	0	14919	0	1	0	0	0	40881	0	1	0	1	4	0	0	0	0	0	1	0	3	1	1	10612	1	1	1	36	0	0	0
Insertion_94974	1288629	1288630	SMU_1347c	SMU_1347c	1288285	1290627	2343	-	conserved hypothetical protein%3B possible permease	High	F	3	80	0.146883	0	0	19	0	2	54404	9	1	5	3	30408	0	0	1	3	3	15	16	1	6	379	2	32	2	9	13	33882	0	0	0	1	2	3	1	16
Insertion_94977	1288659	1288660	SMU_1347c	SMU_1347c	1288285	1290627	2343	-	conserved hypothetical protein%3B possible permease	High	D	3	57	0.159693	2	9	1	1200	51	1	0	8	0	0	28192	2	2	0	0	0	2	0	0	0	1	0	0	3	23309	88	0	0	0	2	1	1	0	0	1
Insertion_94991	1288816	1288817	SMU_1347c	SMU_1347c	1288285	1290627	2343	-	conserved hypothetical protein%3B possible permease	Low	C	7	58	0.226729	2	1	22138	2	101	3	11	4	0	1	2	1	1	1	26415	11	1	0	0	1	49	0	2354	1	39120	1	5	0	3	2	2	1	1	3	8
Insertion_95024	1289149	1289150	SMU_1347c	SMU_1347c	1288285	1290627	2343	-	conserved hypothetical protein%3B possible permease	High	A	4	5	0.368915	6633	1	0	1	0	0	2	0	0	0	0	14067	2	1	0	0	7	0	0	1	7385	1	1	0	0	1	1	2	0	0	3	18	5424	0	0
Insertion_95056	1289350	1289351	SMU_1347c	SMU_1347c	1288285	1290627	2343	-	conserved hypothetical protein%3B possible permease	Low	C	7	69	0.45474	1	0	4979	0	0	0	0	1	0	0	0	0	0	1	1137	0	0	0	0	0	6	0	503	2	1	1538	0	0	0	0	0	0	2	0	0
Insertion_95098	1289719	1289720	SMU_1347c	SMU_1347c	1288285	1290627	2343	-	conserved hypothetical protein%3B possible permease	High	G	8	82	0.612297	0	0	0	0	0	0	1179	0	1	1	0	0	1	1	0	706	6	0	0	0	1	0	1	0	3	1	1296	0	0	1	1	1	1	2	0
Insertion_95102	1289740	1289741	SMU_1347c	SMU_1347c	1288285	1290627	2343	-	conserved hypothetical protein%3B possible permease	Low	C	2	81	0.621264	0	0	33988	0	2	0	5	0	0	57154	0	3	0	2	0	0	3	1	0	0	248	1	5244	0	0	1	17336	2	0	2	1	0	0	2	2
Insertion_95142	1290181	1290182	SMU_1347c	SMU_1347c	1288285	1290627	2343	-	conserved hypothetical protein%3B possible permease	High	C	6	30	0.809564	0	0	31239	0	1	0	0	0	2	0	1	2	0	54670	1	4	1	0	0	0	95	0	3567	0	0	2	2	0	4	0	0	1	1	29787	1
Insertion_95149	1290225	1290226	SMU_1347c	SMU_1347c	1288285	1290627	2343	-	conserved hypothetical protein%3B possible permease	High	A	7	61	0.828352	3109	2	17	5	7	2	5	9	2	4	1	3	23	10	21509	3	5	1	3	3	90	6	17	15	2	5170	1	3	25854	26	3	29	15	3	20
Insertion_95183	1290556	1290557	SMU_1347c	SMU_1347c	1288285	1290627	2343	-	conserved hypothetical protein%3B possible permease	High	C	7	64	0.969684	0	1	6792	0	2	0	1	1	2	0	0	8	1	2	7342	15	0	2	0	0	6	0	412	2	0	5931	1	0	0	0	0	20232	2	1	2
Insertion_95196	1290633	1290634	SMU_1348c	SMU_1348c	1290632	1291333	702	-	putative ABC transporter%2C ATP-binding protein	Low	C	10	82	0.00142653	5	3	76199	3	4	143	20	4	10	1	5	11	1	13	1	6	18	1301	2	4	157	0	10488	3	2	44	51852	71	67	6	6	8	4	10	4
Insertion_95204	1290742	1290743	SMU_1348c	SMU_1348c	1290632	1291333	702	-	putative ABC transporter%2C ATP-binding protein	High	B	7	1	0.156919	2	4022	3	0	1	2	1	4	3	0	1	4	2	2	1885	0	0	0	0	0	954	0	6	2	1	1	5	1	2815	3	2	6	8	1	1
Insertion_95247	1291324	1291325	SMU_1348c	SMU_1348c	1290632	1291333	702	-	putative ABC transporter%2C ATP-binding protein	High	D	9	81	0.987161	0	11	3	22439	2	1	7	3	2	20	0	1	2	1	9	1	52405	0	0	0	0	0	2	14	1	4	22955	3	26	29	1	0	4	0	26
Insertion_95306	1291727	1291728	SMU_1349	SMU_1349	1291686	1292261	576	+	hypothetical protein	High	G	4	33	0.0713043	2	7	2	0	4	132	7989	260	0	0	29	39122	0	6	1	0	0	0	7	0	150	42	14862	32	1	0	26	2	1	0	8	50	2	10	9
Insertion_95318	1291860	1291861	SMU_1349	SMU_1349	1291686	1292261	576	+	hypothetical protein	High	G	6	81	0.302609	1	1	0	0	3	0	17622	0	0	0	1	0	1	46830	0	0	2	1	0	0	1	0	0	0	2	0	11475	0	2	0	0	0	1	212	0
Insertion_95358	1292240	1292241	SMU_1349	SMU_1349	1291686	1292261	576	+	hypothetical protein	High	B	5	27	0.963478	0	14650	4	2	2	4	20	1	5	10	3	5	48465	3	1	6	4	2	0	1	35	4	22525	2	6	14	1	2	4	16	17907	8	404	7	1
Insertion_95726	1296696	1296697	SMU_1363c	SMU_1363c	1296600	1296881	282	-	putative transposase	High	E	5	65	0.341637	5	1	10	3	45377	3	188	14	4	0	5	4	121181	28	5	2	2	10	1	2	42	10	11	16	22	33772	5	1	1	8	1	2	77935	19	7
Insertion_95791	1297531	1297532	SMU_1365c	SMU_1365c	1297315	1299660	2346	-	hypothetical protein%3B possible permease	Low	C	10	2	0.0921109	0	0	7597	0	0	0	3	0	0	0	0	0	7	0	0	0	0	7027	0	0	3418	2	1130	1	3	0	2	0	0	6083	0	476	2	1	1
Insertion_95801	1297594	1297595	SMU_1365c	SMU_1365c	1297315	1299660	2346	-	hypothetical protein%3B possible permease	High	F	4	93	0.118977	0	0	119	0	1	15061	1	1	1	1	0	40428	0	0	0	0	6	1	0	1	0	0	0	1	0	0	2	10433	0	1	1	43	1	0	0
Insertion_95810	1297659	1297660	SMU_1365c	SMU_1365c	1297315	1299660	2346	-	hypothetical protein%3B possible permease	High	F	3	80	0.146695	0	0	17	0	1	54677	15	1	2	1	29856	1	1	3	6	6	26	10	0	3	388	0	31	4	7	10	34420	1	2	1	1	1	4	1	18
Insertion_95813	1297689	1297690	SMU_1365c	SMU_1365c	1297315	1299660	2346	-	hypothetical protein%3B possible permease	High	D	3	57	0.159488	1	11	2	1148	55	1	0	16	1	0	28025	2	1	0	0	0	1	1	0	0	0	1	3	1	23259	133	1	0	0	2	1	0	0	0	1
Insertion_95827	1297846	1297847	SMU_1365c	SMU_1365c	1297315	1299660	2346	-	hypothetical protein%3B possible permease	Low	C	7	58	0.226439	2	1	22039	2	90	3	10	2	0	1	0	2	0	3	26203	15	1	2	1	0	56	0	2434	1	39101	2	13	1	0	0	2	1	1	7	6
Insertion_95860	1298179	1298180	SMU_1365c	SMU_1365c	1297315	1299660	2346	-	hypothetical protein%3B possible permease	High	A	4	5	0.368443	6622	3	0	0	0	0	3	0	1	1	0	13800	1	0	0	2	3	1	0	5	7523	5	3	0	0	0	0	2	0	0	5	22	5338	0	0
Insertion_95892	1298380	1298381	SMU_1365c	SMU_1365c	1297315	1299660	2346	-	hypothetical protein%3B possible permease	Low	C	7	69	0.454158	1	0	5023	0	0	0	1	1	1	0	0	0	0	0	1114	0	2	0	0	0	11	0	540	1	0	1566	0	0	0	1	0	0	0	0	0
Insertion_95934	1298749	1298750	SMU_1365c	SMU_1365c	1297315	1299660	2346	-	hypothetical protein%3B possible permease	High	G	8	82	0.611514	0	1	2	0	1	1	1236	0	0	2	0	0	1	0	0	750	8	1	0	0	0	1	0	2	0	1	1252	0	0	1	0	5	0	1	0
Insertion_95938	1298770	1298771	SMU_1365c	SMU_1365c	1297315	1299660	2346	-	hypothetical protein%3B possible permease	Low	C	2	81	0.620469	0	0	33938	0	0	3	3	1	0	56919	0	5	0	2	0	0	1	1	0	1	224	1	5261	1	0	1	17071	2	1	1	0	0	2	1	3
Insertion_95978	1299211	1299212	SMU_1365c	SMU_1365c	1297315	1299660	2346	-	hypothetical protein%3B possible permease	High	C	6	30	0.808529	0	0	30753	0	0	1	1	0	0	0	0	2	2	54127	0	3	1	0	0	0	91	0	3485	0	0	0	0	0	1	3	1	0	0	30243	0
Insertion_95985	1299255	1299256	SMU_1365c	SMU_1365c	1297315	1299660	2346	-	hypothetical protein%3B possible permease	High	A	7	61	0.827292	3058	3	7	5	9	4	3	9	2	4	2	2	36	16	21492	1	3	1	3	2	104	4	17	18	6	5345	4	0	25944	31	4	32	10	1	27
Insertion_96019	1299586	1299587	SMU_1365c	SMU_1365c	1297315	1299660	2346	-	hypothetical protein%3B possible permease	High	C	7	64	0.968443	0	1	6699	0	1	1	2	0	0	0	1	1	1	2	7364	11	1	1	0	0	9	0	413	0	2	5970	0	0	1	0	0	20595	1	4	1
Insertion_96033	1299671	1299672	SMU_1366c	SMU_1366c	1299662	1300363	702	-	putative ABC transporter%3B ATP-binding protein	Low	C	10	82	0.0128388	4	1	147577	0	0	140	37	5	8	1	2	13	0	7	1	3	6	3894	0	0	190	1	23016	5	3	27	109522	121	160	2	2	5	1	6	7
Insertion_96040	1299772	1299773	SMU_1366c	SMU_1366c	1299662	1300363	702	-	putative ABC transporter%3B ATP-binding protein	High	B	7	1	0.156919	1	4151	5	0	1	0	0	5	2	0	0	4	0	1	1843	0	1	1	0	0	944	3	6	2	0	1	4	2	2799	6	3	4	10	2	2
Insertion_96083	1300354	1300355	SMU_1366c	SMU_1366c	1299662	1300363	702	-	putative ABC transporter%3B ATP-binding protein	High	D	9	81	0.987161	1	8	0	22528	7	0	11	6	2	13	1	0	1	0	8	0	52334	0	0	0	2	0	2	12	2	2	22901	4	32	40	0	1	6	0	34
Insertion_96130	1300954	1300955	SMU_1367c	SMU_1367c	1300376	1300975	600	-	conserved hypothetical protein	High	B	2	86	0.964942	0	22694	3	0	1	1	0	16	4	714	0	3	1	0	0	0	2	1	0	1	2	2	7	4	2	0	2	14724	2	78034	1	0	13	2	4
Insertion_96132	1300962	1300963	SMU_1367c	SMU_1367c	1300376	1300975	600	-	conserved hypothetical protein	High	B	7	86	0.978297	2	23763	3	0	1	1	1	140	7	4	0	3	4	0	723	0	2	2	1	1	2	2	9	6	3	0	3	27498	1	90045	1	1	11	8	4
Insertion_96197	1301934	1301935	SMU_1369	SMU_1369	1301828	1301950	123	+	hypothetical protein	High	E	12	88	0.868852	0	1	0	0	22955	34	0	374	1	0	0	2	4	3	0	0	2	2	1	13674	0	2	3	0	18	0	1	16977	2	2	3	43774	1	125	2
Insertion_96258	1302587	1302588	SMU_1370c	SMU_1370c	1302181	1302798	618	-	putative transposase%2C IS150-like	High	C	10	26	0.658023	0	1	26118	0	1	0	0	0	0	1	0	2	0	2	0	8	0	17859	1	2	156	2	31333	0	0	0	1	0	2	30245	0	1	0	1	4
Insertion_96408	1304642	1304643	SMU_1374	SMU_1374	1304544	1304747	204	+	hypothetical protein	High	B	5	12	0.482759	5	24785	1	22	239	7	0	0	1	0	6	0	30443	2	0	0	7	4	0	5	17227	46	1	5	6	13	0	1	9	1	1	5	247	0	5
Insertion_96454	1305188	1305189	SMU_1375c	SMU_1375c	1305078	1305683	606	-	hypothetical protein	High	A	12	33	0.181818	2938	0	0	31	0	82	0	1	1	1	0	63	1	0	0	0	0	1	0	7971	1	1	4745	0	1	0	2	0	0	1	1	3	1	1	1
Insertion_96472	1305361	1305362	SMU_1375c	SMU_1375c	1305078	1305683	606	-	hypothetical protein	High	E	12	31	0.467769	0	3	18	4	12692	0	6	0	0	1	0	2	7	2	3	0	0	2	0	54447	3	3	61446	3	5	1	0	0	1	2	0	0	3	1	40332
Insertion_96579	1306941	1306942	SMU_1378	SMU_1378	1306651	1307187	537	+	hypothetical protein	High	D	3	42	0.541045	0	0	9	32661	0	1	2	0	0	2	44357	5	1	4	7	1	3	0	0	0	5	1	2	29767	77	11	7	0	1	0	5	2	3	61616	1
Insertion_96589	1307077	1307078	SMU_1378	SMU_1378	1306651	1307187	537	+	hypothetical protein	High	G	6	25	0.794776	0	1	2	2	0	1	7460	0	1	2	0	2	0	70656	0	0	1	0	0	1	0	0	32300	0	2	0	28	0	63300	0	0	1	0	351	0
Insertion_96615	1307420	1307421	SMU_1379	SMU_1379	1307343	1307861	519	+	conserved hypothetical protein	High	G	3	48	0.148649	0	0	0	0	0	0	4340	0	0	0	3939	0	0	0	0	0	0	0	0	0	0	0	0	4569	1	0	8	0	55	0	0	0	0	0	1
Insertion_96620	1307459	1307460	SMU_1379	SMU_1379	1307343	1307861	519	+	conserved hypothetical protein	High	E	10	52	0.223938	343	0	7	0	1350	24	0	0	0	0	0	2	0	38	321	0	0	3048	3	2	40	0	2	0	2945	1	447	1	1	0	500	3993	337	1	0
Insertion_96634	1307652	1307653	SMU_1379	SMU_1379	1307343	1307861	519	+	conserved hypothetical protein	Low	F	5	36	0.596525	0	1	3	0	2	1273	2	0	1	0	0	1	2427	215	1	0	1	0	0	0	0	0	3457	2	0	1	1	1	12	1	0	3	12	2	746
Insertion_96758	1309312	1309313	SMU_1381	leuD	1308800	1309390	591	-	putative 3-isopropylmalate dehydratase%2C small subunit	Low	C	9	23	0.867797	1	0	69496	2	1	0	1	1	0	0	0	5	0	2	1	1	52331	0	1	0	398	55359	10858	4	0	0	1	0	0	0	0	3	1	0	0
Insertion_96929	1311875	1311876	SMU_1383	leuB	1310903	1311937	1035	-	putative 3-isopropylmalate dehydrogenase	High	D	9	6	0.940039	14	9	6	31279	7	7	0	1	5	2	1	3	2	2	0	1	46017	5	1	22	39318	1	10	7	6	0	15	4	1	24	2	4	8	36840	10
Insertion_96936	1312021	1312022	SMU_1384	leuA	1311947	1313512	1566	-	putative 2-isopropylmalate synthase	Low	G	4	52	0.0472843	0	0	4	1	4	0	12311	2	0	1	0	74349	44133	2	0	0	0	2	1	3	0	3	0	0	6228	5	45	0	0	4	2	118939	337	0	0
Insertion_97024	1313262	1313263	SMU_1384	leuA	1311947	1313512	1566	-	putative 2-isopropylmalate synthase	High	D	3	32	0.840256	0	92	4	592	1	1	0	1	4	38	12706	2	4	0	3	1	8	2	0	12	3	229	5414	1	0	10	1	3	1	3	3	2	3	2	21
Insertion_97136	1314829	1314830	SMU_1387	SMU_1387	1314686	1315666	981	+	putative oxidoreductase	High	G	12	5	0.145918	5	5	1	2	1	0	4017	2	1	1	1	1	1	0	3	0	1	7	0	41305	11887	0	0	0	1	3	18	0	0	2	7	0	62513	8	4
Insertion_97140	1314862	1314863	SMU_1387	SMU_1387	1314686	1315666	981	+	putative oxidoreductase	High	A	2	46	0.179592	6346	1	0	0	7	171	1	0	1	13879	287	15	0	0	0	0	0	0	2	0	0	1	5	7540	7	0	0	1	1	1	11	0	0	0	0
Insertion_97169	1315334	1315335	SMU_1387	SMU_1387	1314686	1315666	981	+	putative oxidoreductase	High	A	12	40	0.661224	3208	0	0	0	0	1	0	0	1	0	0	1	0	0	0	1	0	0	0	6204	1	0	1	8035	1	1	0	0	0	0	0	27450	0	2	0
Insertion_97298	1317282	1317283	SMU_1389	pckA	1316938	1318578	1641	-	conserved hypothetical protein	Low	C	10	30	0.209756	2	4	38312	1	0	3	4	16	2	1	3	5	5	10	0	5	3	40128	3	3	124	6	4982	1	23	0	3	0	11	1	0	35	3	49820	2
Insertion_97371	1318284	1318285	SMU_1389	pckA	1316938	1318578	1641	-	conserved hypothetical protein	High	B	3	43	0.820732	15	38743	6	3	1	0	2	1	0	2	28109	3	0	11	2	7	1	3	0	1	15	1	5	32306	1	1	2	0	96	6	4	7	2	2	49847
Insertion_97379	1318422	1318423	SMU_1389	pckA	1316938	1318578	1641	-	conserved hypothetical protein	Low	C	6	40	0.904878	0	5	61103	5	2	7	5	9	14	3	4	290	7	54420	4	0	12	8	1	6	361	5	8412	35258	10	7	3	4	6	6	2	50901	11	236	5
Insertion_97454	1319241	1319242	SMU_1390	SMU_1390	1318897	1319553	657	+	conserved hypothetical protein	High	E	7	93	0.52439	0	0	1	0	843	0	0	0	0	0	0	0	0	0	860	1	2	0	0	1	0	0	1	0	1	0	4	7750	2	0	0	3	0	1	0
Insertion_97501	1319908	1319909	SMU_1391c	SMU_1391c	1319618	1320226	609	-	hypothetical protein	Low	C	8	94	0.476974	4	0	9297	0	0	0	1	0	0	0	1	2	0	0	0	3877	0	1	0	0	66	1	2036	0	2	2	1	22746	0	0	4	0	1	1	5
Insertion_97523	1320164	1320165	SMU_1391c	SMU_1391c	1319618	1320226	609	-	hypothetical protein	High	A	4	7	0.898026	45973	3	22	0	0	1	0	33	0	8	0	84369	0	1	4	2	2	2	0	0	51169	15	4	0	1	5	1	2	1	3	0	99	2	5	29288
Insertion_97559	1320630	1320631	SMU_1392c	SMU_1392c	1320306	1320782	477	-	putative acetyltransferase	High	G	6	33	0.680672	0	0	0	0	0	1	14000	0	0	0	0	1	0	11830	0	0	0	0	0	0	0	0	11149	0	0	0	42	0	0	0	2	0	0	57	0
Insertion_97569	1320782	1320783	SMU_1392c	SMU_1392c	1320306	1320782	477	-	putative acetyltransferase	High	A	4	91	1	27493	2	2	1	0	2	10	119	5	0	1	94899	0	1	7	3	5	3	1	1	3	1	1	0	3	0	0	21278	0	0	9	121	9	3	55187
Insertion_97675	1322370	1322371	SMU_1394	lepA	1321717	1323552	1836	-	putative GTP-binding protein	High	D	2	33	0.355858	0	4	13	6150	0	1	2	2	0	21377	0	2	0	13	0	0	1	4	0	1	0	1	15167	1	4	0	1	1	3	1	0	1	1	2	1
Insertion_97824	1324396	1324397	SMU_1396	gbpC	1324324	1326075	1752	-	glucan-binding protein C%2C GbpC	High	D	6	53	0.0411194	2	0	0	18177	43	2	0	0	0	1	5	4	3	30360	0	3	0	1	0	1	1	0	3	0	39066	1	0	1	0	4	1	0	33393	121	2
Insertion_98046	1327337	1327338	SMU_1398	SMU_1398	1326877	1327731	855	+	putative transcriptional regulator	Low	B	5	13	0.538642	22	3081	73	18	23	5	381	52	3	25	40	22	14119	17	12	27	51	393	0	12	0	24150	27	24	6260	152	18	3	1189	0	5	40	121	58	0
Insertion_98077	1327725	1327726	SMU_1398	SMU_1398	1326877	1327731	855	+	putative transcriptional regulator	High	D	8	23	0.992974	3	0	0	40187	0	1	0	0	1	1	0	18	0	1	3	46656	0	0	0	0	8	78167	1	9	0	0	0	0	1	1	0	1	1	0	17
Insertion_98131	1328475	1328476	SMU_1400c	SMU_1400c	1328400	1328777	378	-	conserved hypothetical protein	High	G	2	34	0.198939	1	1	2	10	0	9	15756	1	3	24561	1	8	2	0	230	1	4	30	0	16	2	2	14387	16	1	2	57	1	0	2	0	1	1	32	2
Insertion_98207	1329389	1329390	SMU_1402c	SMU_1402c	1329083	1329655	573	-	conserved hypothetical protein	High	F	9	37	0.534965	1	0	17	2	0	23193	1	2	2	1	1	0	4	1	3	0	13573	4	0	0	5	0	3	15141	2	3	0	1	26418	76	0	3	3	8	4
Insertion_98324	1331076	1331077	SMU_1405c	SMU_1405c	1330942	1334979	4038	-	conserved hypothetical protein	High	A	8	32	0.033193	866	8	5	2	12	1	4	1	2	0	0	16	1	1	0	24266	116	0	0	0	0	0	42720	0	0	0	13	0	0	2	0	25	14	0	0
Insertion_98346	1331276	1331277	SMU_1405c	SMU_1405c	1330942	1334979	4038	-	conserved hypothetical protein	High	D	4	4	0.0827347	0	3	3	104500	1	6	4	1	3	0	0	61081	3	1	1	1	2	3	0	1	5767	1	9	18	0	0	2	5	2	1	0	53179	3	4	4
Insertion_98400	1331922	1331923	SMU_1405c	SMU_1405c	1330942	1334979	4038	-	conserved hypothetical protein	Low	C	11	70	0.242755	143	0	67054	1	2	3	1	1	2	0	0	4	1	15	0	0	0	2	33014	2	143	1	9166	3	3	36764	2	1	0	3	0	484	1	1	4
Insertion_98401	1331942	1331943	SMU_1405c	SMU_1405c	1330942	1334979	4038	-	conserved hypothetical protein	Low	E	7	46	0.247709	0	0	2	0	6404	590	0	1	1	0	1	1	1	1	661	0	1	4	2	0	2	0	1	11180	6	348	0	0	0	0	0	1	1	0	3
Insertion_98431	1332405	1332406	SMU_1405c	SMU_1405c	1330942	1334979	4038	-	conserved hypothetical protein	High	A	7	45	0.362398	9131	1	4	0	0	0	1	1	1	1	0	9	2	0	9726	1	6	3	1	1	0	0	8	12968	1	1	3	1	2	1	3	3	0	2	4
Insertion_98477	1332991	1332992	SMU_1405c	SMU_1405c	1330942	1334979	4038	-	conserved hypothetical protein	High	F	6	41	0.507555	2	7	7	0	6	40118	1	4	0	2	1	10	8	38400	0	0	4	2	0	10	1	3	8	18998	5	4	6	2	5	3	0	6	52042	164	5
Insertion_98478	1333008	1333009	SMU_1405c	SMU_1405c	1330942	1334979	4038	-	conserved hypothetical protein	High	F	7	8	0.511766	13	11	14	13	1	31323	16	11	56	0	3	35	10	24	17276	1	10	11	1	8	36217	8	59	16	10	47	24	3	23	9	16	33	7	52	12
Insertion_98485	1333102	1333103	SMU_1405c	SMU_1405c	1330942	1334979	4038	-	conserved hypothetical protein	Low	C	12	69	0.535051	0	2	125538	0	1	161	0	0	0	0	0	3	0	3	0	0	4	1	0	59516	397	0	18946	2	1	36502	0	0	2	1	1	6	0	1	2
Insertion_98514	1333425	1333426	SMU_1405c	SMU_1405c	1330942	1334979	4038	-	conserved hypothetical protein	High	D	2	54	0.615061	0	0	0	1857	2	1	0	2	1	1640	2	36	1	0	3	0	1	0	48	3	0	0	1	0	3494	1	1	25	15	0	1	2	4	2029	1
Insertion_98630	1334961	1334962	SMU_1405c	SMU_1405c	1330942	1334979	4038	-	conserved hypothetical protein	High	B	12	51	0.995541	3	34286	10	0	38	2	1	0	1	3	41	1	2	1	9	0	7	2	1	20164	2	2	1	0	27826	3	8	1	1	2	18629	4	3	6	1
Insertion_98681	1335529	1335530	SMU_1406c	SMU_1406c	1335360	1336226	867	-	conserved hypothetical protein	High	A	2	64	0.19515	14757	1	2	0	0	0	0	0	0	40823	0	47	3	0	0	0	1	0	0	0	2	0	1	0	1	25135	0	0	0	1	0	51985	1	1	1
Insertion_98809	1337380	1337381	SMU_1408c	SMU_1408c	1337172	1337690	519	-	conserved hypothetical protein	Low	F	5	36	0.401544	0	0	2	0	3	1274	0	2	0	1	1	2	2396	254	0	0	1	1	0	1	2	2	3286	2	3	3	1	0	3	1	1	2	20	4	761
Insertion_98824	1337581	1337582	SMU_1408c	SMU_1408c	1337172	1337690	519	-	conserved hypothetical protein	High	E	10	52	0.789575	372	0	0	2	1363	17	0	0	5	0	0	93	1	46	298	3	2	4774	0	3	30	0	5	5	4271	0	425	1	0	2	472	10436	298	0	1
Insertion_98828	1337612	1337613	SMU_1408c	SMU_1408c	1337172	1337690	519	-	conserved hypothetical protein	High	G	3	48	0.849421	0	0	0	0	2	0	5057	0	0	0	5874	0	0	0	0	0	0	0	0	2	1	1	0	7273	214	0	13	0	107	1	0	0	1	1	1
Insertion_98961	1339345	1339346	SMU_1410	SMU_1410	1338776	1340209	1434	+	putative reductase	High	F	3	4	0.397069	1	1	0	0	1	26473	6	1	206	1	10792	1	21	0	0	10	0	0	1	0	11094	21	0	0	0	2	1	5	19	2	0	9058	0	0	0
Insertion_98972	1339444	1339445	SMU_1410	SMU_1410	1338776	1340209	1434	+	putative reductase	High	E	8	33	0.466155	3	10	15	2	52606	6	4	5	4	8	3	14	9	4	4	53286	277	11	1	6	9	2	54338	0	43	7	7	6	7	23	4	9	5	5	15
Insertion_99052	1340581	1340582	SMU_1411	SMU_1411	1340276	1341451	1176	+	conserved hypothetical protein	High	C	10	51	0.259574	2	1	1816	0	14	10	1	1	0	18	4	2	1	0	0	0	5	21902	5	0	2	0	120	1	7940	1	1	15	0	6	16607	1	1	13	2
Insertion_99064	1340688	1340689	SMU_1411	SMU_1411	1340276	1341451	1176	+	conserved hypothetical protein	High	C	8	75	0.350638	0	1	1663	1	2	0	1	2	4	0	0	2	1	3	0	786	3	2	0	1	0	0	150	1	1	0	1076	0	1	2	1630	5	0	3	1
Insertion_99080	1340899	1340900	SMU_1411	SMU_1411	1340276	1341451	1176	+	conserved hypothetical protein	High	A	12	78	0.530213	63509	2	2	0	0	1	21	0	4	0	0	1	4	4	1	0	3	2	0	129675	6	0	3	1	1	1	102047	0	2	1	0	336	8	115660	0
Insertion_99116	1341449	1341450	SMU_1411	SMU_1411	1340276	1341451	1176	+	conserved hypothetical protein	High	A	8	27	0.998298	16081	5	4	0	0	0	0	1	0	1	1	0	0	0	0	23375	29	0	1	0	6	2	31711	0	1	1	0	1	0	0	27644	2	1	0	0
Insertion_99203	1342406	1342407	SMU_1412c	SMU_1412c	1341627	1344155	2529	-	putative ABC transporter%2C membrane protein subunit and ATP-binding protein	High	A	5	26	0.308149	2906	0	1	0	0	0	0	1	2	0	1	2	24489	0	0	0	1	1	0	0	0	0	14758	2	1	1	0	0	0	23086	1	0	185	0	1
Insertion_99301	1343750	1343751	SMU_1412c	SMU_1412c	1341627	1344155	2529	-	putative ABC transporter%2C membrane protein subunit and ATP-binding protein	High	D	9	7	0.839794	2	0	2	23669	0	2	1	1	1	0	1	3	0	5	5	2	27803	0	0	0	51962	1	1	3	1	1	6	0	0	0	1	1	1	2	33162
Insertion_99306	1343879	1343880	SMU_1412c	SMU_1412c	1341627	1344155	2529	-	putative ABC transporter%2C membrane protein subunit and ATP-binding protein	High	D	9	48	0.890823	1	2	2	4740	2	5	4	2	3	3	0	6	0	1	0	0	38410	2	0	0	4	3	13	15011	2	0	1	0	0	1	2	3	0	1	0
Insertion_99322	1344110	1344111	SMU_1412c	SMU_1412c	1341627	1344155	2529	-	putative ABC transporter%2C membrane protein subunit and ATP-binding protein	High	B	3	51	0.982199	1	17267	8	2	98	0	2	1	2	0	48814	4	1	3	0	0	5	1	1	3	0	2	4	1	35309	1	1	1	0	0	39054	8	3	4	3
Insertion_99447	1345899	1345900	SMU_1416c	SMU_1416c	1345687	1346304	618	-	putative mutator protein MutT	High	G	9	46	0.343598	2	7	10	6	1	16	30276	7	12	4	8	21	1	27	2	3	23076	6	1	10	2	20	9	37169	118	3	107	3	7	9	4	4	3	11	10
Insertion_99669	1349065	1349066	SMU_1419	SMU_1419	1348733	1349329	597	+	putative transcriptional regulator	High	F	7	50	0.557047	0	5	2	5	108	19107	1	0	1	4	1	1	3	2	73635	50	4	0	4	0	5	0	9	5	54699	38	0	1	0	61606	3	0	2	4	6
Insertion_99718	1349751	1349752	SMU_1420	SMU_1420	1349326	1349892	567	+	putative oxidoreductase	High	G	12	12	0.750883	358	4	4	0	2	4	33786	8	1	4	9	2	2	9	0	1	4	5	9	33054	52759	55	8	0	24	0	240	18	3	0	0	11	0	2	1
Insertion_99755	1350245	1350246	SMU_1421	pdhC	1349952	1351205	1254	-	putative dihydrolipoamide acetyltransferase%2C E2 component	High	A	5	55	0.233839	28131	0	0	0	61	1	2	4	0	0	0	0	59600	1	9	0	2	6	0	1	36	1	3	0	49201	0	0	4	1	2	8	0	439	0	86566
Insertion_99763	1350362	1350363	SMU_1421	pdhC	1349952	1351205	1254	-	putative dihydrolipoamide acetyltransferase%2C E2 component	High	D	7	36	0.327215	1	0	0	2612	0	5	0	0	15	3	0	0	1	0	2607	0	3	5	2	0	0	1	4401	1	0	1	0	7	0	2	0	1	0	14	0
Insertion_99835	1351556	1351557	SMU_1422	pdhB	1351219	1352250	1032	-	putative pyruvate dehydrogenase E1 component beta subunit)	High	G	4	50	0.326867	3	5	6	2	45	0	8386	1	1	4	4	9887	0	1	0	2	1	0	1	0	1	1	6	0	4690	4	35	0	6	11995	1	12	2	0	3
Insertion_99854	1351805	1351806	SMU_1422	pdhB	1351219	1352250	1032	-	putative pyruvate dehydrogenase E1 component beta subunit)	Low	C	9	69	0.56838	332	1	33015	1	1	142	2	1	0	0	2	1	1	1	0	1	68091	1	0	1	175	9	5110	1	1	13704	1	0	2	0	0	5	2	1	2
Insertion_99889	1352406	1352407	SMU_1423	pdhA	1352263	1353336	1074	-	putative pyruvate dehydrogenase%2C TPP-dependent E1 component alpha-subunit	High	E	5	51	0.133271	0	9	56	0	20991	6	2	1	6	35	7	4	43840	5	0	0	10	1	1	1	1	5	9	0	15478	1	39	2	110	1	27599	2	307	1	1
Insertion_99933	1353204	1353205	SMU_1423	pdhA	1352263	1353336	1074	-	putative pyruvate dehydrogenase%2C TPP-dependent E1 component alpha-subunit	High	E	2	68	0.87698	11	1	4	0	19039	1	3	5	1	11520	0	3	5	5	0	0	4	0	0	1	2	0	2	0	11	11432	1	1	2	7	0	0	0	8	0
Insertion_99959	1353798	1353799	SMU_1424	pdhD	1353362	1354699	1338	-	putative dihydrolipoamide dehydrogenase	High	C	2	36	0.326103	0	4	12349	1	0	0	0	0	0	6792	1	0	1	1	0	0	0	0	0	2	43	148	2183	2	1	0	1	1	2	7	0	0	2	1	0
Insertion_100335	1359195	1359196	SMU_1427c	SMU_1427c	1359103	1360059	957	-	conserved hypothetical protein	High	F	5	55	0.0962343	0	4	1	0	50	2796	2	5	1	1	0	1	17039	2	1	0	2	0	0	1	0	3	3	1	36122	2	3	1	0	15	0	0	113	2	36899
Insertion_100347	1359293	1359294	SMU_1427c	SMU_1427c	1359103	1360059	957	-	conserved hypothetical protein	Low	B	7	12	0.198745	9111	21022	0	0	1	1	0	0	0	0	0	3	0	0	22218	0	2	0	0	0	26853	1	11	1	0	0	2	397	1	1	0	1	2	0	1
Insertion_100399	1359918	1359919	SMU_1427c	SMU_1427c	1359103	1360059	957	-	conserved hypothetical protein	High	A	4	73	0.85251	659	4	14	1	6	3	8	4	20	4	1	511	12	4	1	4	11	9	2	6	42	10	20	2	4	7	1131	3	1161	4	4	22	16	13	8
Insertion_100576	1362364	1362365	SMU_1430	cobQ	1362358	1363146	789	+	putative cobyric acid synthase CobQ	High	E	12	25	0.00761421	4	6	7	0	5674	2	0	1	1	1	3	6	3	5	1	4	3	5	0	4430	3	1	2912	1	4	1	1	6	6507	2	4	9	11	7	3
Insertion_100635	1363045	1363046	SMU_1430	cobQ	1362358	1363146	789	+	putative cobyric acid synthase CobQ	High	A	4	54	0.871827	80261	0	8	1	30	2	0	2	0	1	2	77272	1	0	0	0	2	1	0	1	9	2	10	0	31636	0	8	0	1	8	1	100	1	39049	1
Insertion_100726	1364424	1364425	SMU_1431c	SMU_1431c	1363390	1365303	1914	-	putative ABC transporter%2C ATP-binding protein	High	G	2	12	0.540512	1	2	0	1	0	0	14667	0	0	16411	0	1	0	1	0	0	0	0	0	1	9695	4	2	0	0	0	43	0	1	5	0	1	2	0	1
Insertion_100758	1365053	1365054	SMU_1431c	SMU_1431c	1363390	1365303	1914	-	putative ABC transporter%2C ATP-binding protein	Low	F	4	30	0.869315	0	2	5	16	6	3638	382	10	2	66808	0	80088	0	2	1	1	2	0	0	0	8	6	85259	0	3	0	2	1	9	3	0	89	9	75451	2
Insertion_100792	1365488	1365489	SMU_1432c	SMU_1432c	1365385	1366272	888	-	putative endoglucanase precursor	High	G	3	60	0.116122	2	2	2	0	99	2	14998	1	1	337	5459	2	1	0	0	2	2	0	1	0	0	1	0	328	22674	0	56	0	0	2	0	1	1	299	1
Insertion_100810	1365690	1365691	SMU_1432c	SMU_1432c	1365385	1366272	888	-	putative endoglucanase precursor	High	E	2	9	0.343856	1	1	1	1	6388	188	2	0	3	11924	0	2	2	1	1	0	5	2	1	1	5259	26	10	1	6	2	6	82	1	1	1	4	11	0	3
Insertion_100922	1366952	1366953	SMU_1434c	SMU_1434c	1366506	1367669	1164	-	putative glycosyltransferase	High	F	12	54	0.383491	2	3	1	2	47	21752	2	0	7	1	0	4	1	1	0	0	0	5	0	48395	3	0	2	2	37246	1	1	1	2	1	0	60	3	75881	2
Insertion_100925	1366973	1366974	SMU_1434c	SMU_1434c	1366506	1367669	1164	-	putative glycosyltransferase	Low	C	6	10	0.401548	2	4	30532	3	0	1	1	0	1	3	1	0	9	51962	3	3	3	2	0	5	20179	2	4050	51	2	5	0	0	417	13	1	2	8	234	3
Insertion_100931	1367069	1367070	SMU_1434c	SMU_1434c	1366506	1367669	1164	-	putative glycosyltransferase	High	B	10	7	0.484093	3	36750	10	1	2	2	0	0	1	1	1	4	1	0	102	2	2	98999	0	7	41754	4	4	1	2	0	92	0	2	0	1	0	2	0	108278
Insertion_100946	1367279	1367280	SMU_1434c	SMU_1434c	1366506	1367669	1164	-	putative glycosyltransferase	High	E	9	88	0.66466	1	3	156	1	72229	130	2	120	3	3	1	343	0	12	2	1	130272	0	0	1	1	0	2	2	58	1	1	29620	0	0	3	127417	3	1	1
Insertion_100960	1367471	1367472	SMU_1434c	SMU_1434c	1366506	1367669	1164	-	putative glycosyltransferase	High	E	8	10	0.829751	3	2	1	1	39522	0	0	2	0	2	0	1	0	0	0	37716	4	1	0	0	13957	0	4	0	31	0	2	0	2	2	2	1	2	2	0
Insertion_100972	1367642	1367643	SMU_1434c	SMU_1434c	1366506	1367669	1164	-	putative glycosyltransferase	High	B	7	60	0.976784	7	16347	2	1	175	0	4	2	3	10	0	3	1	3	131707	1	4	0	0	5	1	3	3	1	41733	0	4	103	3	4	1	2	2	2	25
Insertion_100984	1367829	1367830	SMU_1435c	SMU_1435c	1367788	1367949	162	-	hypothetical protein	High	F	4	39	0.254658	2	3	10	6	2	39805	2	2	3	1	428	34978	320	3	2	4	13	0	0	1	6	7	21	38940	4	65	6	4	1	8	32671	44	8	26	3
Insertion_101008	1368055	1368056	SMU_1436c	SMU_1436c	1367963	1368751	789	-	hypothetical protein	High	A	10	43	0.116751	53348	1	112	0	2	1	0	1	0	1	1	1	4	2	6	0	0	145071	0	1	6	0	6	86594	0	0	0	1	0	1	1	1	2	4	81355
Insertion_101021	1368259	1368260	SMU_1436c	SMU_1436c	1367963	1368751	789	-	hypothetical protein	High	F	9	48	0.375635	0	0	1	0	0	6810	1	1	0	0	0	6	2	1	0	0	24933	1	0	1	0	1	1	19373	1	2	0	0	0	0	0	0	0	0	0
Insertion_101112	1369232	1369233	SMU_1437	epsC	1368759	1369907	1149	-	putative UDP-N-acetylglucosamine 2-epimerase	High	G	4	45	0.412021	1	0	0	1	0	9	17199	2	0	1	0	40612	1	0	0	0	0	0	0	0	1	0	0	12358	0	0	54	0	0	1	0	53	1	1	0
Insertion_101120	1369322	1369323	SMU_1437	epsC	1368759	1369907	1149	-	putative UDP-N-acetylglucosamine 2-epimerase	High	E	8	58	0.490418	0	0	1	7	3917	1	3	3	6	1	0	0	0	2	1	5240	0	0	0	2	3	1	2	2	14125	5	0	0	3	4	3	0	1	2	0
Insertion_101150	1369709	1369710	SMU_1437	epsC	1368759	1369907	1149	-	putative UDP-N-acetylglucosamine 2-epimerase	High	G	12	8	0.827526	13	4	0	0	0	161	53180	2	0	0	7	0	0	2	6	0	2	1	0	13260	27962	0	3	4	3	1	172	0	1	3	7	4	2	0	0
Insertion_101209	1370244	1370245	SMU_1438c	SMU_1438c	1370234	1370932	699	-	putative Zn-dependent protease	High	B	12	82	0.0143266	2	75798	3	2	0	0	365	0	0	2	0	2	1	1	0	0	3	3	0	35124	1	2	2	1	0	0	69290	1	0	0	1	8	1	2	1
Insertion_101216	1370323	1370324	SMU_1438c	SMU_1438c	1370234	1370932	699	-	putative Zn-dependent protease	High	G	3	32	0.127507	0	8	2	6	12	1	2547	0	4	7	3149	15	10	0	2	3	3	9	0	4	0	79	12138	4	14	11	7	12	5	0	3	14	3	9	0
Insertion_101341	1371624	1371625	SMU_1442c	SMU_1442c	1371533	1372084	552	-	conserved hypothetical protein	Low	C	5	8	0.165154	3	0	33036	0	13	1	2	0	0	0	13	0	41893	1	1	0	0	0	0	1	28003	1	5244	0	24	1	5	1	4	2	3	2	316	0	1
Insertion_101355	1371744	1371745	SMU_1442c	SMU_1442c	1371533	1372084	552	-	conserved hypothetical protein	Low	F	7	67	0.38294	393	0	10	0	1	13455	15	2	16	2	1	1	4	33	15650	0	4	1	0	1	3	1	2	1	1	7164	21	4	0	43	0	1	4	0	34182
Insertion_101392	1372156	1372157	SMU_1443c	SMU_1443c	1372155	1372946	792	-	putative tributyrin esterase	Low	C	8	7	0.00126422	7	0	85737	0	0	1	0	0	1	0	0	0	0	1	2	26079	1	1	1	1	54691	1	9841	1	0	0	3	0	0	0	1	0	3	1	29580
Insertion_101396	1372228	1372229	SMU_1443c	SMU_1443c	1372155	1372946	792	-	putative tributyrin esterase	High	B	2	82	0.0922882	1	67680	6	5	3	0	19	2	5	100009	2	6	0	3	0	0	9	7	1	5	7	2	15	1	4	0	57207	1	5	8	2	5	4	5	2
Insertion_101409	1372364	1372365	SMU_1443c	SMU_1443c	1372155	1372946	792	-	putative tributyrin esterase	High	F	2	41	0.264223	8	0	0	1	1	6503	1	239	0	5546	0	12	0	0	1	0	0	9	0	0	2	0	13	14943	0	1	0	4	0	1	1	13	14019	0	0
Insertion_101656	1376008	1376009	SMU_1445c	SMU_1445c	1375345	1376103	759	-	putative ABC transporter%2C ATP-binding protein	High	E	8	38	0.87467	4	13	1	5	21355	236	1	4	2	0	0	1	1	1	0	16184	0	5	0	2	0	2	4	18950	16	1	0	16	1	19286	0	0	5	0	0
Insertion_101693	1376459	1376460	SMU_1446c	SMU_1446c	1376100	1376969	870	-	putative ABC transporter%2C permease protein	Low	C	5	77	0.413119	1	7	34629	0	0	0	6	1	0	7	0	2	43782	4	1	0	0	0	0	0	65	1	4391	1	1	1	16698	0	0	2	1	3	48441	2	0
Insertion_101697	1376509	1376510	SMU_1446c	SMU_1446c	1376100	1376969	870	-	putative ABC transporter%2C permease protein	Low	G	4	42	0.470656	0	0	0	2	0	0	140807	0	0	0	1	122574	0	0	0	0	1	1	0	0	1	1	3	62614	0	0	1194	2	0	1	1	150	0	62120	0
Insertion_101702	1376580	1376581	SMU_1446c	SMU_1446c	1376100	1376969	870	-	putative ABC transporter%2C permease protein	Low	C	11	32	0.552359	0	0	47381	1	0	0	1	0	0	0	1	0	1	0	1	0	1	1	43119	2	83	0	6000	0	2	10	0	0	2	1	0	0	0	0	0
Insertion_101746	1377241	1377242	SMU_1447c	SMU_1447c	1377080	1378081	1002	-	conserved hypothetical protein	Low	D	5	81	0.160839	1	0	2	34319	2	2	7	0	0	0	4	1	179763	1	0	0	5	2	0	0	0	0	2	8	2	0	37286	0	1	1	1	0	1396	1	0
Insertion_101955	1380477	1380478	SMU_1450	SMU_1450	1380297	1381694	1398	+	putative amino acid permease	Low	D	8	37	0.128848	42	2	23	25927	3	34	1	36	950	60	4	8	1	11	76	7332	4	1	1	53	1	0	12	13086	2	59	8	20	11548	18	1	4	0	129	18
Insertion_102003	1381274	1381275	SMU_1450	SMU_1450	1380297	1381694	1398	+	putative amino acid permease	Low	A	5	48	0.699356	1243	0	0	0	5	1	0	1	39678	0	1	0	53325	0	0	1	2	1	0	2	3	2	0	26158	3	0	0	0	137	0	5	0	375	9	0
Insertion_102023	1381552	1381553	SMU_1450	SMU_1450	1380297	1381694	1398	+	putative amino acid permease	Low	C	9	46	0.898354	0	1	22659	0	0	2	0	0	0	0	2	2	0	1	0	0	5838	0	0	2	56	3	2421	4589	1	0	0	1	0	2	3	1	1	2	1
Insertion_102036	1381682	1381683	SMU_1450	SMU_1450	1380297	1381694	1398	+	putative amino acid permease	Low	C	8	39	0.99141	0	0	48178	0	1	6	1	1	8	0	1	10	0	0	0	7393	0	1	0	0	73	4	4922	16895	1	2	3	0	0	0	19401	0	2	0	0
Insertion_102075	1382252	1382253	SMU_1451	aldB	1381765	1382481	717	-	putative alpha-acetolactate decarboxylase	High	E	5	10	0.680168	5	0	1	0	36523	0	1	0	2	4	0	0	24414	0	0	0	2	1	0	0	43657	4	7	4	27	0	1	0	0	1	3	0	234	2	0
Insertion_102120	1382915	1382916	SMU_1452	alsS	1382495	1384174	1680	-	alpha-acetolactate synthase	Low	D	8	34	0.250149	1	0	2	112183	927	22	2	1	1	0	0	1	7	9	26	60708	51	2	0	1	0	1	47452	27	1	121	7	1	5	7	0	2	7	229	1
Insertion_102229	1384515	1384516	SMU_1453c	SMU_1453c	1384307	1385290	984	-	conserved hypothetical protein	High	E	6	12	0.211597	3	4	0	0	12550	0	0	0	0	0	2	1	2	70924	0	2	0	0	0	1	35114	5	2	0	5	0	1	0	1	1	0	1	2	320	3
Insertion_102260	1385000	1385001	SMU_1453c	SMU_1453c	1384307	1385290	984	-	conserved hypothetical protein	Low	D	6	70	0.704985	115	0	2	11553	0	89	417	1	1	1	1	6	9	16443	1929	53	3	1	0	0	0	1	2	4	0	7247	142	0	4	0	0	2	8	70	4
Insertion_102682	1391292	1391293	SMU_1462c	SMU_1462c	1390759	1391862	1104	-	putative oxidoreductase	High	E	6	75	0.483228	0	1	3	387	25814	1	3	0	2	2	4	1	2	22951	0	0	2	472	1	1	1	3	3	0	23	1	7745	0	3	1	34073	1	2	105	1
Insertion_102917	1394938	1394939	SMU_1466	metA	1394060	1395004	945	-	putative homoserine O-succinyltransferase	Low	C	5	26	0.930085	0	2	32041	0	3	21	3	0	2	2	0	2	25974	5	5	1	8	1	0	0	66	4	3911	2	2	2	0	0	0	27518	1	8	260	0	1
Insertion_103201	1399030	1399031	SMU_1472	recJ	1398203	1400407	2205	-	putative single-strand DNA-specific exonuclease RecJ	Low	C	4	53	0.375227	0	0	38726	0	36	0	0	0	1	0	0	128724	3	0	0	0	4	0	0	0	142	0	5603	1	13540	0	0	0	0	2	0	160	69389	0	0
Insertion_103230	1399459	1399460	SMU_1472	recJ	1398203	1400407	2205	-	putative single-strand DNA-specific exonuclease RecJ	High	F	4	56	0.569873	0	50	274	3	49	3976	1	2	1	20	19	12890	0	3	1	3	2	1	0	3	0	3	45	93	7973	6	16	0	4	22	1	228	5	0	1
Insertion_103240	1399709	1399710	SMU_1472	recJ	1398203	1400407	2205	-	putative single-strand DNA-specific exonuclease RecJ	High	E	12	84	0.683303	0	0	2	0	2934	1	1	0	0	1	0	0	0	2	0	1	0	2	0	1171	0	1	0	0	4	0	711	0	0	5	0	0	0	0	2
Insertion_103258	1399988	1399989	SMU_1472	recJ	1398203	1400407	2205	-	putative single-strand DNA-specific exonuclease RecJ	High	G	10	34	0.809891	2	1	4	0	2	2	69723	0	1	0	0	2	0	0	1	0	2	46657	0	0	2	2	81452	0	1	0	208	2	1	0	3	1	7	1	1
Insertion_103295	1400462	1400463	SMU_1473c	SMU_1473c	1400404	1401168	765	-	putative oxidoreductase	High	H	1	91	0.0759162	0	0	12	0	3	0	5	87330	26892	3	3	1	0	4	6	0	0	0	0	1	23	80	5	1	0	5	2	48950	8	0	2	12	0	0	91262
Insertion_103649	1405713	1405714	SMU_1480	SMU_1480	1405637	1406278	642	+	hypothetical protein	High	C	6	92	0.118565	1	0	4317	1	6	3	0	0	1	1	1	3	5	3100	1	0	1	4	1	1	19	0	488	0	0	3	2	3287	5	2	5	0	4	10	2
Insertion_103665	1405881	1405882	SMU_1480	SMU_1480	1405637	1406278	642	+	hypothetical protein	High	A	4	56	0.380655	62866	0	4	2	44	3	2	0	0	3	0	67975	1	1	1	2	6	0	6	5	7	1	6	0	28718	2	6	0	10	5	1	86	1	4	2
Insertion_103671	1405951	1405952	SMU_1480	SMU_1480	1405637	1406278	642	+	hypothetical protein	High	A	3	3	0.48986	98824	7	4	1	6	2	0	1	1	0	39956	13	4	3	0	1	0	1	0	2	36731	10	8	11	1	2	3	2	2	2	55013	3	9	5	1
Insertion_103771	1407619	1407620	SMU_1484c	SMU_1484c	1407505	1408824	1320	-	conserved hypothetical protein	High	G	12	46	0.0864291	2	3	4	1	1	3	724	5	1	0	3	10	2	25	1	0	6	1	2	764	1	6	7	566	1	2	10	3	4	0	3	6	2	1	9
Insertion_103798	1408081	1408082	SMU_1484c	SMU_1484c	1407505	1408824	1320	-	conserved hypothetical protein	High	E	7	94	0.436694	0	6	2	1	2844	1	15	3	2	2	1	0	5	1	2287	3	0	8	1	1	2	0	6	4	1	2	0	38575	3	1	11	0	10	2	1
Insertion_103810	1408292	1408293	SMU_1484c	SMU_1484c	1407505	1408824	1320	-	conserved hypothetical protein	High	F	10	42	0.596664	0	1	6	2	2	49422	0	0	1	1	0	3	0	2	0	0	1	40813	0	0	1	4	2	18407	0	42	1	0	4	0	1	1	3	39563	3
Insertion_103833	1408639	1408640	SMU_1484c	SMU_1484c	1407505	1408824	1320	-	conserved hypothetical protein	High	G	9	92	0.859742	3	1	8	0	0	1	38059	135	2	2	5	8	2	6	0	1	62531	4	3	12	7	3	5	1	3	0	241	32763	5	9	1	1	3	9	2
Insertion_103919	1409910	1409911	SMU_1485c	SMU_1485c	1408811	1410514	1704	-	putative endonuclease	High	F	9	78	0.645332	1	0	2	2	0	104230	22	0	2	1	0	1	1	1	0	0	124302	0	0	1	2	1	1	0	1	59	57513	2	0	28	0	1	1	103306	2
Insertion_103921	1409963	1409964	SMU_1485c	SMU_1485c	1408811	1410514	1704	-	putative endonuclease	High	F	6	85	0.676453	0	334	1	0	62	3540	2	0	0	0	0	1	0	17333	0	0	1	2	0	0	5	1	1	0	4	38	0	2427	1477	1	0	1	0	59	1
Insertion_103969	1410514	1410515	SMU_1485c	SMU_1485c	1408811	1410514	1704	-	putative endonuclease	High	B	7	94	1	13	5591	30	4	13	9	1	279	14	10	10	14	6	14	4410	4	20	11	0	2	12	9	34	13	11	20	12	28380	12	15	11	22	26	14	9
Insertion_103994	1410978	1410979	SMU_1486c	SMU_1486c	1410521	1411255	735	-	conserved hypothetical protein	High	F	10	78	0.622616	1	0	4	1	2	190793	39	0	0	2	1	1	3	51	0	0	1	228010	0	0	1	5	1	0	1	165	114775	1	1	3	0	37	0	321126	2
Insertion_104171	1413790	1413791	SMU_1489	lacX	1413105	1414001	897	-	conserved hypothetical protein%2C LacX	High	F	9	82	0.764509	1	2	1	406	0	63960	14	0	1	2	0	1	3	1	0	0	45720	0	0	0	0	4	1	3	1	4	35704	442	468	6	2	1	3	1	0
Insertion_104180	1413912	1413913	SMU_1489	lacX	1413105	1414001	897	-	conserved hypothetical protein%2C LacX	Low	G	6	8	0.90067	0	1	16	0	3	3	15785	1	3	1	0	3	5	17536	1	1	9	11	0	0	10884	0	13	7	0	10	44	4	1	4	2	6	5	85	2
Insertion_104215	1414333	1414334	SMU_1490	lacG	1414248	1415654	1407	-	6-phospho-beta-galactosidase	High	E	10	6	0.0604552	5	1	68	2	30271	1	3	4	0	6	1	0	0	35	0	2	3	56375	0	20	38093	4	9	1	27	8	2	0	4	2	1	1	0	43116	2
Insertion_104242	1414703	1414704	SMU_1490	lacG	1414248	1415654	1407	-	6-phospho-beta-galactosidase	High	F	8	51	0.323613	0	9	7	4	58	18891	1	21	1	2	352	6	5	9	5	33826	2	5	0	4	3	1	21	2	32908	7	7	13	2	15	34485	2	21	4	6
Insertion_104252	1414877	1414878	SMU_1490	lacG	1414248	1415654	1407	-	6-phospho-beta-galactosidase	High	E	7	78	0.447368	6	2	191	2	124567	4	108	6	1	2	4	11	11	11	148690	3	9	2	3	5	16	1	84	45	103	2	160854	1	1	3	2	14	6	271863	158
Insertion_104391	1417036	1417037	SMU_1491	lacE	1415666	1417372	1707	-	PTS system%2C lactose-specific enzyme IIBC EIIBC-LAC)	High	E	6	25	0.803048	0	1	18	1	5603	1	1	0	0	0	0	0	2	11704	0	0	0	0	0	8	0	1	7442	4	6	0	99	2	16393	50	1	0	0	49	0
Insertion_104402	1417162	1417163	SMU_1491	lacE	1415666	1417372	1707	-	PTS system%2C lactose-specific enzyme IIBC EIIBC-LAC)	High	B	11	6	0.876905	12	138638	11	3	0	8	4	2	14	5	10	16	5	10	7	3	11	5	156880	7	108589	9	20	5	9	5	2	3	5	12	5	12	6	107253	2
Insertion_104452	1417951	1417952	SMU_1493	lacD	1417709	1418686	978	-	tagatose-1%2C6-bisphosphate aldolase	High	G	3	2	0.247697	2	24	11	4	4	4	73278	8	14	4	25419	9	4	3	3	1	17	17	4	18	5803	4	23	6	9	3	240	1	9	14240	5	20	9	9	13
Insertion_104566	1419810	1419811	SMU_1495	lacB	1419642	1420157	516	-	galactose-6-phosphate isomerase%2C subunit LacB	High	C	12	33	0.326214	1	1	4950	6	68	11	1	6	6	2	4	10	14	2	0	1	2	2	1	6367	55	1	713	5	67	19	14	1	4	4	4	28	5	34	1
Insertion_104591	1420040	1420041	SMU_1495	lacB	1419642	1420157	516	-	galactose-6-phosphate isomerase%2C subunit LacB	High	C	9	27	0.772816	1	1	22059	1	2	0	2	0	0	1	33	0	0	3	7	0	23346	2	0	1	32	3	2853	1	0	1	0	0	1	0	23651	4	1	3	1
Insertion_104686	1421226	1421227	SMU_1498	lacR	1420918	1421673	756	-	lactose repressor	High	A	5	63	0.407947	1152	0	8	1	0	2	2	0	0	1	4	1	46592	4	1	0	1	0	0	1	0	4	2	0	0	15860	0	1	3	1	31634	2	345	0	2
Insertion_105069	1427334	1427335	SMU_1500	rexB	1425526	1428768	3243	-	putative exonuclease RexB	Low	C	9	8	0.55768	7	1	5212	0	0	0	1	0	0	0	1	0	0	0	0	0	1792	0	0	61	5353	1	605	0	0	0	0	0	0	0	23	0	2	0	1
Insertion_105259	1429885	1429886	SMU_1502c	SMU_1502c	1429640	1429885	246	-	conserved hypothetical protein	High	A	6	23	1	20323	11	5	4	0	6	1	4	1	0	0	13	8	67573	5	0	2	7	3	2	4	44621	10	3	16	3	4	1	7	0	0	2	16	280	8
Insertion_105360	1431236	1431237	SMU_1506c	SMU_1506c	1431235	1432515	1281	-	conserved hypothetical protein	High	D	3	1	0.00078125	3	2	10	36096	2	3	4	4	6	4	17201	7	2	11	1	2	6	7	0	1	533	1	15	4	0	4	5	5	6217	4	5	8	3	5	3
Insertion_105369	1431320	1431321	SMU_1506c	SMU_1506c	1431235	1432515	1281	-	conserved hypothetical protein	Low	C	9	80	0.0664062	2	0	90743	2	2	3	18	5	3	1	3	5	0	3	1	2	286163	4	1	1	197	0	13227	1	2	7	39414	3	4	0	3	4	7	4	3
Insertion_105481	1432722	1432723	SMU_1507c	SMU_1507c	1432512	1432835	324	-	hypothetical protein	High	G	4	88	0.650155	2	2	6	2	1	2	13942	8	2	1	2	80742	0	3	3	1	33	1	0	1	4	5	13	2	1	8	40	16606	2	5	1	52010	2	2	1
Insertion_105536	1433377	1433378	SMU_1508c	SMU_1508c	1432832	1433947	1116	-	putative coenzyme PQQ synthesis protein	High	F	2	9	0.488789	2	1	6	3	2	63745	1	6	3	66839	2	6	1	3	0	2	3	1	0	0	35197	5	4	1	3	83	4	1	6	12	1	1	3	4	1
Insertion_105549	1433465	1433466	SMU_1508c	SMU_1508c	1432832	1433947	1116	-	putative coenzyme PQQ synthesis protein	Low	A	2	85	0.567713	981	4	30	1	285	394	3	309	2	6288	0	2	2	1	2	0	4	1	2	0	5	0	41	0	1	1	306	1616	5769	0	0	0	3	11	3
Insertion_105580	1433740	1433741	SMU_1508c	SMU_1508c	1432832	1433947	1116	-	putative coenzyme PQQ synthesis protein	High	A	11	25	0.81435	6612	0	2	0	0	1	1	26	1	0	0	1	0	0	0	0	2	1	54712	1	2	0	10390	1	0	0	1	0	22540	3	2	1	2	0	0
Insertion_105619	1434154	1434155	SMU_1509	rgg	1434153	1435010	858	-	putative transcriptional regulator	High	G	2	43	0.00116686	0	3	9	0	0	0	2183	1	1	4563	0	2	15	1	3	1	8	0	0	4	3	1	4	5022	2	1	12	1	1	0	5	4	4	10	12324
Insertion_105731	1435478	1435479	SMU_1510	syfB	1435221	1437626	2406	-	putative phenylalanyl-tRNA synthetase (beta subunit)	High	G	4	70	0.106861	1	0	0	0	0	53	1639	0	5	2	0	5714	1	3	0	0	3	0	0	1	0	1	1	1	1	1502	5	2	0	4	1	7	2	1	2
Insertion_106041	1440875	1440876	SMU_1513	smc	1439718	1443254	3537	-	putative chromosome segregation ATPase%3B SMC protein	High	E	5	81	0.327206	0	2	1	1	6350	0	7	4	3	13	2	2	59162	4	1	0	7	0	0	0	3	0	7	0	7	2	15696	0	1	1	2	2	428	0	1
Insertion_106359	1446042	1446043	SMU_1516	covS	1444856	1446208	1353	-	putative histidine kinase CovS%3B VicK-like protein	High	D	8	36	0.877219	0	2	7	31806	1	0	1	0	0	1	0	3	0	0	3	30846	2	0	0	4	0	1	105182	4	2	1	0	1	1	4	0	1	0	2	5
Insertion_106599	1448963	1448964	SMU_1521	SMU_1521	1448870	1449574	705	+	putative amino acid ABC transporter%2C permease protein	Low	C	10	81	0.132102	0	3	178587	0	1	3	27	1	0	2	1	1	0	0	0	0	288	289970	0	0	421	0	25666	0	1	1	98182	2	0	263	0	0	1	5	0
Insertion_106608	1449094	1449095	SMU_1521	SMU_1521	1448870	1449574	705	+	putative amino acid ABC transporter%2C permease protein	High	G	6	26	0.318182	4	7	9	1	18	3	3665	34	4	3	0	5	0	18564	1	1	1	0	3	2	0	8	64283	1	7	0	27	3	27	37180	2	1	4	75	0
Insertion_106616	1449160	1449161	SMU_1521	SMU_1521	1448870	1449574	705	+	putative amino acid ABC transporter%2C permease protein	High	A	9	63	0.411932	4991	1	9	0	0	114	1	4	0	0	18	3	0	0	2	0	75786	1	0	2	4	3	6	0	2	36620	0	0	0	0	73835	4	206	0	0
Insertion_106628	1449343	1449344	SMU_1521	SMU_1521	1448870	1449574	705	+	putative amino acid ABC transporter%2C permease protein	High	E	7	3	0.671875	0	2	7	1	147594	2	0	0	2	0	2	7	0	1	63756	0	3	3	2	3	19738	0	7	0	100	0	1	0	0	1	44825	0	2	3	7
Insertion_106650	1449644	1449645	SMU_1522	glnP	1449589	1450239	651	+	putative amino acid ABC transporter%2C integral membrane protein	High	A	10	26	0.0846154	21465	2	3	0	0	0	3	1	0	1	0	3	1	4	0	8	3	13932	0	1	3	0	57915	5	0	2	3	0	0	10500	3	1	3	1	0
Insertion_106705	1450335	1450336	SMU_1523	endA	1450307	1451188	882	-	putative membrane nuclease EndA	High	B	6	66	0.0317821	245	4405	0	1	1	0	0	2	2	1	0	0	0	2867	0	0	0	0	2	1	0	1	1	0	1	567	0	4	0	0	1	1	1	3530	1
Insertion_106715	1450483	1450484	SMU_1523	endA	1450307	1451188	882	-	putative membrane nuclease EndA	Low	D	7	63	0.199773	0	0	2	1454	2	2	0	0	0	1	1003	2	0	0	98056	0	1	2	0	185	2	3	1	0	0	41636	0	0	215	1	73206	4	2	0	17
Insertion_106803	1451676	1451677	SMU_1525	murA	1451421	1452692	1272	-	putative UDP-N-acetylglucosamine 1-carboxyvinyltransferase	High	D	3	45	0.200629	0	0	11	37390	2	2	0	1	0	1	16606	1	0	0	2	0	0	3	0	0	0	0	8	13114	2	0	0	4	211	2	3	4	0	1	1
Insertion_107338	1459857	1459858	SMU_1535	phsG	1459786	1462182	2397	-	glycogen phosphorylase	High	A	8	33	0.0296327	14192	0	61	0	1	0	46	0	5	0	2	1	2	67	0	9654	16	0	0	0	0	0	22304	3	8	2	2	20	34	1	0	0	0	3	9
Insertion_107345	1459942	1459943	SMU_1535	phsG	1459786	1462182	2397	-	glycogen phosphorylase	Low	G	2	87	0.0651085	3	1	2	0	0	321	4262	1	1	33010	2	1	0	0	0	0	0	1	0	267	0	0	2	0	0	2	10	8721	1	2	16536	1	3	0	0
Insertion_107470	1461741	1461742	SMU_1535	phsG	1459786	1462182	2397	-	glycogen phosphorylase	High	C	8	33	0.815943	4	1	46568	0	1	0	1	0	0	0	0	1	2	2	0	36214	6	1	1	2	134	0	33991	1	1	0	1	0	2	0	0	1	2	0	0
Insertion_107477	1461843	1461844	SMU_1535	phsG	1459786	1462182	2397	-	glycogen phosphorylase	High	D	5	66	0.858514	0	4	1	4033	0	1	1	5	1	1	0	2	6158	3	0	0	7	1	1	2	1	0	6	1	0	1164	4	0	2	0	1	3	56	3328	0
Insertion_107483	1461930	1461931	SMU_1535	phsG	1459786	1462182	2397	-	glycogen phosphorylase	High	A	12	74	0.894825	5767	1	76	278	368	0	6	0	1	0	0	2	0	0	1	1	0	0	0	730	2	1	0	2	2	0	2387	0	0	7965	0	1	0	2	1
Insertion_107492	1462036	1462037	SMU_1535	phsG	1459786	1462182	2397	-	glycogen phosphorylase	High	B	12	57	0.939065	8	35728	5	2	75	126	0	2	0	0	0	1	0	0	1	0	3	7	7	25448	0	1	9	3	20199	7	0	0	167	15	1	231	10	0	0
Insertion_107747	1465575	1465576	SMU_1538	glgC	1464763	1465908	1146	-	putative glucose-1-phosphate adenylyltransferase%3B ADP-glucose pyrophosphorylase	High	A	7	33	0.70917	5193	31	6	3	3	7	3	0	8	11	0	2	0	1	7267	3	1	3	0	3	0	42	7340	2	10	0	3	0	2	2	5	1	2	0	1
Insertion_107759	1465746	1465747	SMU_1538	glgC	1464763	1465908	1146	-	putative glucose-1-phosphate adenylyltransferase%3B ADP-glucose pyrophosphorylase	Low	C	7	72	0.858515	2	5	3316	0	1	1	3	0	5	2	0	3	1	4	6759	4	5	4	0	0	8	6	483	6	15	1357	226	2	0	3	1	4	1101	4	14
Insertion_107777	1466102	1466103	SMU_1539	glgB	1465928	1467814	1887	-	putative 1%2C4-alpha-glucan branching enzyme	High	G	3	42	0.0922587	0	5	12	2	7	49	80089	3	1	282	31228	16	5	9	1	6	2	1	1	0	11	2	17	60219	3	3	266	1	2	44	5	5	1	37365	0
Insertion_107804	1466491	1466492	SMU_1539	glgB	1465928	1467814	1887	-	putative 1%2C4-alpha-glucan branching enzyme	High	E	6	77	0.298515	4	3	5	0	39766	8	23	9	2	1	0	11	5	16666	3	2	9	1	0	4	9	3	13	2	31	3	57313	3	5	2	6	4	52004	65	8
Insertion_107862	1467330	1467331	SMU_1539	glgB	1465928	1467814	1887	-	putative 1%2C4-alpha-glucan branching enzyme	High	B	2	58	0.743372	21	30328	24	0	38	1	7	6	20	88520	0	0	0	19	7	31	3	1	0	2	26	16	4	2	28136	1	33	2	0	6	1	12	3	0	33
Insertion_107918	1468201	1468202	SMU_1541	pulA	1468031	1470262	2232	-	putative pullulanase	High	E	7	12	0.076199	3	3	5	1	9944	3	0	1	0	1	1	0	1	1	21062	0	1	6	0	2	20353	1	2	0	9	3	1	0	0	5	0	0	0	1	13
Insertion_107937	1468423	1468424	SMU_1541	pulA	1468031	1470262	2232	-	putative pullulanase	High	E	8	41	0.175706	0	206	1	0	1468	0	0	199	2	0	0	2	24	5	1	1284	3	0	1	0	0	1	3	662	5	1	1	1	1	1	3	0	515	0	2
Insertion_108029	1469752	1469753	SMU_1541	pulA	1468031	1470262	2232	-	putative pullulanase	Low	F	12	3	0.771403	7	2	1	0	0	112897	0	1	1	0	67319	1	1	1	2	0	1	0	1	114720	72909	1	4	1	1	6	0	1	0	1	107406	0	2	3	0
Insertion_108382	1474826	1474827	SMU_1547c	SMU_1547c	1474761	1475357	597	-	putative response regulator	High	B	3	85	0.10906	0	19339	0	0	4	2	0	30	2	3	34470	1	0	0	2	0	0	0	1	1	1	0	1	0	5	5	60	20394	17293	1	2	0	1	0	0
Insertion_108525	1476977	1476978	SMU_1550c	SMU_1550c	1476453	1477190	738	-	conserved hypothetical protein%3B possible integral membrane protein	High	A	4	57	0.710991	41559	11	10	4	51	17	3	7	10	3	8	203008	7	38	3	1	64	11	0	1	9	20	28	27	44158	10	12	14	8	3	14	246	12	3	72
Insertion_108612	1478383	1478384	SMU_1552c	SMU_1552c	1478105	1478470	366	-	hypothetical protein	High	D	9	61	0.761644	0	5	6	834	4	258	9	8	9	2	2	17	5	5	0	0	16250	3	4	9	8	10	18	4	3	17112	6	2	89848	12	4	15	4	7	8
Insertion_108659	1479113	1479114	SMU_1555c	SMU_1555c	1479016	1479948	933	-	conserved hypothetical protein	High	D	12	77	0.104077	1	2	13	24884	0	0	13	1	6	1	0	3	0	3	0	33	4	3	0	23279	0	0	5	2	4	1	48739	0	3	3	3	1	48167	2	4
Insertion_108795	1480988	1480989	SMU_1557c	SMU_1557c	1480838	1482121	1284	-	conserved hypothetical protein	Low	B	3	3	0.116913	3	32926	0	1	0	0	0	3	0	2	46287	2	4	0	0	0	0	1	1	19716	31743	2	2	6	3	0	0	1	182	0	39718	9	1	0	1
Insertion_108802	1481084	1481085	SMU_1557c	SMU_1557c	1480838	1482121	1284	-	conserved hypothetical protein	High	G	6	66	0.191738	0	0	0	0	0	126	21414	0	0	0	0	0	0	16631	1	0	0	0	0	0	0	0	0	0	3	10089	95	0	0	1	0	1	0	26349	0
Insertion_108963	1483167	1483168	SMU_1560	SMU_1560	1483157	1483570	414	+	conserved hypothetical protein%3B possible membrane protein	High	D	8	68	0.0242131	0	1	1	39346	4	0	2	1	0	1	3	4	1	0	4	35131	4	1	0	0	1	6	0	15	3	13355	3	0	3	5	1	0	0	1	5
Insertion_108974	1483336	1483337	SMU_1560	SMU_1560	1483157	1483570	414	+	conserved hypothetical protein%3B possible membrane protein	High	E	12	41	0.433414	1	1	3	2	24626	0	1	7	0	0	0	1	1	0	1	1	1	0	0	40862	1	1	2	34896	25	1	0	2	1	0	1	0	46993	0	1
Insertion_109068	1484675	1484676	SMU_1562	trk	1484331	1484984	654	-	putative potassium uptake protein TrkA	High	D	10	72	0.526799	0	0	1	9355	1	114	2	0	0	159	1	1	1	2	2	2	0	9888	0	1	1	1	3	3	0	1805	1	0	4	1	3	0	0	2	1
Insertion_109200	1486650	1486651	SMU_1563	pacL	1485021	1487813	2793	-	putative cation-transporting P-type ATPase PacL	Low	A	6	54	0.583453	61060	2	4	1	242	3	1	0	0	0	0	4	0	113464	1	0	1	0	0	0	4	98266	1	1	126619	0	0	0	0	1	0	0	0	514	1
Insertion_109376	1489317	1489318	SMU_1564	glgP	1488085	1490361	2277	-	putative glycogen phosphorylase	High	A	8	65	0.541301	94772	0	1	0	2	114	0	0	0	0	0	2	2	1	1	271329	2	1	0	0	9	0	1	0	2	62798	0	0	2	4	0	0	204966	3	0
Insertion_109513	1491204	1491205	SMU_1565	malQ	1490333	1491862	1530	-	putative 4-alpha-glucanotransferase	Low	E	5	68	0.569653	0	0	452	1	53657	316	1	4	1	2	1	1	150145	3	1	3	2	1	1	0	2	2	0	3	34	60978	1	2	2	0	0	5	1097	1	4
Insertion_109741	1494397	1494398	SMU_1568	malX	1493243	1494490	1248	+	putative maltose/maltodextrin ABC transporter%2C sugar-binding protein MalX	Low	F	2	7	0.925421	0	0	0	0	0	6126	5	3	1	3676	61	1	3	0	1	1	0	0	0	0	2632	0	2	1	0	1	0	3	3	6	5782	1	4	172	8636
Insertion_109856	1495964	1495965	SMU_1570	malG	1495928	1496764	837	+	putative maltose/maltodextrin ABC transporter%2C MalG permease	High	D	5	2	0.0430622	2	1	14	22112	0	2	6	1	2	0	0	2	17191	2	0	1	3	0	3	1	3699	2	4	4	22	1	1	5	0	9605	2	1	122	3	0
Insertion_109870	1496098	1496099	SMU_1570	malG	1495928	1496764	837	+	putative maltose/maltodextrin ABC transporter%2C MalG permease	Low	E	2	67	0.203349	22	0	12	0	27222	60	1	26	2	7877	1	4	0	22	25	0	1	14	0	0	3	9	5	5	28	28030	0	13	1	5	6	0	3	0	28006
Insertion_109908	1496536	1496537	SMU_1570	malG	1495928	1496764	837	+	putative maltose/maltodextrin ABC transporter%2C MalG permease	High	D	6	32	0.727273	1	1	4	2429	0	1	0	0	0	0	0	0	3	62173	1	1	0	0	0	0	2	0	39983	0	1	0	0	0	0	2	1	0	0	281	1
Insertion_109998	1497920	1497921	SMU_1571	SMU_1571	1496789	1497922	1134	+	putative ABC transporter%2C ATP-binding protein%2C MsmK-like protein	High	G	5	32	0.998235	4	6	8	1	0	5	1288	0	2	13	4	12	9249	2	1	1	15	4	4	6	2	0	13001	9	14	7	8	10	13	9	0	2	99	14	0
Insertion_110264	1501567	1501568	SMU_1574c	SMU_1574c	1501433	1502491	1059	-	conserved hypothetical protein	High	A	7	52	0.126654	44381	28	3	0	84	63	85	0	2	1	0	364	2	0	69566	0	0	9	0	5	6	0	7	0	47647	224	3	0	0	1	1	81605	0	2	9
Insertion_110289	1501867	1501868	SMU_1574c	SMU_1574c	1501433	1502491	1059	-	conserved hypothetical protein	High	E	4	33	0.410208	1	1	10	0	19942	0	0	2	3	2	0	47727	3	6	6	0	65	0	0	2	0	2	25402	0	16	0	2	3	3	4	4	61	2	7	10
Insertion_110312	1502101	1502102	SMU_1574c	SMU_1574c	1501433	1502491	1059	-	conserved hypothetical protein	High	A	4	78	0.63138	6596	0	5	0	2	76	221	8	0	0	0	23486	0	1	0	0	1	2	0	0	2	0	0	0	0	0	20796	1	1	0	0	30	0	21792	0
Insertion_110340	1502421	1502422	SMU_1574c	SMU_1574c	1501433	1502491	1059	-	conserved hypothetical protein	High	A	3	6	0.933837	15180	2	18	5	2	2	7	0	3	0	11903	0	0	6	1	1	4	12	1	3	9811	3	9	1	0	0	2	19	1	2	3	4	30	15008	1
Insertion_110436	1503515	1503516	SMU_1576c	SMU_1576c	1503086	1505134	2049	-	hypothetical protein	High	A	6	27	0.209473	2550	4	13	5	0	2	0	13	1	1	1	2	169	3561	1	1	1	1	0	0	0	1	3396	1	2	11	2	1	3	2	2834	3	24	17	1
Insertion_110444	1503568	1503569	SMU_1576c	SMU_1576c	1503086	1505134	2049	-	hypothetical protein	High	E	8	68	0.235352	0	0	0	0	29577	146	0	0	0	0	2	0	0	8	0	23953	0	4	0	0	0	0	0	1	24	18778	0	1	0	0	1	15	0	4	0
Insertion_110479	1503948	1503949	SMU_1576c	SMU_1576c	1503086	1505134	2049	-	hypothetical protein	High	C	12	33	0.420898	0	12	25439	0	0	4	1	3	1	1	3	1	0	1	0	4	3	0	0	13895	131	0	29886	0	0	1	2	3	0	0	5	0	0	1	15
Insertion_110491	1504057	1504058	SMU_1576c	SMU_1576c	1503086	1505134	2049	-	hypothetical protein	Low	A	1	2	0.474121	3131	5	7	1	4	1	0	3	114064	7	1	76993	1	6	2	2	4	2	1	1	28284	0	14	2	4	2	4	1	20	43992	0	106	3	2	13
Insertion_110500	1504179	1504180	SMU_1576c	SMU_1576c	1503086	1505134	2049	-	hypothetical protein	High	G	7	52	0.533691	0	1	5	1	45	0	15286	1	0	0	2	9	0	0	66125	0	0	2	0	0	0	0	0	0	31436	0	47	0	0	1	0	108086	0	0	5
Insertion_110522	1504448	1504449	SMU_1576c	SMU_1576c	1503086	1505134	2049	-	hypothetical protein	Low	B	9	92	0.665039	2	5066	689	4	8	2	1	7	6	5	9	9	5	7	2	3	9369	1	1	9	7	4	73	5	10	7	8	3133	0	4	7	7	2	5	4
Insertion_110566	1504877	1504878	SMU_1576c	SMU_1576c	1503086	1505134	2049	-	hypothetical protein	High	F	3	46	0.874512	6	0	87	0	0	52874	1	1	1	2	37851	6	4	5	0	0	6	3	12	0	1	3	19	48581	0	0	0	2	0	0	2	2	0	12	4
Insertion_110569	1504925	1504926	SMU_1576c	SMU_1576c	1503086	1505134	2049	-	hypothetical protein	Low	C	6	52	0.897949	1	0	42416	1	83	2	4	0	1	0	1	81	0	21790	0	2	2	0	0	8	74	3	6435	2	47544	2	1	0	1	0	1	120391	1	109	0
Insertion_110584	1505050	1505051	SMU_1576c	SMU_1576c	1503086	1505134	2049	-	hypothetical protein	High	G	12	36	0.958984	1	0	6	2	3	0	22390	0	2	1	0	0	1	0	0	1	2	0	0	20802	58	1	52105	12	0	0	68	0	1	2	2	1	1	1	2
Insertion_110612	1505271	1505272	SMU_1577c	SMU_1577c	1505191	1508940	3750	-	conserved hypothetical protein	High	D	8	9	0.021339	2	0	1	35770	3	0	2	5	2	1	0	3	1	2	1	22776	58	0	0	2	30573	0	4	10	0	0	1	1	0	0	1	2	1	1	5
Insertion_110649	1505605	1505606	SMU_1577c	SMU_1577c	1505191	1508940	3750	-	conserved hypothetical protein	High	E	7	53	0.110429	0	0	1	0	14472	1	0	10	1	0	0	1	1	0	17079	35	0	0	0	0	1	1	3	5	7667	0	2	0	3	125	1	0	27217	3	3
Insertion_110679	1505837	1505838	SMU_1577c	SMU_1577c	1505191	1508940	3750	-	conserved hypothetical protein	Low	B	4	89	0.172313	1	26138	77	1	1	0	2	218	5	2	0	86879	1	3	0	0	0	0	0	9	0	0	3	2	2	2	1	30924	2	0	3	108	49994	1	0
Insertion_110701	1506006	1506007	SMU_1577c	SMU_1577c	1505191	1508940	3750	-	conserved hypothetical protein	High	E	5	87	0.217391	1	1	0	1	36243	0	0	117	2	1	159	3	52233	2	2	2	1	0	0	1	1	2	1	3	30	0	0	23736	1	0	38238	1	407	0	1
Insertion_110705	1506081	1506082	SMU_1577c	SMU_1577c	1505191	1508940	3750	-	conserved hypothetical protein	High	E	8	27	0.237397	1	4	0	24	5973	1	0	3	34	26	7	11	0	4	0	13360	24	0	6	0	0	0	29039	0	6	2	58	0	3	0	24024	6	28	0	4
Insertion_110754	1506533	1506534	SMU_1577c	SMU_1577c	1505191	1508940	3750	-	conserved hypothetical protein	High	D	9	50	0.357962	0	1	3	33380	70	1	0	0	4	2	0	1	3	5	0	1	55838	2	0	0	11	3	5	7	57858	0	2	0	3	79345	1	0	15	0	0
Insertion_110767	1506656	1506657	SMU_1577c	SMU_1577c	1505191	1508940	3750	-	conserved hypothetical protein	High	D	8	33	0.390771	0	0	6	19034	0	3	2	0	1	2	0	1	0	0	278	36475	1	2	0	1	0	1	51890	6	0	2	1	1	1	1	3	6	0	0	1
Insertion_110775	1506776	1506777	SMU_1577c	SMU_1577c	1505191	1508940	3750	-	conserved hypothetical protein	High	D	2	90	0.422779	1	2	10	13001	1	0	0	3	1	26714	1	6	3	4	0	0	3	2	0	2	3	1	8	3	4	2	3	27385	3	8	4	40	3	44449	4
Insertion_110799	1507029	1507030	SMU_1577c	SMU_1577c	1505191	1508940	3750	-	conserved hypothetical protein	Low	E	11	4	0.490264	0	1	2	2	9400	2	1	2	0	1	1	63	0	662	1	1	6	1	17994	2	12068	2	8	0	11	164	6	1	0	3	5	21392	3	466	1
Insertion_110807	1507066	1507067	SMU_1577c	SMU_1577c	1505191	1508940	3750	-	conserved hypothetical protein	High	D	4	43	0.500133	45	2	99	47172	13	5	40	3	117	19	91	73703	17	6	2	187	1	57	134	3	21	10	38	37736	5	3	71	14	13	6	2	215	18	2	41647
Insertion_110810	1507140	1507141	SMU_1577c	SMU_1577c	1505191	1508940	3750	-	conserved hypothetical protein	High	G	5	30	0.519872	0	1	7	6	2	0	2230	1	3	1	0	1	40827	1	0	0	4	0	0	0	8	4	47902	0	1	2	10	1	2	5	9	1	450	27813	1
Insertion_110854	1507628	1507629	SMU_1577c	SMU_1577c	1505191	1508940	3750	-	conserved hypothetical protein	High	C	7	30	0.65004	0	0	20512	1	8	2	0	2	1	1	2	0	1	1	20132	94	0	1	0	0	41	1	2409	2	3	3	2	0	0	0	1	2	0	30922	0
Insertion_110895	1508124	1508125	SMU_1577c	SMU_1577c	1505191	1508940	3750	-	conserved hypothetical protein	High	C	4	30	0.782342	2	5	18056	2	1	6	2	1	0	3	1	11742	11	2	1	0	7	1	0	2	93	2	2066	1	3	2	1	1	1	2	4	24	6	11392	0
Insertion_110933	1508479	1508480	SMU_1577c	SMU_1577c	1505191	1508940	3750	-	conserved hypothetical protein	Low	C	10	46	0.877034	3	60	3665	3	2	3	0	1	3	3	637	19	4	1	1	4	7	721	1	2	4	2	485	593	4	2	1	3	3	176	8	7	4	1	1
Insertion_111062	1510183	1510184	SMU_1579	SMU_1579	1510124	1510324	201	+	hypothetical protein	High	D	6	45	0.295	0	3	1	23675	1	2	0	9	1	2	0	1	0	40383	1	1	3	1	0	0	3	1	1	15200	3	2	1	0	1	0	0	2	8	159	5
Insertion_111068	1510306	1510307	SMU_1579	SMU_1579	1510124	1510324	201	+	hypothetical protein	High	B	10	39	0.91	0	33177	2	3	0	0	0	2	1	0	15	0	0	0	1	0	1	40227	0	0	0	2	0	25882	0	2	0	1	1	1	33481	3	3	2	0
Insertion_111230	1513144	1513145	SMU_1584c	SMU_1584c	1512917	1514686	1770	-	putative 67 kDa myosin-crossreactive streptococcal antigen-like protein	High	G	9	32	0.128321	0	6	3	0	0	1	1038	1	1	0	0	1	0	1	0	0	5872	10	0	0	0	0	3463	0	3	0	2	2	16	0	3	0	0	0	0
Insertion_111400	1515329	1515330	SMU_1585c	SMU_1585c	1514805	1515329	525	-	putative transcriptional regulator	High	D	10	43	1	0	3	1	38489	1	1	0	0	1	0	0	0	9	0	3	0	1	81181	0	0	2	0	2	34844	53	1	1	0	2	0	1	0	0	0	58648
Insertion_111420	1515634	1515635	SMU_1586	syt1	1515633	1517582	1950	-	putative threonyl-tRNA synthetase	High	F	9	1	0.000513084	269	0	1	0	0	18357	0	2	2	0	0	1	0	0	1	2	15955	1	0	0	5001	0	2	0	0	34	1	0	15027	0	1	2	0	0	2
Insertion_111543	1517865	1517866	SMU_1587c	SMU_1587c	1517579	1518217	639	-	hypothetical protein	High	B	11	82	0.448276	0	61876	5	3	2	2	11	2	3	3	0	2	0	0	1	2	3	4	53611	4	1	1	2	0	1	2	36087	2	3	3	1	9	4	0	5
Insertion_111553	1518130	1518131	SMU_1587c	SMU_1587c	1517579	1518217	639	-	hypothetical protein	Low	E	6	40	0.863636	3	3	4	1538	16000	92	1	1	1	2	427	33	2	6200	248	51	2	10	8	0	1	3	10	22817	11	1	2	4	12	2	0	28551	0	27	2
Insertion_111770	1521097	1521098	SMU_1590	amyA	1520936	1522396	1461	-	intracellular alpha-amylase	Low	C	6	53	0.110274	0	1	30662	2	19	3	1	3	8	2	0	0	2	57406	1	9	1	0	23	1	21	473	3469	3	12585	97	1	231	4	1	0	0	47772	215	2
Insertion_111815	1521804	1521805	SMU_1590	amyA	1520936	1522396	1461	-	intracellular alpha-amylase	Low	C	10	57	0.594521	1	0	25702	2	57	6	0	6	2	0	1	1	0	0	1	0	2	88494	0	0	92	1	3247	2	54532	1	0	1	1	0	1	0	5	3	0
Insertion_112096	1526011	1526012	SMU_1595	cah	1525586	1526356	771	-	putative carbonic anhydrase precursor	High	B	3	58	0.551948	0	12592	3	0	20	0	2	1	2	0	37575	1	1	0	1	0	0	1	0	0	0	2	3	0	20294	0	1	0	0	2	2	5	0	1	0
Insertion_112183	1527085	1527086	SMU_1596	ptcC	1526622	1527980	1359	-	putative PTS system%2C cellobiose-specific IIC component	High	G	11	87	0.340943	0	4	0	2	1	1	88023	500	2	1	370	1	3	1	0	0	2	0	53589	2	2	3	2	2	4	1	307	45501	1	3	48660	0	2	1	2
Insertion_112185	1527113	1527114	SMU_1596	ptcC	1526622	1527980	1359	-	putative PTS system%2C cellobiose-specific IIC component	High	D	11	78	0.361561	0	0	2	50402	1	3	15	1	0	9	0	1	12	4	0	2	0	3	42877	2	3	2	3	16	1	2	45477	3	1	1	3	2	14	61815	6
Insertion_112245	1527747	1527748	SMU_1596	ptcC	1526622	1527980	1359	-	putative PTS system%2C cellobiose-specific IIC component	High	B	6	70	0.828424	1	820	30	5	5	11	22	29	1	3	4	16	2	1933	1	6	12	13	4	3	19	6	7	7	4	847	35	1	0	0	2	27	19	33	1
Insertion_112266	1527997	1527998	SMU_1597c	SMU_1597c	1527996	1528514	519	-	conserved hypothetical protein	High	A	3	67	0.0019305	28023	5	11	1	2	7	1	6	4	1	24160	4	1	10	8	0	2	21	0	2	95	0	5	1	3	29639	4	4	0	0	3	5	10	0	37771
Insertion_112292	1528273	1528274	SMU_1597c	SMU_1597c	1527996	1528514	519	-	conserved hypothetical protein	High	B	9	78	0.534749	5	14341	17	7	11	4	13	2	7	8	16	32	5	12	3	11	25122	19	2	6	3	35	19	1	9	50	9233	12	17	1	9	2	8	12878	3
Insertion_112295	1528299	1528300	SMU_1597c	SMU_1597c	1527996	1528514	519	-	conserved hypothetical protein	Low	C	7	81	0.584942	2	0	143939	3	1	1	38	1	2	1	0	1	2	0	123978	0	6	0	0	15	182	4	18015	3	0	80	88234	4	8	4	1	3	6	0	17
Insertion_112317	1528566	1528567	SMU_1598	ptcA	1528534	1528845	312	-	putative PTS system%2C cellobiose-specific IIA component	High	E	3	51	0.102894	0	1	7	0	37366	0	3	1	2	0	71060	7	1	1	1	0	0	1	1	0	2	0	3	0	40747	0	2	0	1	2	49046	0	5	1	3
Insertion_112319	1528597	1528598	SMU_1598	ptcA	1528534	1528845	312	-	putative PTS system%2C cellobiose-specific IIA component	Low	C	12	8	0.202572	7	1	90041	0	0	0	0	2	1	0	0	0	0	0	0	0	1	0	0	41545	78245	0	13019	1	2	0	0	0	0	0	0	0	1	1	0
Insertion_112436	1530548	1530549	SMU_1599	celR	1528845	1530836	1992	-	putative transcriptional regulator%3B possible antiterminator	High	E	7	7	0.855349	3	0	2	6	19251	1	0	3	1	1	0	1	0	0	44252	16	0	1	0	0	23575	14	0	0	13	1	1	0	0	0	1	1	1	1	53586
Insertion_112514	1531605	1531606	SMU_1601	bgl	1531430	1532863	1434	-	putative phospho-beta-glucosidase	High	B	5	8	0.122121	2	47581	1	0	0	0	0	1	5	0	0	2	33632	0	0	1	2	0	0	1	29347	1	1	0	2	0	0	0	2	1	0	1	255	0	3
Insertion_112529	1531875	1531876	SMU_1601	bgl	1531430	1532863	1434	-	putative phospho-beta-glucosidase	Low	F	4	23	0.310537	1	4	1	0	16	30444	2	5	10	5	1	211593	3	1	1	0	2	1	0	7	4	53225	6	2	5	44	2	1	2	3	3	575	3	1	47
Insertion_112580	1532656	1532657	SMU_1601	bgl	1531430	1532863	1434	-	putative phospho-beta-glucosidase	High	D	8	54	0.855548	5	1	5	2275	82	4	0	2	24	1	1	4	58	1	0	24081	34	1	0	2	2	12	55	1	11069	5	6	3	6	19	8	1	6	41753	6
Insertion_112747	1535066	1535067	SMU_1604c	SMU_1604c	1534623	1535135	513	-	conserved hypothetical protein	High	F	11	30	0.865234	0	1	1	11	7	26781	3	8	0	1	0	4	0	2	6	1	1	0	47411	3	3	1	48642	2	11	6	3	3	2	217	4	3	0	58921	2
Insertion_112787	1535395	1535396	SMU_1605	SMU_1605	1535259	1536944	1686	+	putative MDR permease%3B possible transmembrane efflux protein	High	D	5	25	0.0807122	0	1	4	1750	0	0	1	0	2	0	0	0	45966	0	0	0	0	1	0	0	0	0	21311	0	1	0	0	0	55191	0	0	0	335	1	1
Insertion_112815	1535791	1535792	SMU_1605	SMU_1605	1535259	1536944	1686	+	putative MDR permease%3B possible transmembrane efflux protein	High	E	12	90	0.315727	1	2	1	3	39117	98	0	217	4	0	0	14	0	1	4	5	1	10	2	15676	2	14	3	1	43	5	3	37897	0	3	0	0	8	54496	0
Insertion_112937	1537653	1537654	SMU_1607	vacB	1537405	1539741	2337	-	putative exoribonuclease R (RNAase R)	High	E	11	7	0.106164	22	7	27	5	70279	16	4	30	9	2	7	9	22	7	106	16	6	3	54735	5	151320	4	30	2	55	2	14	3	5	4	21	11	2	35	263241
Insertion_112973	1538367	1538368	SMU_1607	vacB	1537405	1539741	2337	-	putative exoribonuclease R (RNAase R)	High	C	7	30	0.411815	0	1	4189	1	1	1	0	1	1	0	0	0	0	10	103568	0	4	1	0	2	85	1	84627	1	3	1	0	0	2	0	0	0	0	79572	28
Insertion_112976	1538433	1538434	SMU_1607	vacB	1537405	1539741	2337	-	putative exoribonuclease R (RNAase R)	High	D	6	61	0.440068	0	0	3	698	0	340	0	0	2	0	1	2	0	23893	0	0	0	0	0	0	0	0	4	0	1	24587	4	0	74931	0	1	0	0	121	0
Insertion_113141	1540520	1540521	SMU_1611c	SMU_1611c	1540519	1541688	1170	-	putative permease%3B possible multi-drug resistance efflux pump	High	F	8	1	0.000855432	1	1	3	1	2	17307	4	3	3	0	2	6	7	7	2	12701	3	3	1	2	2310	1	3	0	3	66	11	0	5371	7	1	0	7	1	2
Insertion_113185	1541049	1541050	SMU_1611c	SMU_1611c	1540519	1541688	1170	-	putative permease%3B possible multi-drug resistance efflux pump	High	G	3	31	0.453379	1	0	2	0	0	0	4878	1	1	0	17645	2	0	1	1	0	1	0	0	0	0	0	38174	0	0	0	15	1	1	2	65	1	1	0	40393
Insertion_113282	1542487	1542488	SMU_1612c	SMU_1612c	1541810	1542646	837	-	conserved hypothetical protein	Low	G	8	86	0.809809	0	2	2	0	2	320	43769	1	0	824	0	0	1	0	2	43824	1	2	0	0	4	1	4	2	1	1	143	42564	1	190781	0	1	1	1	1
Insertion_113373	1544224	1544225	SMU_1615c	SMU_1615c	1544104	1544628	525	-	conserved hypothetical protein	Low	H	1	80	0.229008	2	1	8	19	3	5	74	213341	217867	0	0	25	2	2	2	3	5	47	1	1	58	4	3	6	4	11	155425	1295	47	4	1	3	16	2	1
Insertion_113424	1545033	1545034	SMU_1616c	SMU_1616c	1544728	1545198	471	-	conserved hypothetical protein	High	A	12	63	0.648936	9784	0	78	1	0	429	0	1	1	0	0	0	0	0	0	0	2	0	0	4567	0	0	0	0	0	3356	1	0	0	0	4244	1	1	312	1
Insertion_113428	1545150	1545151	SMU_1616c	SMU_1616c	1544728	1545198	471	-	conserved hypothetical protein	Low	B	10	82	0.897872	0	41692	883	1	0	118	9	1	1	0	143	0	1	1	0	0	8	74482	0	9	0	2	17	0	0	6	11016	0	0	0	1	5	0	0	1
Insertion_113429	1545182	1545183	SMU_1616c	SMU_1616c	1544728	1545198	471	-	conserved hypothetical protein	High	F	3	6	0.965957	14	6	11	1	1	50898	1	7	7	5	26045	12	1	15	3	1	5	4	0	1	34086	8	21	2	2	22	4	6	4	6	3	14	3	34176	6
Insertion_113665	1548681	1548682	SMU_1621c	SMU_1621c	1548484	1548699	216	-	conserved hypothetical protein	High	A	12	39	0.916279	41547	0	2	2	0	0	0	0	0	0	138	1	0	0	0	0	0	1	0	11880	3	0	0	55185	145	0	1	0	1	0	47759	3	0	0	1
Insertion_113679	1548932	1548933	SMU_1622	pmsR	1548696	1549205	510	-	putative peptide methionine sulfoxide reductase	High	B	8	12	0.463654	7	75203	4	318	6	1	3	4	4	1	1	6	0	17	1	58114	1	3	1	4	45688	2	8	1	2	0	3	1	0	3	43	2	9	3	5
Insertion_113681	1549009	1549010	SMU_1622	pmsR	1548696	1549205	510	-	putative peptide methionine sulfoxide reductase	High	D	6	2	0.614931	0	0	7	8495	0	0	1	0	1	3	0	0	0	13893	0	2	1	3	0	2	8223	0	5	2	0	3	0	1	0	11537	1	0	1	60	1
Insertion_113687	1549114	1549115	SMU_1622	pmsR	1548696	1549205	510	-	putative peptide methionine sulfoxide reductase	High	B	10	62	0.821218	1	1171	1	2	0	217	1	2	0	0	1	7	2	0	2	0	0	70602	1	1	25	0	4	3	0	33116	3	0	0	81650	0	1	0	2	0
Insertion_113712	1549525	1549526	SMU_1623c	SMU_1623c	1549274	1550134	861	-	conserved hypothetical protein	Low	B	9	52	0.29186	310	62128	3	0	17	1	0	0	2	2	0	675	1	1	0	0	36560	0	0	4	1	1	4	0	17515	15	0	1	0	1	0	171312	1	2	2
Insertion_113729	1549762	1549763	SMU_1623c	SMU_1623c	1549274	1550134	861	-	conserved hypothetical protein	High	D	12	82	0.567442	4	1	4	69845	2	7	28	7	2	0	2	0	1	1	3	0	1	2	0	130048	0	5	2	10	1	2	86624	1	1	0	1	0	1	3	0
Insertion_113740	1549945	1549946	SMU_1623c	SMU_1623c	1549274	1550134	861	-	conserved hypothetical protein	High	D	7	37	0.780233	1	0	0	44042	4	0	0	1	3	0	0	0	1	5	38440	0	1	0	3	1	1	1	0	25053	1	0	1	0	46243	0	5	2	8	1	5
Insertion_113832	1551343	1551344	SMU_1625	pyrH	1551287	1552024	738	-	putative uridylate kinase	High	G	3	3	0.0759837	67	237	9	1	1	0	1702	26	0	1	5409	0	0	2	3	123	0	273	0	342	4040	4	15	1	0	0	15	0	1	57	742	5	6	27	8
Insertion_113995	1553660	1553661	SMU_1628	SMU_1628	1553598	1553951	354	+	conserved hypothetical protein	High	G	10	77	0.175637	24	3	4	2	7	0	1112	5	3	0	2	6	7	1	5	0	6	2169	0	1	0	1	7	2	6	1	2144	10	1	2	3	9	1570	5	1
Insertion_114160	1556558	1556559	SMU_1631	SMU_1631	1556533	1557309	777	+	putative peptidyl-prolyl cis-trans isomerase	High	E	4	9	0.0322165	7	2	2	84	12148	10	0	0	23	38	1	36612	7	2	7	0	9	4	2	4	28431	36	2	9	6	8	9	0	1	0	5	45	12	2	0
Insertion_114172	1556658	1556659	SMU_1631	SMU_1631	1556533	1557309	777	+	putative peptidyl-prolyl cis-trans isomerase	Low	B	10	80	0.161082	0	81845	1078	0	2	1	17	0	12	4	0	0	1	0	0	1	20	74564	0	6	17	2	336	0	0	0	43873	4	143	0	0	5	11	0	0
Insertion_114292	1558333	1558334	SMU_1633c	SMU_1633c	1558076	1558399	324	-	conserved hypothetical protein	High	B	10	43	0.795666	1	32835	2	1	2	2	1	2	2	1	1	0	2	5	4	0	1	16530	2	1	0	3	5	11980	1	2	0	2	5	0	1	4	5	2	36662
Insertion_114521	1561948	1561949	SMU_1639	metS	1561622	1563631	2010	-	putative methionyl-tRNA synthetase	High	G	6	93	0.16227	0	2	4	1	1	2	7531	1	1	0	10	1	1	1767	1	3	15	2	1	0	1	0	4	0	1	3	29	18202	3	0	1	3	2	10	1
Insertion_114724	1565366	1565367	SMU_1643c	SMU_1643c	1565187	1565564	378	-	conserved hypothetical protein	High	G	4	33	0.474801	1	0	0	0	1	0	4748	0	0	0	0	9657	0	0	0	1	1	0	0	0	98	0	7464	1	2	0	13	1	1	1	1	10	2	0	2
Insertion_114730	1565408	1565409	SMU_1643c	SMU_1643c	1565187	1565564	378	-	conserved hypothetical protein	High	F	3	90	0.586207	33	4	3	2	0	45184	21	108	7	0	35675	2	97	105	0	53	6	0	0	1	39	68	2	8	37	63	1	37397	0	0	32	57	2	26554	0
Insertion_114792	1566062	1566063	SMU_1644c	SMU_1644c	1565939	1566742	804	-	hypothetical protein	High	D	2	52	0.153176	5	0	2	7344	20	4	1	1	3	21330	2	4	0	4	0	1	1	2	1	2	0	2	4	0	18063	16	0	0	2	1	2	36688	4	1	0
Insertion_114814	1566298	1566299	SMU_1644c	SMU_1644c	1565939	1566742	804	-	hypothetical protein	Low	F	9	64	0.447073	3	1	440	0	3	545	11	1	2	0	2	153	1	2	14	1	57792	0	1	3	1	0	127	0	4	46103	3	0	23	4	771	146200	0	2	1
Insertion_114826	1566394	1566395	SMU_1644c	SMU_1644c	1565939	1566742	804	-	hypothetical protein	High	C	4	93	0.566625	0	1	5662	19	3	11	1	235	6	0	1	32307	1	1	0	2	1	4	0	0	0	0	284	1	1	0	3	23138	0	2	0	39	4	1	0
Insertion_114903	1567366	1567367	SMU_1645	SMU_1645	1566884	1567765	882	+	putative tellurite resistance protein	High	F	3	33	0.547106	0	0	5	0	0	12138	1	1	0	1	11568	0	0	4	0	5	2	0	0	0	0	0	11196	2	0	0	0	0	0	0	0	4	0	0	0
Insertion_114907	1567414	1567415	SMU_1645	SMU_1645	1566884	1567765	882	+	putative tellurite resistance protein	High	A	7	78	0.601589	25785	42	2	1	1	4	12	2	0	0	0	0	0	4	34614	0	4	0	0	0	2	45	0	1	0	72	38879	0	0	0	1	2	0	52965	2
Insertion_114989	1568506	1568507	SMU_1646c	SMU_1646c	1567891	1568529	639	-	conserved hypothetical protein%2C possible hemolysis inducing protein	High	A	7	10	0.96395	6538	0	2	0	3	1	0	2	2	1	13	0	2	3	11242	0	0	3	0	1	11192	2	3	1	1	1	1	0	1	4	1	3	1	1	3
Insertion_115006	1568735	1568736	SMU_1647c	SMU_1647c	1568519	1568797	279	-	putative transcriptional regulator	High	A	2	1	0.776978	10897	1	1	0	0	0	0	0	0	14671	0	5	0	0	1	1	1	0	0	1	1509	1	3	1	5	0	1	0	5506	2	1	1	1	0	0
Insertion_115168	1571069	1571070	SMU_1651	SMU_1651	1570974	1571327	354	-	putative arsenate reductase	High	B	7	45	0.269122	0	30487	2	1	2	1	0	1	1	0	1	0	0	3	13062	5	2	2	0	3	3	1	1	7411	1	3	0	1	1	4	1	0	9	1	1
Insertion_115516	1576060	1576061	SMU_1658	nrgA	1575845	1577080	1236	-	putative ammonium transporter%2C NrgA protein	Low	C	12	61	0.174089	1	0	35562	1	5	2	15	2	11	0	0	19	1	5	3	2	0	3	0	39925	53	2	3934	12	8	27524	1	1	79891	6	0	2	8	1	1
Insertion_115562	1576682	1576683	SMU_1658	nrgA	1575845	1577080	1236	-	putative ammonium transporter%2C NrgA protein	High	A	12	69	0.677733	12470	1	6	0	4	0	0	0	27	0	3	0	2	0	1	0	6	38	0	12126	3	0	0	21	1	3474	1	1	0	4	4	0	2	6	24
Insertion_115576	1576822	1576823	SMU_1658	nrgA	1575845	1577080	1236	-	putative ammonium transporter%2C NrgA protein	High	E	5	56	0.791093	8	13	23	4	3041	10	5	11	16	4	8	15	43475	7	8	8	17	10	5	6	9	7	37	10	21590	10	19	7	8	8	8	12	363	21	17
Insertion_115578	1576891	1576892	SMU_1658	nrgA	1575845	1577080	1236	-	putative ammonium transporter%2C NrgA protein	Low	C	2	41	0.846964	4	429	35313	369	9	11	7	5	12	13429	5	23	10	16	0	2	20	3	0	4	62	5	3498	26307	12	13	5	5	1	6	3	13	27008	7	5
Insertion_115634	1577441	1577442	SMU_1659c	SMU_1659c	1577385	1578251	867	-	conserved hypothetical protein	High	B	6	73	0.0646651	0	20128	2	0	3	4	7	3	2	1	0	0	7	25792	0	1	2	5	0	0	9	2	1	0	2	0	9662	7	25472	6	6	4	9	130	0
Insertion_115670	1577895	1577896	SMU_1659c	SMU_1659c	1577385	1578251	867	-	conserved hypothetical protein	High	A	6	39	0.588915	36241	2	3	2	4	2	0	18	12	3	310	0	1	66426	0	1	1	1	0	1	6	1	5	17598	4	4	26	3	2	4	34410	9	6	322	4
Insertion_115704	1578379	1578380	SMU_1660c	SMU_1660c	1578257	1578589	333	-	conserved hypothetical protein	High	F	8	58	0.36747	0	0	1	0	3	706	0	1	3	0	0	1	0	1	0	2847	1	1	3	2	0	0	5	1	2364	0	2	0	0	3	1	0	0	1	1
Insertion_115909	1581407	1581408	SMU_1664c	SMU_1664c	1580988	1581647	660	-	putative acetoin utilization protein%2C acetoin dehydrogenase	High	E	2	93	0.635812	0	3	2	0	10904	0	0	2	1	60461	0	2	1	0	1	0	4	0	0	0	1	1	0	0	5	1	0	14057	0	3	3	0	1	0	6
Insertion_115982	1582634	1582635	SMU_1666	livG	1582473	1583237	765	-	putative branched chain amino acid ABC transporter%2C ATP-binding protein	Low	B	6	69	0.210733	194	39075	204	1	2	82	0	4	4	2	1	8	1	78485	284	2	4	5	0	1	7	0	3	2	0	19070	353	10	0	0	2	2	9	316	2
Insertion_116124	1584580	1584581	SMU_1668	livH	1584197	1585066	870	-	putative branched chain amino acid ABC transporter%2C permease protein	Low	A	8	72	0.440736	1883	0	624	0	0	0	0	0	0	0	0	0	0	1	2	1494	0	0	1	0	0	356	165	0	2	650	0	0	3	1	0	0	0	0	2
Insertion_116141	1584799	1584800	SMU_1668	livH	1584197	1585066	870	-	putative branched chain amino acid ABC transporter%2C permease protein	High	E	2	77	0.69275	0	0	0	0	46528	0	24	1	0	135009	0	0	1	1	0	0	0	0	0	0	0	1	2	0	30	0	78587	0	1	3	0	1	136071	0	0
Insertion_116183	1585218	1585219	SMU_1669	livK	1585150	1586322	1173	-	putative ABC transporter%2C branched chain amino acid-binding protein	High	F	7	26	0.0580205	0	1	3	1	2	2608	0	34	3	2	0	3	0	0	12929	1	3	0	0	0	11	0	9689	1	0	0	95	1	38	13051	255	0	0	2	1
Insertion_116200	1585428	1585429	SMU_1669	livK	1585150	1586322	1173	-	putative ABC transporter%2C branched chain amino acid-binding protein	High	H	6	90	0.237201	0	0	1	0	1	1	4	1015	0	1	1	0	23	162165	0	2	0	1	0	0	2	0	5	0	1	6	2	32446	1	1	29	0	2	57144	0
Insertion_116237	1585886	1585887	SMU_1669	livK	1585150	1586322	1173	-	putative ABC transporter%2C branched chain amino acid-binding protein	Low	C	2	57	0.627986	0	0	45568	0	46	0	0	0	1	38216	0	0	1	0	0	0	4	0	1	2	54	1	4652	7	26001	1	1	0	0	2	6	6	1	0	1
Insertion_116295	1586625	1586626	SMU_1670c	SMU_1670c	1586425	1586673	249	-	conserved hypothetical protein	High	G	8	50	0.806452	0	1	2	1	145	0	57206	1	2	358	0	1	0	2	0	79123	0	0	0	3	0	0	1	1	35601	1	189	1	0	78620	1	2	1	0	1
Insertion_116299	1586643	1586644	SMU_1670c	SMU_1670c	1586425	1586673	249	-	conserved hypothetical protein	High	A	7	68	0.879032	12396	1	1	2	0	0	3	0	0	0	0	0	1	0	23224	2	0	0	0	1	1	1	1	1	0	14166	0	0	3	0	1	0	4	2	6
Insertion_116524	1589725	1589726	SMU_1674	metC	1589300	1590463	1164	-	putative aminotransferase%3B probable beta-cystathionase	High	C	3	28	0.365434	0	0	27177	0	0	1	1	0	0	2	13601	3	1	0	0	0	0	1	0	1	36	1	2824	0	2	7	0	0	1	0	3	28984	1	2	0
Insertion_116581	1590499	1590500	SMU_1675	metB	1590478	1591572	1095	-	putative cystathionine gamma-synthase%3B possible bifunctional enzyme	High	B	5	56	0.0191956	4	728	5	0	3	0	0	1	1	0	1	0	5937	0	386	4	4	1	5	0	0	0	5	0	2155	8	3	1	0	2	0	52	49	0	5
Insertion_116596	1590778	1590779	SMU_1675	metB	1590478	1591572	1095	-	putative cystathionine gamma-synthase%3B possible bifunctional enzyme	High	G	7	53	0.274223	0	0	0	1	388	0	14594	0	1	1	3	0	164	1	77533	0	0	1	0	0	0	3	3	0	82367	0	44	1	0	0	0	0	92137	2	55
Insertion_116961	1595360	1595361	SMU_1678	SMU_1678	1595207	1596226	1020	+	conserved hypothetical protein%2C possible acyl-CoA thioesterase	High	E	7	9	0.150147	12	3	5	1	64357	1	0	0	0	2	0	0	4	1	60073	3	4	1	0	1	95001	3	14	0	45	1	1	0	1	2	2	3	0	2	7
Insertion_116969	1595437	1595438	SMU_1678	SMU_1678	1595207	1596226	1020	+	conserved hypothetical protein%2C possible acyl-CoA thioesterase	High	G	11	70	0.225711	0	5	0	1	1	353	1121	20	1	6	0	1	0	0	1	0	0	1	51185	1	0	1	3	0	1	1312	4	0	1	0	296	0	0	0	2
Insertion_117310	1600099	1600100	SMU_1685c	SMU_1685c	1599615	1600265	651	-	conserved hypothetical protein	High	G	9	33	0.744615	0	3	15	2	1	3	18206	4	5	0	1	3	2	6	1	3	18619	0	0	6	2	5	20897	2	4	1	78	1	2	3	5	1	3	10	6
Insertion_117520	1602865	1602866	SMU_1689	dltC	1602724	1602963	240	-	putative D-alanyl carrier protein	High	E	5	42	0.589958	2	0	4	4	72115	2	1	3	14	0	0	123	45726	2	0	5	9	1	0	0	49	1	6	70778	48	5	28	1	6	1	0	7	433	65277	52
Insertion_117532	1602990	1602991	SMU_1690	dltB	1602978	1604240	1263	-	integral membrane protein possibly involved in D-alanine export	Low	B	3	24	0.00950872	0	27656	1	1	181	1	0	0	0	0	56608	0	0	0	0	0	0	1	0	1	0	94132	2	0	21984	111	0	0	0	0	0	0	1	0	0
Insertion_117581	1603674	1603675	SMU_1690	dltB	1602978	1604240	1263	-	integral membrane protein possibly involved in D-alanine export	High	E	12	72	0.551506	184	9	0	0	2132	0	1	0	1	2	0	0	21	0	1	1	2	0	0	799	14	1	3	1	3	884	0	0	0	0	26	3	2	0	2
Insertion_117616	1604113	1604114	SMU_1690	dltB	1602978	1604240	1263	-	integral membrane protein possibly involved in D-alanine export	Low	H	9	81	0.899366	113	29337	3	3	1	1	10	35082	2	12	5	2	2	0	0	2	746	2	1	6	4	0	7	4	2	2	10959	213	4	1	0	17	4	3	0
Insertion_117687	1605143	1605144	SMU_1691	dltA	1604237	1605787	1551	-	putative D-alanine-D-alanyl carrier protein ligase	Low	C	2	26	0.584516	1	1	38907	0	0	0	5	0	1	36118	0	2	0	0	2	0	0	0	0	0	189	1	4163	1	1400	1	1	2	0	62490	1	0	2	0	10
Insertion_117728	1605684	1605685	SMU_1691	dltA	1604237	1605787	1551	-	putative D-alanine-D-alanyl carrier protein ligase	Low	D	6	34	0.933548	0	4	2	17919	0	3	0	2	1	1	0	6	2	36921	1	2	2	0	0	0	75	0	24646	3	1	436	0	0	1974	3	2	2	0	145	2
Insertion_117824	1606636	1606637	SMU_1692	pflA	1606605	1607396	792	-	pyruvate-formate lyase activating enzyme	High	E	4	30	0.0391909	4	3	1	1	2149	0	1	0	1	0	1	88270	1	5	0	1	2	0	1	2	110	3	32285	1	8	3	0	1	2	2	0	322	3	22458	6
Insertion_117925	1608115	1608116	SMU_1693	hlyX	1607471	1608808	1338	-	putative hemolysin	High	A	3	78	0.481675	11455	1	5	0	0	2	11	4	3	1	18261	7	2	2	0	1	2	2	0	1	1	0	4	0	4	0	21370	3	4	3	2	38	7	27355	0
Insertion_118100	1610158	1610159	SMU_1695	SMU_1695	1610015	1610797	783	+	putative ABC transporter%2C ATP-binding protein%3B possible molybdenum transport system	High	F	12	56	0.182864	1	0	12	3	79	50678	120	0	1	4	9	10	1	11	2	1	2	0	0	38670	8	5	10	6	40381	4	15	1	0	0	3	10	0	1	2
Insertion_118204	1611559	1611560	SMU_1699c	SMU_1699c	1611473	1612405	933	-	conserved hypothetical protein	High	F	5	66	0.0922747	2	0	1	0	0	27969	0	1	0	1	1	0	58746	4	0	6	0	0	1	3	0	5	5	18	2	19566	34	0	1	3	2	0	439	33713	0
Insertion_118386	1613958	1613959	SMU_1702c	SMU_1702c	1613730	1614380	651	-	putative phosphatase	Low	C	9	32	0.350769	0	1	71827	0	1	0	0	1	1	0	0	0	3	1	0	0	20529	1	0	0	674	2	9988	0	1	1	0	0	3	0	3	0	1	2	0
Insertion_118625	1616723	1616724	SMU_1706	SMU_1706	1616361	1617188	828	+	conserved hypothetical protein	High	G	8	37	0.437727	0	1	1	0	1	1	2633	16	0	1	2	1	2	4	0	1802	1	1	0	0	0	0	1	1786	0	2	9	12	2949	3	1	28	1	1	1
Insertion_118717	1617678	1617679	SMU_1707c	SMU_1707c	1617367	1617915	549	-	putative rRNA methylase	High	E	2	66	0.567518	1	1	2	0	2802	4	2	19	9	1945	7	19	7	2	2	2	14	6	0	4	0	82	0	0	2	594	4	67	3	1	0	0	1	1306	7
Insertion_118725	1617792	1617793	SMU_1707c	SMU_1707c	1617367	1617915	549	-	putative rRNA methylase	High	B	4	57	0.775547	6	7516	13	7	144	12	8	11	14	9	3	176048	11	20	1	1	348	7	4	8	8	10	32	4	67719	9	17	4	7	7	13	268	9	12	20
Insertion_118862	1619481	1619482	SMU_1708	trkA	1618381	1619736	1356	+	putative potassium uptake system protein TrkA	High	E	6	68	0.811808	1	0	3	0	48960	264	2	1	3	0	0	0	1	30479	0	2	1	0	0	0	1	0	4	0	32	27606	1	0	2	0	0	1	2	129	1
Insertion_119022	1621427	1621428	SMU_1710c	SMU_1710c	1621249	1621503	255	-	conserved hypothetical protein	Low	A	11	4	0.700787	1110	17	13	14	21	5	2	5	57	6	23	146	26	34	7	16	441	20	2642	32	1207	11	63	17	21	3	23	0	3	12	9	1056	27	5	190
Insertion_119038	1621632	1621633	SMU_1711	rluB	1621503	1622225	723	-	putative pseudouridylate synthase B%2C large subunit	High	F	4	42	0.17867	3	0	4	1	1	1448	1	2	0	1	0	859	5	4	0	1	2	0	0	0	2	0	0	1165	0	3	0	2	2	10	0	1	2	2173	4
Insertion_119057	1621942	1621943	SMU_1711	rluB	1621503	1622225	723	-	putative pseudouridylate synthase B%2C large subunit	High	F	5	2	0.608033	1	0	2	0	0	12356	3	0	5	4	4	1	7172	3	2	4	5	0	0	0	4803	12	4	2	0	3	1	11	9	2305	3	1	56	1	0
Insertion_119103	1622551	1622552	SMU_1712c	SMU_1712c	1622215	1622811	597	-	conserved hypothetical protein	Low	F	4	48	0.563758	1	0	1	0	1	18671	0	1	0	1	0	33276	0	0	0	0	18	0	0	452	1	2775	2	20600	1	83	0	1	1	2	0	37	0	0	1
Insertion_119129	1622863	1622864	SMU_1713c	SMU_1713c	1622808	1623515	708	-	conserved hypothetical protein	High	D	5	90	0.0777935	0	1	3	26218	1	0	0	0	0	0	0	0	54596	3	0	0	0	0	0	0	1	0	12	8	1	1	0	12466	2	0	2	0	376	23600	0
Insertion_119233	1624126	1624127	SMU_1714c	SMU_1714c	1623515	1624252	738	-	hypothetical protein	High	E	2	90	0.829037	2	5	3	0	24582	5	2	0	2	54046	0	5	11	14	1	2	2	2	0	0	0	1	4	0	22	1	5	26307	9	10	0	84	4	42700	1
Insertion_119260	1624428	1624429	SMU_1715c	SMU_1715c	1624249	1624710	462	-	conserved hypothetical protein	High	F	3	52	0.388286	1	1	2	0	14	8826	1	0	296	1	29699	5	2	3	0	1	1	0	1	1	0	1	5	0	9364	3	1	0	0	2	2	30451	2	0	2
Insertion_119275	1624530	1624531	SMU_1715c	SMU_1715c	1624249	1624710	462	-	conserved hypothetical protein	High	C	10	28	0.609544	0	1	15370	1	0	2	1	8	1	0	0	2	11	0	0	7	0	13775	0	0	72	3	1833	0	7	0	4	4	0	0	1	19695	1	3	14
Insertion_119521	1627816	1627817	SMU_1721c	SMU_1721c	1627649	1628899	1251	-	putative diaminopimelate decarboxylase	Low	G	8	42	0.1336	2	2	10	14	2	6	15182	39	2	4	1	4	0	2	1	26358	0	0	2	0	1	1	34	12647	3	782	56	5	5	234	4	4	0	59323	0
Insertion_119525	1627895	1627896	SMU_1721c	SMU_1721c	1627649	1628899	1251	-	putative diaminopimelate decarboxylase	High	A	4	8	0.1968	13187	7	4	1	1	1	2	7	6	5	0	17475	2	14	0	2	3	4	3	4	9633	1	15	4	6	7	3	10	4	3	14	33	10	6	7
Insertion_119538	1628074	1628075	SMU_1721c	SMU_1721c	1627649	1628899	1251	-	putative diaminopimelate decarboxylase	High	F	10	12	0.34	2	0	1	0	0	19864	2	0	1	0	1	1	2	3	1	2	0	30680	0	1	21101	5	24	1	3	0	3	0	0	0	0	0	3	1	0
Insertion_119618	1629089	1629090	SMU_1722c	SMU_1722c	1629088	1629777	690	-	putative integral membrane protein	High	F	12	38	0.00145138	0	0	159	22	1	7732	0	3	0	0	0	0	0	3	4	9	2	0	0	3165	1	7	13	7819	0	2	0	0	3	11960	4	0	0	1	0
Insertion_119620	1629115	1629116	SMU_1722c	SMU_1722c	1629088	1629777	690	-	putative integral membrane protein	High	E	12	78	0.0391872	0	1	15	0	110145	0	25	1	0	0	0	0	0	4	0	1	0	0	0	57087	5	0	85	2	84	2	118921	2	3	1	0	1	6	138718	2
Insertion_119718	1630162	1630163	SMU_1723c	SMU_1723c	1629797	1630300	504	-	conserved hypothetical protein	High	G	6	87	0.725646	0	0	7	0	0	1	63613	1	1	0	8	1	0	88691	1	3	0	3	0	0	0	3	2	2	1	1	429	25396	0	2	33780	4	0	400	1
Insertion_119798	1631124	1631125	SMU_1725	SMU_1725	1631108	1631386	279	+	putative acylphosphatase	High	H	1	45	0.057554	1	41	3	2	1	2	2	41288	48706	1	0	2	1	0	1	0	3	77	0	1	1	0	3	36902	9	1	22	124	8	0	0	0	1	3	3
Insertion_119810	1631257	1631258	SMU_1725	SMU_1725	1631108	1631386	279	+	putative acylphosphatase	High	B	8	51	0.535971	2	85876	1	0	49	0	0	2	3	0	65	3	0	2	5	98069	25	1	0	2	5	1	1	0	39774	0	0	0	0	1	85338	10	11	0	0
Insertion_119997	1633685	1633686	SMU_1729c	SMU_1729c	1633443	1635287	1845	-	putative aminodeoxychorismate lyase (fragment)	High	D	6	6	0.131236	9	0	2	35993	2	2	0	1	1	1	0	0	0	46899	0	0	2	0	0	3	34987	23	7	7	1	0	2	1	0	0	0	55	0	27852	14
Insertion_120028	1634037	1634038	SMU_1729c	SMU_1729c	1633443	1635287	1845	-	putative aminodeoxychorismate lyase (fragment)	Low	B	5	67	0.322126	0	30130	425	2	2	1	0	1	6	0	1	0	49372	1	4	0	2	2	0	3	1	1	23	0	17	19535	0	0	0	0	0	0	363	0	38748
Insertion_120054	1634327	1634328	SMU_1729c	SMU_1729c	1633443	1635287	1845	-	putative aminodeoxychorismate lyase (fragment)	High	B	3	12	0.479393	1	11364	0	1	0	0	2	0	10	0	2504	1	1	1	0	1	3	0	0	0	5999	0	0	0	0	0	1	1	0	0	3	0	0	1	0
Insertion_120073	1634520	1634521	SMU_1729c	SMU_1729c	1633443	1635287	1845	-	putative aminodeoxychorismate lyase (fragment)	Low	G	3	68	0.584056	2	3	87	1	0	217	586	1	7083	152	9217	446	1	0	0	0	5	0	0	2	3	2	9	2	1	23083	5	0	77	4	2	1	10	2	2
Insertion_120133	1635462	1635463	SMU_1730c	SMU_1730c	1635461	1635952	492	-	putative acetyltransferase	High	B	12	25	0.00203666	1	14875	0	0	0	0	1	1	1	1	0	0	0	1	1	0	2	2	0	17581	1	1	16725	2	3	9	0	1	45893	3	0	1	5	3	2
Insertion_120355	1638553	1638554	SMU_1733c	SMU_1733c	1638005	1641097	3093	-	putative SNF helicase	High	F	9	88	0.177232	0	0	0	1	0	1398	0	95	0	1	1	0	1	0	0	0	5880	1	0	0	1	0	0	0	0	0	0	812	0	0	0	1230	3	0	0
Insertion_120488	1640464	1640465	SMU_1733c	SMU_1733c	1638005	1641097	3093	-	putative SNF helicase	Low	C	4	26	0.795278	22	0	121454	0	1	4	0	23	2	2	8	98944	0	1	1	0	3	1	1	2	356	1	17430	1	2	1	3	0	16	66950	15	111	0	0	2
Insertion_121013	1648725	1648726	SMU_1742c	SMU_1742c	1648255	1649220	966	-	putative trans-2-enoyl-ACP reductase	Low	C	3	45	0.487047	2	3	4093	5	2	0	2	1	4	2	6678	4	3	4	3	3	4	0	0	0	13	0	742	5551	7	0	7	5	41	3	4	2	5	9	1
Insertion_121161	1650786	1650787	SMU_1745c	SMU_1745c	1650584	1651018	435	-	putative transcriptional regulator	Low	H	1	8	0.465438	2	2	0	1	3	1	0	175752	222043	3	2	4	0	2	1	0	0	0	2	1	44051	0	4	1	0	2	2	1296	28	2	1	1	3	1	1
Insertion_121288	1652389	1652390	SMU_1747c	SMU_1747c	1652300	1652944	645	-	putative phosphatase	High	A	4	55	0.138199	16859	2	1	1	17	1	0	1	1	0	0	23008	1	0	4	0	1	0	1	1	2	1	3	3	17391	1	0	0	3	0	2	32	3	1	43470
Insertion_121301	1652578	1652579	SMU_1747c	SMU_1747c	1652300	1652944	645	-	putative phosphatase	High	A	2	82	0.431677	65942	1	5	0	0	4	412	0	3	47250	2	5	0	1	0	0	8	2	0	0	41	0	1	0	1	1	95763	4	1	6	3	5	6	8	2
Insertion_121968	1662861	1662862	SMU_1754c	SMU_1754c	1662736	1663131	396	-	conserved hypothetical protein	High	A	12	30	0.316456	1459	2	10	1	0	1	0	0	1	1	0	1	0	0	0	0	1	0	2	57716	3	271	50080	1	1	1	366	1	1	0	0	0	2	56427	0
Insertion_122248	1666585	1666586	SMU_1761c	SMU_1761c	1665308	1666717	1410	-	conserved hypothetical protein	Low	B	7	32	0.906317	1	785	53	1	0	25	2	24	1	1	0	0	15	2	5614	0	70	0	0	86	1	0	11541	4	30	8	534	2	0	221	2	12	2	22	2
Insertion_122481	1669292	1669293	SMU_1764c	SMU_1764c	1668084	1670492	2409	-	conserved hypothetical protein	High	A	5	85	0.501661	5140	3	1	1	2	0	2	2	2	0	3	3	25037	4	3	0	2	1	0	0	4	0	0	1	3	3	0	3236	12977	1	2	0	204	3	1
Insertion_122501	1669556	1669557	SMU_1764c	SMU_1764c	1668084	1670492	2409	-	conserved hypothetical protein	High	H	1	36	0.611296	0	0	3	7	8	0	0	17734	8495	4	0	0	0	1	2	0	0	0	0	0	3	0	18781	4	3	1	1	31	11	0	0	6	2	1	1
Insertion_122523	1669824	1669825	SMU_1764c	SMU_1764c	1668084	1670492	2409	-	conserved hypothetical protein	High	F	7	9	0.722591	4	0	2	0	0	17780	10	3	0	0	0	2	1	1	11861	0	0	13	0	3	30297	0	3	5	1	1	51	0	1	2	0	22	0	2	60
Insertion_122606	1670738	1670739	SMU_1765c	SMU_1765c	1670737	1671711	975	-	hypothetical protein	High	B	10	2	0.00102669	1	3878	2	1	1	0	2	0	0	2	2	0	3	82	1	1	5	7355	0	0	1411	8	9	1	0	5	2	2	3	3416	0	4	0	2	0
Insertion_122681	1671645	1671646	SMU_1765c	SMU_1765c	1670737	1671711	975	-	hypothetical protein	High	D	7	70	0.932238	0	0	0	11368	0	1	1	3	4	1	1	2	2	2	11947	1	2	0	0	3	0	56	4	2	1	13368	0	3	1	0	4	1	6	4	0
Insertion_122930	1675934	1675935	SMU_1771c	SMU_1771c	1675930	1676238	309	-	hypothetical protein	High	F	4	49	0.012987	0	3	3	0	27	28244	4	0	5	0	1	78159	1	3	1	1	6	1	0	0	4	2	5	2	19814	2	1	1	44111	2	4	134	6	9	3
Insertion_122958	1676185	1676186	SMU_1771c	SMU_1771c	1675930	1676238	309	-	hypothetical protein	High	G	4	27	0.827922	0	0	8	0	0	1	8938	0	0	0	193	74098	3	0	1	0	2	0	1	3	0	1	27553	0	1	0	18	2	0	0	28738	85	0	5	0
Insertion_122988	1676457	1676458	SMU_1772c	SMU_1772c	1676210	1676620	411	-	hypothetical protein	Low	E	9	85	0.602439	0	2	788	0	3989	150	1	0	1	0	0	0	0	0	1	1	3905	3	1	1	3	0	216	0	5	1	301	2885	4108	3	1	1	1	1	0
Insertion_123007	1676582	1676583	SMU_1772c	SMU_1772c	1676210	1676620	411	-	hypothetical protein	High	F	4	94	0.907317	0	0	4	0	3	40358	0	4	1	0	0	229669	1	2	0	1	0	2	2	1	1	1	2	2	1	34	1	34041	2	3	19	279	1	1	1
Insertion_123030	1676825	1676826	SMU_1773c	SMU_1773c	1676613	1677548	936	-	hypothetical protein	Low	A	10	9	0.226738	13105	0	3	2	1	0	2	2	8	0	1	2	0	4	1	1	2	48765	1	2	1012	1	3	0	2	1	3	0	1	0	1	0	1	1	0
Insertion_123057	1677140	1677141	SMU_1773c	SMU_1773c	1676613	1677548	936	-	hypothetical protein	High	C	5	64	0.563636	23	0	501	0	2	0	2	4	0	1	1	246	50932	4	0	0	1	3	0	1	7	1	84	0	3	24085	1	0	2	1	2	98548	368	3	0
Insertion_123068	1677211	1677212	SMU_1773c	SMU_1773c	1676613	1677548	936	-	hypothetical protein	Low	D	12	1	0.639572	3	4	4	35248	2	7	3	3	13	6	0	2	1	1	11	0	2779	2	2	15825	10359	15	9	7	4	4	3	5	21515	6	2	2	2	2	2
Insertion_123075	1677296	1677297	SMU_1773c	SMU_1773c	1676613	1677548	936	-	hypothetical protein	High	C	3	57	0.730481	1	6	2575	3	35	4	1	6	3	1	8135	1	8	0	0	0	4	3	0	5	7	63	333	8	18780	1	16	10	2	1	4	0	0	0	0
Insertion_123238	1679183	1679184	SMU_1776c	SMU_1776c	1678998	1679243	246	-	conserved hypothetical protein	High	B	6	10	0.755102	3	66627	9	3	4	2	0	1	3	2	3	5	3	104342	0	0	53	6	0	2	38011	2	14	3	1	3	0	1	2	1	4	1	2	484	7
Insertion_123386	1681013	1681014	SMU_1779c	SMU_1779c	1679968	1681347	1380	-	putative RNA methyltransferase	High	E	3	55	0.757796	0	0	2	0	1669	0	0	0	0	1	8296	1	1	0	1	0	2	0	0	0	0	0	0	0	10797	0	0	0	1	0	0	0	3	0	25303
Insertion_123459	1682033	1682034	SMU_1780	SMU_1780	1681383	1682159	777	+	conserved hypothetical protein	High	B	4	27	0.837629	1	17969	5	2	1	1	2	0	1	4	3	140259	1	0	0	0	1	0	0	0	0	2	52800	1	2	0	0	2	0	0	43780	165	0	0	7
Insertion_123463	1682054	1682055	SMU_1780	SMU_1780	1681383	1682159	777	+	conserved hypothetical protein	High	G	5	25	0.864691	2	1	3	0	0	3	2382	0	1	0	0	3	5070	1	0	0	0	0	0	3	0	1	1768	1	2	0	8	0	2326	2	13	2	35	0	3
Insertion_124309	1694603	1694604	SMU_1787c	SMU_1787c	1694227	1694610	384	-	putative secreted protein	Low	E	10	54	0.981723	1113	4	18	13	7118	50	14	9	15	11	28	57	27	18	17	4	3	15297	14	2	12	6	11	6	5022	13	30	7	20	4	10	36	33	26175	5
Insertion_124443	1696573	1696574	SMU_1790c	SMU_1790c	1696187	1696921	735	-	putative transcriptional regulator	High	G	7	39	0.525886	0	2	6	2	4	2	35155	2	3	3	1	3	1	1	5378	0	3	2	1	4	1	2	4	15797	4	5	100	1	2	3	15857	13	7	0	14
Insertion_124476	1697008	1697009	SMU_1791c	SMU_1791c	1697007	1698107	1101	-	conserved hypothetical protein	High	A	5	67	0.000909091	14289	2	3	0	2	95	1	4	2	2	1	3	13744	0	2	1	0	1	1	1	2	1	3	0	0	9973	1	0	0	4	0	4	113	2	27989
Insertion_124507	1697569	1697570	SMU_1791c	SMU_1791c	1697007	1698107	1101	-	conserved hypothetical protein	High	E	9	7	0.510909	34	61	15	30	966	5	14	19	37	139	138	52	5	124	22	16	1062	92	1	56	1393	76	17	1	21	12	1	7	19	2	89	146	57	57	3341
Insertion_124509	1697604	1697605	SMU_1791c	SMU_1791c	1697007	1698107	1101	-	conserved hypothetical protein	High	E	2	7	0.542727	3	3	1	1	24163	0	3	0	7	38234	1	1	5	1	0	3	4	7	1	0	25186	1	6	1	31	4	1	0	2	52	1	6	1	8	22246
Insertion_124515	1697783	1697784	SMU_1791c	SMU_1791c	1697007	1698107	1101	-	conserved hypothetical protein	High	F	6	4	0.705455	0	9	4	0	1	6805	2	0	0	1	0	5	2	11271	5	1	1	1	0	0	3265	0	3	1	4	1	0	1	1	2	1	8046	2	44	1
Insertion_124599	1699031	1699032	SMU_1795c	SMU_1795c	1698792	1699535	744	-	conserved hypothetical protein	High	G	8	1	0.321669	1	3	2	0	3	3	19835	0	3	2	2	5	1	5	0	17916	5	3	0	1	7268	10	9	0	4	4	70	2	13373	7	5	11	4	1	8
Insertion_124686	1700364	1700365	SMU_1798c	SMU_1798c	1700163	1700756	594	-	conserved hypothetical protein	High	G	9	51	0.338954	3	0	3	0	14	0	31009	0	0	1	17	3	1	1	0	0	67800	0	0	0	3	0	1	0	10765	3	85	0	2	1	40010	1	2	0	3
Insertion_124910	1703575	1703576	SMU_1803c	SMU_1803c	1703516	1704133	618	-	hypothetical protein	Low	F	3	45	0.095624	0	0	1	1	1449	8628	0	484	0	172	5945	0	0	1	0	1	2	0	0	0	0	0	248	4753	0	0	212	4	465	0	0	1	0	2	2
Insertion_124956	1704045	1704046	SMU_1803c	SMU_1803c	1703516	1704133	618	-	hypothetical protein	High	B	12	5	0.857374	4	21982	6	1	0	0	3	2	4	3	2	6	3	2	0	0	1	1	0	6415	33784	1	5	3	1	4	3	2	0	2	1	3	40519	61	5
Insertion_124960	1704096	1704097	SMU_1803c	SMU_1803c	1703516	1704133	618	-	hypothetical protein	High	B	10	57	0.940032	5	48435	7	2	111	1	7	0	1	2	1	2	0	0	0	1	2	45002	0	4	1	0	69	2	20861	13	0	4	14	7	16	0	2	0	2
Insertion_124962	1704122	1704123	SMU_1803c	SMU_1803c	1703516	1704133	618	-	hypothetical protein	Low	E	12	81	0.982172	1	19	232	16	219445	1	974	3	2	5	3	8	6	6	2	2	17	15	0	118896	8	0	26	3	153	79	165872	4	1	3	3	3	1	4	4
Insertion_124981	1704293	1704294	SMU_1804c	SMU_1804c	1704149	1704304	156	-	hypothetical protein	Low	A	1	46	0.929032	632	5	13	1	5	2	3	4	22157	1	3	15	5	10	4	12174	3	4	1	1	6	22	16	15956	3	3	11	8	8	5	3	14	5	4	10
Insertion_125011	1704626	1704627	SMU_1805	SMU_1805	1704542	1705138	597	+	putative transcriptional regulator	High	F	9	34	0.14094	1	0	0	0	25	42660	5	2	2	2	1	3	2	20	1	0	23402	0	0	1	0	1	44161	4	12	36	2	0	34	0	4	1	1	1	2
Insertion_125028	1704886	1704887	SMU_1805	SMU_1805	1704542	1705138	597	+	putative transcriptional regulator	Low	C	6	12	0.577181	1	1	47059	0	0	2	0	1	3	0	0	2	0	69062	1	4	0	1	0	0	38191	0	5373	0	3	1	0	0	1	0	0	46	1	298	5
Insertion_125030	1704919	1704920	SMU_1805	SMU_1805	1704542	1705138	597	+	putative transcriptional regulator	High	A	5	38	0.63255	10323	0	1	1	8	0	1	1	0	0	0	1	75238	0	2	0	6	0	0	1	16	0	4	14166	106	0	0	2	2	26566	0	0	460	0	3
Insertion_125284	1708442	1708443	SMU_1809	scnG	1707788	1708519	732	-	putative bacteroiocin operon protein ScnG-like protein	High	E	3	75	0.894665	6	1	10	1	517	7	11	3	9	4	509	5	3	3	7	1	9	7	7	3	0	3	8	5	6	4	786	3	4	2	1140	7	28	5	7
Insertion_125295	1708522	1708523	SMU_1810	scnE	1708519	1709271	753	-	putative bacteriocin operon component%2C ScnE-like protein	Low	A	9	77	0.00398936	1066	4	6	1	3	19	3	5	4	5	2	58	5	6	0	0	11924	3	0	1	0	3	4	5	383	0	663	2	4	4	99	8	11699	3	4
Insertion_125297	1708551	1708552	SMU_1810	scnE	1708519	1709271	753	-	putative bacteriocin operon component%2C ScnE-like protein	High	G	4	51	0.0425532	1	1	7	5	52	1	28782	1	0	1	3	62814	0	5	0	0	1	3	0	1	1	1	7	0	27166	3	91	0	1	1	37428	66	1	3	4
Insertion_125303	1708590	1708591	SMU_1810	scnE	1708519	1709271	753	-	putative bacteriocin operon component%2C ScnE-like protein	High	E	10	82	0.0944149	0	1	4	1	78646	176	17	2	0	0	0	1	1	1	7	0	11	12820	0	0	3	1	8	0	66	0	72608	86	382	3	2	0	0	0	2
Insertion_125397	1709869	1709870	SMU_1811	scnF	1709273	1710181	909	-	putative bacteriocin component ScnF-like protein%2C putative ABC transporter%2C ATP-binding protein	High	D	9	88	0.656388	24	0	2	20532	0	1	0	89	1	0	0	10	0	0	0	0	39203	1	0	0	1	1	0	63	1	0	7	35197	0	0	1	102923	7	2	57
Insertion_125489	1711113	1711114	SMU_1812	SMU_1812	1710468	1711718	1251	+	putative transposase%2C ISSmu2	Low	D	6	73	0.516	299	3	476	25834	1	322	782	0	7	0	1	2	2	53636	0	122	0	0	0	0	8	2	93	2	0	1	43799	0	68818	0	1	7	3	232	0
Insertion_125502	1711394	1711395	SMU_1812	SMU_1812	1710468	1711718	1251	+	putative transposase%2C ISSmu2	High	B	12	80	0.7408	443	174975	441	2	2	3	44	4	59	1	2	26	3	11	1	3	86	3	0	107126	7	5	7	34	1	92	118585	1	3	3	11	4	2	33	3
Insertion_125599	1712603	1712604	SMU_1814	scnK	1712304	1713683	1380	-	putative histidine kinase%2C ScnK-like protein	Low	G	4	5	0.216824	21	3	8	0	90	271	705515	1	1	3	1	199807	16	17	0	2	3	3	0	1	89147	3	18	1	15	4	4028	0	2	7	2	240	144680	4	5
Insertion_125640	1713125	1713126	SMU_1814	scnK	1712304	1713683	1380	-	putative histidine kinase%2C ScnK-like protein	High	E	5	93	0.595359	1	0	21	0	53318	1	1	122	0	5	5	0	3545	2	2	1	5	0	1	1	0	0	3	3	40	0	155	37795	1	4	3	1	34	0	0
Insertion_125681	1713589	1713590	SMU_1814	scnK	1712304	1713683	1380	-	putative histidine kinase%2C ScnK-like protein	High	F	12	82	0.931835	0	6	3	0	0	158643	37	0	13	0	4	1	1	0	1	0	0	6	0	145321	0	0	0	6	0	48	172130	0	0	0	0	1	1	3	0
Insertion_125792	1715181	1715182	SMU_1817c	SMU_1817c	1715071	1715277	207	-	putative maturase-related protein	Low	C	9	1	0.533981	0	0	43207	0	1	70	1	0	2	0	3	4	0	1	0	0	11305	0	0	1	9009	0	5049	0	1	0	0	0	8676	3	1	1	10	0	1
Insertion_126240	1722560	1722561	SMU_1824c	SMU_1824c	1721898	1722683	786	-	putative transcriptional regulator	High	A	8	53	0.843312	27452	4	1	0	70	0	0	1	3	1	0	0	1	1	2	17847	4	0	0	1	1	0	3	1	35765	2	0	2	0	2	3	1	52669	1	1
Insertion_126328	1723766	1723767	SMU_1826	yfbQ	1722792	1724009	1218	-	putative aminotransferase	Low	C	9	39	0.800329	7	2	106369	3	1	0	0	2	2	4	7	11	1	0	1	35	9955	1	0	1	209	19	14265	64676	4	0	0	10	0	72	47331	0	18	4	0
Insertion_126406	1724619	1724620	SMU_1827	SMU_1827	1724183	1724719	537	+	putative biotin biosynthesis protein	Low	C	6	7	0.813433	4	2	88354	0	0	1	1	2	0	2	3	2	0	110927	7	0	1	0	0	0	52024	3	10542	1	0	0	0	2	3	0	1	1	1	461	70473
Insertion_126480	1725675	1725676	SMU_1830c	SMU_1830c	1725544	1726944	1401	-	conserved hypothetical protein	High	D	2	8	0.0935714	6	1	1	15441	0	3	0	2	0	8663	1	0	2	2	0	0	1	3	0	1	10562	2	5	1	1	4	7	1	8	7	1	0	2	1	3
Insertion_126536	1726437	1726438	SMU_1830c	SMU_1830c	1725544	1726944	1401	-	conserved hypothetical protein	High	E	3	38	0.637857	1	5	20	9	6348	262	4	6	2	3	32933	15	3	4	3	4	6	16	2	5	0	5	7	9887	13	36	16	0	6	13498	5	3	4	0	3
Insertion_126598	1727261	1727262	SMU_1831	aspG	1727002	1727961	960	+	putative L-asparaginase	High	E	12	33	0.270073	0	1	1	3	4882	1	0	1	0	1	1	0	1	1	0	0	2	0	51	11198	0	0	12443	15	2	0	0	0	8	0	0	28	0	0	0
Insertion_126614	1727526	1727527	SMU_1831	aspG	1727002	1727961	960	+	putative L-asparaginase	High	E	6	53	0.546403	0	15	5	0	16392	0	0	6	3	0	0	0	3	41844	0	0	2	6	0	2	31	2	3	0	29454	11	0	2	0	1	1	2	57929	177	0
Insertion_126621	1727634	1727635	SMU_1831	aspG	1727002	1727961	960	+	putative L-asparaginase	High	A	9	52	0.65902	32603	8	18	4	42	2	6	3	5	2	6	43	5	12	3	1	55362	10	3	5	66	7	20	4	32479	6	9	6	10	6	6	58230	6	8	14
Insertion_127320	1737654	1737655	SMU_1839	manA	1737008	1737958	951	-	mannose-6-phosphate isomerase	High	D	5	50	0.68	1	0	5	9195	51	0	1	3	6	6	0	0	49054	6	1	0	0	0	1	1	0	1	2	1	18508	2	2	6	0	31100	5	1	378	0	4
Insertion_127386	1738591	1738592	SMU_1840	scrK	1738127	1739008	882	-	putative fructokinase	High	B	9	73	0.526674	0	832	0	2	0	1	1	0	2	0	1	2	0	5	0	0	1091	0	1	1	1	0	1	0	0	0	954	1	1127	0	0	4	8	0	0
Insertion_127401	1738779	1738780	SMU_1840	scrK	1738127	1739008	882	-	putative fructokinase	High	B	8	93	0.740068	2	12893	4	3	1	4	0	212	3	1	18	5	3	0	0	44308	100	4	0	1	3	9	3	3	1	2	15	46530	1	0	9	6	5	0	2
Insertion_127463	1739488	1739489	SMU_1841	scrA	1739208	1741202	1995	-	putative PTS system%2C sucrose-specific IIABC component	High	B	3	33	0.140421	1	52189	5	3	2	2	2	1	5	0	18331	4	14	3	0	0	6	3	0	2	0	6	13175	3	5	7	2	0	13	1	1	1	3	3	10
Insertion_127477	1739777	1739778	SMU_1841	scrA	1739208	1741202	1995	-	putative PTS system%2C sucrose-specific IIABC component	High	G	8	56	0.285356	1	2	4	4	113	8	95514	8	2	3	1	4	5	3	0	89508	7	2	7	1	0	4	7	3	33969	3	324	2	2	3	1	2	3	3	3
Insertion_127508	1740283	1740284	SMU_1841	scrA	1739208	1741202	1995	-	putative PTS system%2C sucrose-specific IIABC component	High	B	6	27	0.539117	2	26520	6	0	1	2	2	2	0	1	8	1	1	119804	0	1	0	1	1	2	1	1	69202	0	0	1	2	0	0	0	65087	4	2	472	1
Insertion_127751	1743342	1743343	SMU_1844	scrR	1742840	1743802	963	+	sucrose operon repressor	High	F	3	49	0.52183	0	0	6	0	120	52497	0	378	1	1	123891	0	2	0	0	0	1	0	0	0	0	0	2	0	45839	75	0	2	175194	11	7	0	1	0	0
Insertion_127783	1743726	1743727	SMU_1844	scrR	1742840	1743802	963	+	sucrose operon repressor	High	F	12	2	0.920998	0	2	0	0	1	21788	2	1	0	1	0	4	0	0	0	0	0	0	0	33714	17573	2	9	6	1	0	0	0	0	40476	0	0	0	0	0
Insertion_128048	1746924	1746925	SMU_1850	pepP	1746923	1747987	1065	-	putative aminopeptidase P	High	E	3	77	0.00093985	0	0	63	1	4574	1	1	1	0	2	4798	1	4	2	18	0	3	1	0	1	1	0	3	1	9	0	1584	9	1	69	4	2	13690	0	5
Insertion_128072	1747223	1747224	SMU_1850	pepP	1746923	1747987	1065	-	putative aminopeptidase P	High	B	2	87	0.281955	0	49828	1	0	2	4	0	343	2	43600	5	4	0	1	0	0	7	0	0	3	0	1	0	13	0	0	4	21456	1	2	37879	0	0	3	0
Insertion_128081	1747306	1747307	SMU_1850	pepP	1746923	1747987	1065	-	putative aminopeptidase P	High	E	7	36	0.359962	0	0	4	2	60195	1	0	1	5	0	2	4	2	4	43012	1	1	0	0	8	1	3	60151	1	46	3	0	3	3	4	2	1	2	1	5
Insertion_128486	1753234	1753235	SMU_1853	SMU_1853	1752705	1753367	663	+	conserved hypothetical protein	High	D	9	30	0.799094	1	0	6	3788	1	0	1	4	1	0	0	7	0	4	0	1	14522	2	3	7	2	0	19174	0	2	0	3	2	1	5	0	1	0	18723	0
Insertion_128518	1753595	1753596	SMU_1854	SMU_1854	1753461	1753862	402	+	conserved hypothetical protein	High	F	6	94	0.334165	0	1	0	1	0	84367	41	175	0	0	1	2	1	108200	0	0	0	3	0	1	0	6	0	1	0	2	1	36693	0	0	0	0	0	474	1
Insertion_128528	1753766	1753767	SMU_1854	SMU_1854	1753461	1753862	402	+	conserved hypothetical protein	High	G	2	90	0.760599	39	66	187	39	29	72	9903	68	47	23597	18	191	39	113	20	22	141	50	16	42	77	67	216	33	29	42	80	12864	40	17	54	120	55	26761	79
Insertion_128537	1753855	1753856	SMU_1854	SMU_1854	1753461	1753862	402	+	conserved hypothetical protein	High	F	3	9	0.982544	1	2	5	1	0	48828	0	1	1	2	19585	2	0	0	0	0	0	0	1	2	12344	1	3	1	0	39	0	5	0	0	0	2	0	0	0
Insertion_128782	1756930	1756931	SMU_1861c	SMU_1861c	1756817	1757062	246	-	hypothetical protein	Low	C	8	4	0.461224	3	0	50252	3	5	10	1	6	3	0	3	6	0	5	2	21835	2	5	3	1	17013	1	5931	6	6	8	1	3	3	7	2	74243	3	1	0
Insertion_128834	1757452	1757453	SMU_1862	SMU_1862	1757367	1757570	204	+	hypothetical protein	High	C	5	30	0.418719	0	0	1690	0	0	0	1	1	0	4	1	2	65789	3	0	1	1	3	0	1	16	0	57324	0	0	1	2	0	1	2	0	0	499	54370	3
Insertion_128839	1757493	1757494	SMU_1862	SMU_1862	1757367	1757570	204	+	hypothetical protein	High	D	10	60	0.62069	6	1	1	62496	59	1	0	2	0	0	0	0	1	0	0	0	0	155223	0	199	4	1	3	8	47186	0	0	0	0	2	12	0	1	6	0
Insertion_128955	1758625	1758626	SMU_1865	mutY	1758607	1759752	1146	+	putative A/G-specific DNA glycosylase	High	F	9	26	0.0157205	0	0	3	1	1	18561	0	0	0	343	1	0	0	0	0	0	63795	0	0	0	1	0	44481	0	1	0	0	0	0	65243	1	0	0	0	0
Insertion_129203	1762595	1762596	SMU_1870	mutS2	1761476	1763806	2331	-	putative DNA mismatch repair protein MutS2	High	F	12	1	0.480258	3	0	2	0	0	60302	0	1	2	5	0	0	0	0	1	0	1	2	0	38408	6182	1	6	0	0	4	3	0	53881	0	1	0	0	1	1
Insertion_129314	1764254	1764255	SMU_1871c	SMU_1871c	1763875	1764420	546	-	conserved hypothetical protein	High	D	7	81	0.695413	0	0	3	9149	1	1	5	3	15	1	0	2	1	1	54043	0	12	10	0	1	0	4	3	1	1	3	6144	3	0	0	0	3	15	0	6
Insertion_129345	1764610	1764611	SMU_1872c	SMU_1872c	1764417	1764722	306	-	conserved hypothetical protein	High	F	3	51	0.632787	0	5	1	3	7	7238	0	0	2	0	11315	1	4	0	0	1	15	0	0	1	0	9	1	1	8928	14	1	0	1	11	13424	1	5	2	5
Insertion_129440	1765827	1765828	SMU_1873	rnh3	1764918	1765829	912	+	putative ribonuclease	High	D	8	25	0.997805	0	7	14	12592	4	4	3	3	9	3	4	25	2	5	0	15506	17	1	0	4	5	8	16547	3	3	7	12	1	23439	4	2	2	5	1	4
Insertion_129510	1766849	1766850	SMU_1875	SMU_1875	1766522	1768885	2364	+	putative exodeoxyribonuclease V	High	E	12	53	0.138383	0	2	3	1	44234	1	0	0	0	1	0	0	4	0	0	0	13	5	0	49844	0	0	0	0	41954	1	3	3	0	5	1	1	145821	3	24
Insertion_129534	1767129	1767130	SMU_1875	SMU_1875	1766522	1768885	2364	+	putative exodeoxyribonuclease V	Low	D	12	62	0.256877	3	3	0	5300	4	39	0	0	1	1786	0	0	9	0	0	0	0	0	1	26969	1	0	2	1	9	16834	0	1	0	39878	3	0	1	2	7
Insertion_129602	1768188	1768189	SMU_1875	SMU_1875	1766522	1768885	2364	+	putative exodeoxyribonuclease V	Low	H	1	46	0.705036	0	252	58	0	0	0	0	12174	4895	0	0	0	1	2	1	2	0	0	0	0	0	0	2	10144	86	0	1	17	0	632	6	1	2	0	2
Insertion_129633	1768598	1768599	SMU_1875	SMU_1875	1766522	1768885	2364	+	putative exodeoxyribonuclease V	Low	A	5	17	0.878544	250435	0	5	1	136	4	0	5	1	1	1	5	108416	2	1	0	2	4	2	4	29	197233	4	0	43807	4	3	1	1	0	2	1	807	0	0
Insertion_129643	1768783	1768784	SMU_1875	SMU_1875	1766522	1768885	2364	+	putative exodeoxyribonuclease V	High	D	12	26	0.956835	0	4	3	31574	3	3	0	1	2	2	0	0	1	1	0	0	1	0	1	36816	4	1	45313	12	2	1	1	0	2	57044	2	0	5	3	13
Insertion_129687	1769202	1769203	SMU_1876	SMU_1876	1768984	1769454	471	+	conserved hypothetical protein	Low	A	6	30	0.46383	586	8	0	3	4	1	1	3	2	8916	0	2	1	30887	0	0	10	3	0	0	3	3	31815	1	1	3	3	7	20	3	61	4	1	40221	3
Insertion_129845	1771179	1771180	SMU_1877	ptnA	1770331	1771323	993	+	putative PTS system%2C mannose-specific component IIAB	High	C	12	62	0.854839	1	6	5037	3	3	1	8	3	1	2	3	11	0	4	0	2	7	8	0	8408	8	3	476	0	0	3566	6	1	2	10943	153	1	3	0	0
Insertion_129929	1772400	1772401	SMU_1879	SMU_1879	1772191	1773117	927	+	putative PTS system%2C mannose-specific component IID	Low	D	12	39	0.225702	2	4	14	7936	1	6	5	1	3	2	3	4	17	2	0	1789	12	7	0	6510	3	6	6	18894	3	359	8	1	1	4	13823	3	18	5	4
Insertion_130027	1773826	1773827	SMU_1881c	SMU_1881c	1773449	1775740	2292	-	putative ABC transporter%2C ATP-binding protein	High	E	3	34	0.164557	0	0	1	1	63226	3	0	1	1	0	37680	2	0	1	1	0	1	2	0	0	2	1	61179	1	43	2	8	0	2	0	3	4	2	1	6
Insertion_130055	1774116	1774117	SMU_1881c	SMU_1881c	1773449	1775740	2292	-	putative ABC transporter%2C ATP-binding protein	High	G	9	4	0.291139	4	5	41	7	4	5	18808	55	60	0	8	20	9	4	1	7	23474	6	0	5	5867	30	12	4	11	4	64	35	2	9	4	11753	192	7	5
Insertion_130084	1774500	1774501	SMU_1881c	SMU_1881c	1773449	1775740	2292	-	putative ABC transporter%2C ATP-binding protein	Low	B	2	25	0.458752	1	16423	1	2	0	0	0	1	2	23022	0	0	0	1	1	0	3	1	0	604	1	2	14789	0	1	258	2	0	33715	3	1	0	1	155	3
Insertion_130144	1775084	1775085	SMU_1881c	SMU_1881c	1773449	1775740	2292	-	putative ABC transporter%2C ATP-binding protein	High	F	8	54	0.713662	0	4	17	3	73	21867	5	15	15	3	0	7	6	13	4	31135	11	4	1	0	3	2	15	3	21776	28	9	4	4	22	4	11	13	59968	13
Insertion_130192	1775678	1775679	SMU_1881c	SMU_1881c	1773449	1775740	2292	-	putative ABC transporter%2C ATP-binding protein	High	B	3	82	0.972938	1	33423	137	0	0	3	4	0	0	0	10290	0	2	4	6	0	2	1	0	0	0	1	0	0	1	1	18695	69	1	2	0	2	1	3	0
Insertion_130264	1776373	1776374	SMU_1882c	SMU_1882c	1776290	1776643	354	-	hypothetical protein	Low	D	5	23	0.235127	1	3	1	11558	3	1	0	3	4	1	1	3	101346	12	0	0	7	0	2	0	2	61866	5	5	1	1	2	1	1	1	0	2	763	3	3
Insertion_130292	1776588	1776589	SMU_1882c	SMU_1882c	1776290	1776643	354	-	hypothetical protein	High	G	2	25	0.844193	8	19	6	24	22	20	8268	9	6	29589	0	5	3	3	14	5	1	2	1	2	11	1	24231	0	2	4	52	1	60499	75	2	5	20	6	1
Insertion_130295	1776616	1776617	SMU_1882c	SMU_1882c	1776290	1776643	354	-	hypothetical protein	Low	G	8	74	0.923513	0	0	1	0	0	1	18359	0	0	1	0	0	0	0	0	50946	1	0	1	0	0	0	1	0	1	0	757	0	1	125911	0	1	0	1	0
Insertion_130348	1777023	1777024	SMU_1883	SMU_1883	1776962	1777330	369	+	conserved hypothetical protein	High	A	6	31	0.165761	1333	17	57	30	9	29	7	24	55	4	26	23	12	43286	18	3	42	12	9	31	14	13	27922	14	6	34	27	5	28	17	10	31	10	218	53459
Insertion_130417	1777884	1777885	SMU_1884c	SMU_1884c	1777567	1778640	1074	-	hypothetical protein	High	E	12	76	0.295433	0	1	0	0	43494	1	11	0	1	1	0	233	0	0	0	0	3	10	0	35316	0	0	0	0	30	1	31727	1	0	0	5	166665	2	0	0
Insertion_130476	1778464	1778465	SMU_1884c	SMU_1884c	1777567	1778640	1074	-	hypothetical protein	Low	D	5	40	0.835974	0	2	4	95611	313	2	1	0	6	9	1	788	52085	0	0	1	2	0	0	0	1	2	4	52201	1	1	0	0	0	0	0	146610	420	1	2
Insertion_130488	1778634	1778635	SMU_1884c	SMU_1884c	1777567	1778640	1074	-	hypothetical protein	High	G	4	26	0.994408	4	18	5	2	40	1	33410	2	4	1	27	213871	1	5	1	0	2	14	1	0	0	1	83778	0	20	4	123	12	0	71230	88	268	24	2	4
Insertion_130547	1779631	1779632	SMU_1886	sys	1779164	1780444	1281	+	putative seryl-tRNA synthetase	High	H	9	74	0.364844	0	1	65	2	453	194	96	934	1	34	416	5	0	0	19	2	5552	2	1	1	151	100	10	53	3	2	518	13	306	1153	473	0	3	188	1
Insertion_130634	1780825	1780826	SMU_1888	SMU_1888	1780765	1780971	207	+	hypothetical protein%3B possible transposase fragment	Low	E	5	73	0.291262	44	1	3	2	4070	3	1	3	4	0	1	1	22596	6	3	199	4	6	0	0	3	9	3	1	10	0	3053	30	15059	2	1	14	942	86	5
Insertion_130675	1781349	1781350	SMU_1889c	SMU_1889c	1781127	1781393	267	-	hypothetical protein	High	F	9	23	0.834586	3	9	3	1	2	69701	1	5	1	1	0	9	19	8	3	4	85080	9	3	9	6	27130	11	5	5	7	7	4	0	10	3	7	16	13	15
Insertion_130715	1781749	1781750	SMU_1892c	SMU_1892c	1781694	1781879	186	-	hypothetical protein	High	E	7	81	0.297297	1	0	4	1	85763	1	25	1	3	2	2	11	2	0	226957	3	85	0	0	5	2	1	2	0	71	124	71440	88	6	0	1	2	1	1	89
Insertion_130720	1781823	1781824	SMU_1892c	SMU_1892c	1781694	1781879	186	-	hypothetical protein	High	A	2	32	0.697297	640	2	3	1	1	0	0	1	0	19844	0	2	0	0	0	0	2	1	0	1	2	1	11565	0	0	0	2	3	0	1	0	0	1	0	1
Insertion_130807	1783037	1783038	SMU_1894c	SMU_1894c	1782829	1783347	519	-	conserved hypothetical protein	Low	F	5	36	0.401544	0	2	2	0	3	1259	1	0	0	0	0	0	2340	250	0	1	2	0	0	0	0	0	3354	4	1	0	0	1	7	1	1	1	17	2	742
Insertion_130822	1783238	1783239	SMU_1894c	SMU_1894c	1782829	1783347	519	-	conserved hypothetical protein	High	E	10	52	0.789575	332	0	0	0	1347	16	0	1	8	0	0	76	0	54	330	2	3	4634	0	1	31	0	11	6	4207	0	394	1	0	2	452	10313	298	0	2
Insertion_130826	1783269	1783270	SMU_1894c	SMU_1894c	1782829	1783347	519	-	conserved hypothetical protein	High	G	3	48	0.849421	1	0	2	0	0	0	5051	0	1	0	6013	0	0	0	0	0	1	0	0	0	0	0	2	7387	202	0	14	0	78	1	0	0	0	0	0
Insertion_130869	1783679	1783680	SMU_1896c	SMU_1896c	1783662	1783964	303	-	hypothetical protein	High	B	2	62	0.0562914	2	9847	9	1	3	352	3	5	3	527	5	5	6	7	2	3	12	8	2	1	1	2	5	4	31	78119	3	2	7	217896	5	6	5	5	8
Insertion_130877	1783734	1783735	SMU_1896c	SMU_1896c	1783662	1783964	303	-	hypothetical protein	High	E	11	33	0.238411	0	2	6	1	30634	0	1	0	2	1	0	2	0	1	0	0	32	0	18195	0	2	1	92868	0	20	1	0	0	1	4	2	2	1	0	0
Insertion_130951	1784460	1784461	SMU_1897	SMU_1897	1784304	1784786	483	+	putative ABC transporter%2C ATP-binding protein	High	E	12	26	0.323651	0	1	3	0	30775	316	0	0	0	1	0	1	0	0	2	1	3	0	0	45522	3	7	43872	0	32	2	0	1	1	59443	1	1	1	2	0
Insertion_130999	1785012	1785013	SMU_1898	SMU_1898	1784881	1786392	1512	+	putative ABC transporter%2C ATP-binding and permease protein	Low	C	2	91	0.0866976	10	3	58786	0	3	3	3	4	5	37827	4	7	8	10	8	2	9	9	23	6	149	1	8675	4	4	8	5	33496	1	168	1	17	13	9	59286
Insertion_131051	1785801	1785802	SMU_1898	SMU_1898	1784881	1786392	1512	+	putative ABC transporter%2C ATP-binding and permease protein	High	F	6	45	0.608868	1	0	2	1	16	37558	0	0	2	0	0	1	0	59217	0	0	0	0	0	0	0	0	1	31535	1	4	13	0	0	0	0	0	4	282	1
Insertion_131103	1786447	1786448	SMU_1899	SMU_1899	1786364	1786489	126	+	putative ABC transporter%2C ATP-binding and permease protein (fragment)	High	C	9	36	0.664	1	0	20532	0	0	0	0	0	23	1	66	0	0	15	0	0	8512	2	0	0	87	0	33734	0	0	0	0	0	1	1	23	0	0	0	4
Insertion_131123	1786669	1786670	SMU_1900	SMU_1900	1786502	1787515	1014	+	conserved hypothetical protein	High	D	4	37	0.164857	3	4	7	71166	1	1	4	12	14	0	27	20184	0	2	0	2	28	2	0	5	8	1	5	14668	20	1	20	17	27605	2	12	30	25	40	2
Insertion_131201	1787794	1787795	SMU_1902c	SMU_1902c	1787777	1787920	144	-	hypothetical protein	High	D	3	38	0.118881	1	7	2	9427	1	2	1	3	0	2	1896	7	1	6	1	74	4	0	1	3	3	0	5	5866	58	4	4	0	0	11856	244	4	10	7	5
Insertion_131222	1787993	1787994	SMU_1903c	SMU_1903c	1787987	1788139	153	-	hypothetical protein	High	G	10	54	0.0394737	0	7	3	0	2	2	1642	4	2	0	1	24	0	1	0	5	3	8246	0	1	8	0	0	22	2250	4	14	2	2	1	15	2	2	25386	14
Insertion_131232	1788049	1788050	SMU_1903c	SMU_1903c	1787987	1788139	153	-	hypothetical protein	High	A	11	45	0.407895	28432	1	0	1	0	1	0	1	5	0	0	3	1	5	0	0	7	0	18913	0	7	4	3	50997	2	3	2	4	3	5	3	2	1	2	3
Insertion_131238	1788106	1788107	SMU_1903c	SMU_1903c	1787987	1788139	153	-	hypothetical protein	Low	C	8	1	0.782895	1	8	28346	3	6	8	4	8	6	2	1	28	6	26	6	16269	13	8	0	5	6880	6	3098	3	5	4	13	5	13037	3	3	22	4	12	23
Insertion_131313	1789193	1789194	SMU_1904c	SMU_1904c	1788212	1789234	1023	-	hypothetical protein	Low	C	10	69	0.959883	1	6	56771	1	1	20	3	2	1	2	3	3	2	36	1	0	4	79500	2	2	204	23	8501	0	1	26302	3	0	5	3	3	3	22	3	2
Insertion_131609	1791854	1791855	SMU_1909c	SMU_1909c	1791628	1792032	405	-	hypothetical protein	Low	C	2	93	0.559406	0	94	124833	3	0	3	4	323	12	176668	39	198	2	4	4	0	9	2	0	3	411	3	18493	2	5	1	86	60578	14	8	3	2	10	4	0
Insertion_131660	1792288	1792289	SMU_1910c	SMU_1910c	1792179	1792598	420	-	hypothetical protein	Low	C	11	88	0.260143	0	2	71203	7	100	0	1	60	9	0	3	25	0	1	8	7	2	1	43619	0	155	4	7265	17	1	0	7	63635	2	1	6	138918	6	0	1
Insertion_131665	1792327	1792328	SMU_1910c	SMU_1910c	1792179	1792598	420	-	hypothetical protein	High	F	6	65	0.353222	0	0	8	1	1	615	0	0	6	0	2	3	0	3730	0	0	2	3	2	0	2	0	6	3	0	524	301	0	7	0	230	1	862	18	0
Insertion_131869	1794240	1794241	SMU_1913c	SMU_1913c	1793979	1794380	402	-	putative immunity protein%2C BLpL-like	High	F	4	75	0.650873	44	0	0	0	1	1171	1	0	2	0	0	5446	2	4	0	0	0	4	0	2	0	2	0	0	0	37	1051	1	0	1	1946	4	3	1	1
Insertion_132082	1796568	1796569	SMU_1916	comD	1795290	1796615	1326	-	putative histidine kinase of the competence regulon%2C ComD	High	B	7	82	0.964528	2	65373	59	0	1	5	11	1	0	0	2	4	1	0	50006	1	13	4	0	2	10	2	7	1	171	20	38733	0	2	0	6	0	5	0	8
Insertion_132731	1805041	1805042	SMU_1926	psaR	1805040	1805615	576	-	putative transcriptional regulator	High	F	11	1	0.00173913	2	1	2	0	0	8020	1	2	0	0	4	0	3	7	1	1	0	0	11869	2	2864	0	10	0	2	14	1	10	7462	1	0	2	0	2	0
Insertion_132741	1805150	1805151	SMU_1926	psaR	1805040	1805615	576	-	putative transcriptional regulator	High	F	2	26	0.191304	0	2	3	0	0	24674	1	1	4	44416	4	5	1	2	0	1	1	7	0	1	11	4	93018	2	2	7	3	0	3	98029	0	3	20	3	1
Insertion_132872	1806827	1806828	SMU_1928	psaB	1806432	1809044	2613	+	putative ABC transporter%2C permease protein	High	E	4	67	0.151225	1	1	4	0	1692	0	1	23	23	0	0	7712	3	1	2	1	2	0	0	0	0	0	2	1	2	1327	0	0	2	1	15	17	2	4	6613
Insertion_133008	1808635	1808636	SMU_1928	psaB	1806432	1809044	2613	+	putative ABC transporter%2C permease protein	Low	C	7	45	0.843415	1	0	13739	3	0	9	0	1	0	0	0	6	0	245	7092	0	4	2	0	0	65	2	1379	10512	0	0	0	0	1	1	2	0	1	25	0
Insertion_133014	1808666	1808667	SMU_1928	psaB	1806432	1809044	2613	+	putative ABC transporter%2C permease protein	High	E	4	54	0.855283	1	5	0	2	28076	0	11	1	0	2	3	61257	5	2	0	5	0	1	0	1	4	6	6	1	11813	0	0	0	1	0	1	75	31	26255	5
Insertion_133019	1808703	1808704	SMU_1928	psaB	1806432	1809044	2613	+	putative ABC transporter%2C permease protein	Low	C	2	79	0.869449	0	0	30561	1	13	0	11	4	3	89728	1	4	3	4	5	52	8	2	0	2	103	0	4440	1	4	1	24254	97	3	10	2	3	2	4	92990
Insertion_133039	1808918	1808919	SMU_1928	psaB	1806432	1809044	2613	+	putative ABC transporter%2C permease protein	High	B	5	3	0.951761	0	30363	2	0	1	4	1	1	0	2	2	4	38089	4	0	0	1	0	0	6	22027	1	10	1	0	3	4	2	9	0	37801	3	261	1	1
Insertion_133225	1811341	1811342	SMU_1931	gidB	1810738	1811451	714	+	putative glucose-inhibited division protein	High	G	4	56	0.845722	3	2	11	3	99	3	7674	5	4	1	1	86058	5	1	5	3	12	3	12	1	3	1	12	5	13464	1	242	1	4	5	0	110	2	5	4
Insertion_133336	1812719	1812720	SMU_1934c	SMU_1934c	1812501	1814177	1677	-	putative cobalt ABC transporter%2C ATP-binding protein	Low	G	9	70	0.130072	1	1	97	0	2	304	64897	0	1	4	3	6	3	0	0	1	69866	4	1	1	1	1	22	0	3	23555	854	1	0	9	3	1	4	0	0
Insertion_133432	1814287	1814288	SMU_1935c	SMU_1935c	1814206	1814751	546	-	conserved hypothetical protein	High	D	6	3	0.148624	4	1	3	23132	1	0	6	145	0	1	1	1	3	68338	4	5	4	2	0	240	24577	4	3	6	0	1	5	4	78	84	28004	1	1	295	3
Insertion_133545	1815750	1815751	SMU_1937	cnhA	1815730	1816506	777	-	putative carbon-nitrogen hydrolase	High	A	12	32	0.0257732	1194	3	1	2	0	0	1	0	4	0	1	1	2	2	0	0	0	0	0	10392	268	2	10857	0	6	0	1	0	0	0	1	2	0	0	1
Insertion_133791	1819350	1819351	SMU_1940c	SMU_1940c	1818322	1819695	1374	-	putative peptidase%2C AtmC%3B ArgE/DapE/Acy1 family protein	Low	C	5	51	0.748725	0	1	22955	1	37	3	5	5	7	4	48	0	65714	2	2	0	2	4	1	3	55	2	2723	4	31564	0	2	1	5	4	48078	4	463	3	5
Insertion_133798	1819419	1819420	SMU_1940c	SMU_1940c	1818322	1819695	1374	-	putative peptidase%2C AtmC%3B ArgE/DapE/Acy1 family protein	Low	F	10	9	0.79898	2	1	762	0	3	1269	0	1	0	0	1	1	2	1	1	2	0	5205	1	0	2183	2	106	0	0	0	0	7	0	1	2	0	2	1	3
Insertion_134230	1825436	1825437	SMU_1945	SMU_1945	1824905	1825669	765	+	hypothetical protein	High	F	2	68	0.695026	0	1	1	3	0	42211	0	1	51	64724	0	1	2	0	0	2	0	0	1	1	0	0	3	0	0	40640	1	0	0	19	0	2	0	0	0
Insertion_134232	1825471	1825472	SMU_1945	SMU_1945	1824905	1825669	765	+	hypothetical protein	High	D	8	46	0.740838	0	2	1	37341	0	2	1	1	1	0	0	1	0	3	1	14543	0	0	0	1	0	1	9	25627	12	2	1	0	2	3	0	2	3	1	1
Insertion_134264	1825797	1825798	SMU_1946	SMU_1946	1825662	1826351	690	+	hypothetical protein	High	G	6	48	0.195936	1	2	2	4	4	2	12533	1	1	1	0	8	0	28194	0	0	10	2	1	5	0	0	3	32203	0	0	44	0	4	4	0	6	2	124	3
Insertion_134286	1826133	1826134	SMU_1946	SMU_1946	1825662	1826351	690	+	hypothetical protein	High	B	2	50	0.683599	0	157540	2	1	82	2	3	1	3	82868	1	8	3	1	1	1	2	1	1	3	1	12	5	2	65292	1	1	7	4	125649	1	0	4	0	3
Insertion_134295	1826245	1826246	SMU_1946	SMU_1946	1825662	1826351	690	+	hypothetical protein	High	B	7	56	0.846154	0	8389	0	1	73	8	4	0	2	1	5	0	0	0	44900	3	1	0	0	1	1	0	32	0	50564	1	0	0	1	0	0	2	1	21	8
Insertion_134424	1827860	1827861	SMU_1949	pbp2a	1827651	1829843	2193	-	putative membrane carboxypeptidase%2C penicillin-binding protein 2a	High	A	9	92	0.0953467	18797	0	4	1	1	1	0	2	0	2	1	1	0	0	1	2	308001	1	0	1	62	1	4	0	2	0	1	36252	4	3	2	2	7	1	0
Insertion_134488	1828607	1828608	SMU_1949	pbp2a	1827651	1829843	2193	-	putative membrane carboxypeptidase%2C penicillin-binding protein 2a	High	B	5	60	0.436131	0	1390	2	2	199	0	1	0	0	0	0	1	45199	2	0	0	1	0	0	5	0	1	0	0	107694	0	1	1	0	2	0	4	361	0	1
Insertion_134660	1830869	1830870	SMU_1951c	SMU_1951c	1830857	1832560	1704	-	conserved hypothetical protein	High	B	10	55	0.00704639	0	19599	2	0	36	0	1	0	1	1	0	0	0	0	7	1	0	74281	9	0	0	3	2	2	36888	1	1	0	0	0	0	2	10	0	74966
Insertion_134722	1831588	1831589	SMU_1951c	SMU_1951c	1830857	1832560	1704	-	conserved hypothetical protein	Low	D	2	66	0.429243	0	0	174	88123	0	144	1	1939	2	77372	1	2	0	4	0	0	0	1	0	0	157	1	1	19	1	51317	5	2	3	3	1	0	1	83420	5
Insertion_135027	1835451	1835452	SMU_1956c	SMU_1956c	1835353	1835649	297	-	hypothetical protein	High	E	6	90	0.331081	1	1	2	0	15877	5	2	2	0	0	1	1	5	79556	0	9	1	0	0	0	2	0	2	0	12	0	23	22543	1	14	4	4	11	45140	2
Insertion_135040	1835575	1835576	SMU_1956c	SMU_1956c	1835353	1835649	297	-	hypothetical protein	High	A	12	56	0.75	23223	1	5	2	27	0	1	0	0	1	1	6	1	0	0	1	14	1	2	7514	2	1	4	6	22913	2	0	0	2	0	1	3	0	2	0
Insertion_135086	1836231	1836232	SMU_1957	SMU_1957	1835673	1836509	837	-	putative PTS system%2C mannose-specific IID component	High	A	7	70	0.667464	23223	4	14	1	6	3	5	9	9	2	3	6	2	10	32027	1	18	6	7	8	4	4	10	3	4	14026	6	1	4	3	7	6	4	3	10
Insertion_135121	1836729	1836730	SMU_1958c	SMU_1958c	1836511	1837362	852	-	putative PTS system%2C mannose-specific IIC component	High	A	10	4	0.256169	19331	1	1	1	2	5	0	0	2	1	0	30	2	4	0	1	4	33019	0	0	41189	6	5	4	2	0	1	0	0	3	1	87208	4	3	5
Insertion_135368	1840036	1840037	SMU_1963c	SMU_1963c	1838982	1840289	1308	-	putative sugar-binding periplasmic protein	High	F	3	39	0.806427	0	3	0	0	1	46039	0	1	6	1	20782	1	8	0	1	9	1	4	0	1	1	0	5	29683	0	2	5	0	2	1	39596	6	0	1	0
Insertion_135576	1842505	1842506	SMU_1966c	SMU_1966c	1842284	1843246	963	-	putative periplasmic sugar-binding protein	High	B	5	10	0.22973	10	49481	17	0	52	18	2	59	8	15	16	4	62638	10	4	1	17	5	5	12	37950	6	14	4	11	23	2	13	10	4	24	22	483	8	6
Insertion_135782	1844925	1844926	SMU_1969c	SMU_1969c	1844500	1844931	432	-	putative transcriptional regulator	High	B	7	54	0.986079	1	90652	6	1	46	3	1	2	3	2	3	11	6	3	39973	0	4	4	2	4	4	15	4	2	39983	3	4	2	3	2	4	9	8	57886	7
Insertion_135909	1847179	1847180	SMU_1973	pepA	1846318	1847385	1068	+	putative glutamyl-aminopeptidase%3B endo-1%2C4-beta-glucanase	High	A	4	42	0.806935	51268	3	23	4	9	5	2	7	10	3	3	83661	10	6	2	3	28	4	4	7	160	0	13	86946	7	4	8	5	9	3	4	115	14	49437	8
Insertion_136031	1848925	1848926	SMU_1975c	SMU_1975c	1848296	1848958	663	-	conserved hypothetical protein%3B possible membrane protein	Low	C	8	77	0.950151	1	2	47324	0	1	2	11	1	2	0	1	0	87	0	0	44236	30	1	0	2	325	0	8816	1	1	1	37728	0	0	0	0	1	53303	0	1
Insertion_136078	1849359	1849360	SMU_1976c	SMU_1976c	1849011	1849451	441	-	hypothetical protein	High	E	6	54	0.790909	2	4	0	3	20084	0	1	2	4	1	1	5	7	111775	1	1	3	1	0	4	4	5	3	0	32361	1	3	1	6	8	4	7	3	48344	2
Insertion_136293	1851791	1851792	SMU_1979c	SMU_1979c	1851492	1852445	954	-	conserved hypothetical protein	High	A	3	7	0.313746	56134	2	2	1	2	0	0	7	0	0	33822	9	3	12	8	0	1	0	3	0	51444	4	2	1	2	0	0	3	0	0	2	11	0	1	58165
Insertion_136354	1852544	1852545	SMU_1980c	SMU_1980c	1852500	1852889	390	-	conserved hypothetical protein	Low	C	5	78	0.113111	2	4	29937	91	0	7	7	0	0	0	0	17	60817	4	1	2	0	0	0	0	134	1	2660	11	1	0	25940	4	0	1	17	1	492	52041	1
Insertion_136405	1853180	1853181	SMU_1981c	SMU_1981c	1852867	1853301	435	-	conserved hypothetical protein	High	E	3	60	0.721198	0	1	1	1	8305	1	0	5	0	0	38110	1	2	11	0	0	0	0	0	1	0	2	5	0	29760	1	0	1	0	1	2	4	1	1	2
Insertion_136651	1856100	1856101	SMU_1987	comYA	1855225	1856166	942	-	putative ABC transporter%2C ATP-binding protein ComYA%3B late competence gene	Low	D	10	62	0.929862	1	0	0	1523	2	338	6	12	11	2651	1	2	1	7	0	1	0	252320	0	0	2	1	8	0	1	117900	3	2	181	425698	2	6	2	1	4
Insertion_137208	1864706	1864707	SMU_1991	pbp1b	1864496	1866850	2355	-	putative membrane carboxypeptidase%2C penicillin-binding protein 1b	Low	G	3	75	0.0892099	0	0	4	0	2	100	138206	0	0	0	45174	2	0	1	0	0	2	0	1	0	1	0	1	1	1	1	571	0	1	0	60943	0	0	0	0
Insertion_137270	1865538	1865539	SMU_1991	pbp1b	1864496	1866850	2355	-	putative membrane carboxypeptidase%2C penicillin-binding protein 1b	High	A	10	49	0.442651	78236	0	20	0	103	9	4	1	4	0	0	7	31	6	0	1	2	66175	1	0	45	6	2	4	24716	1	6	1	94325	4	1	1	2	0	0
Insertion_137289	1865801	1865802	SMU_1991	pbp1b	1864496	1866850	2355	-	putative membrane carboxypeptidase%2C penicillin-binding protein 1b	High	F	2	42	0.554376	0	1	0	213	3	50332	1	98	2	29914	2	7	1	10	0	0	0	0	0	1	1	1	1	61886	0	2	1	6	152	2	0	1	0	41079	0
Insertion_137300	1865917	1865918	SMU_1991	pbp1b	1864496	1866850	2355	-	putative membrane carboxypeptidase%2C penicillin-binding protein 1b	High	B	11	75	0.603653	0	746	0	0	3	3	8	0	0	1	0	6	12	1	3	1	1	2	31132	0	3	3	16	3	2	2	1499	5	2	6	829	3	1	1	3
Insertion_137313	1866019	1866020	SMU_1991	pbp1b	1864496	1866850	2355	-	putative membrane carboxypeptidase%2C penicillin-binding protein 1b	High	D	7	8	0.646984	6	8	3	140574	0	1	3	5	5	0	2	3	4	1	108230	3	2	4	0	1	117448	1	6	105	1	10	0	0	1	3	2	2	5	8	61
Insertion_137384	1866835	1866836	SMU_1991	pbp1b	1864496	1866850	2355	-	putative membrane carboxypeptidase%2C penicillin-binding protein 1b	High	F	7	31	0.993628	0	2	1	4	3	665	27	0	0	7	0	4	1	0	3006	1	1	0	1	3	0	1	15929	3	4	0	1	3	1	18	45	0	1	3	2259
Insertion_137745	1871394	1871395	SMU_1996	ipk	1871026	1871874	849	-	putative isopentenyl monophosphate kinase	High	E	2	61	0.433962	0	0	2	0	11913	1	0	1	7	185606	15	2	0	0	0	0	2	0	0	4	5	0	3	4	8	41431	1	1	217677	9	1	0	3	0	2
Insertion_137779	1871874	1871875	SMU_1996	ipk	1871026	1871874	849	-	putative isopentenyl monophosphate kinase	High	D	9	49	1	3	1	8	9926	15	5	4	7	4	4	0	4	2	4	0	4	17098	5	0	3	1	1	3	4	6764	22	5	6	8292	2	6	16	3	5	2
Insertion_138203	1878562	1878563	SMU_1999c	SMU_1999c	1878521	1879807	1287	-	conserved hypothetical protein	Low	F	6	43	0.0318818	12	21	32	11	9	17755	8	9	1130	6	10	101	6	63772	10	3	15	24	1	5	16	21	40	23388	18	5	414	11	8	5	12	16	13	490	39685
Insertion_138584	1883563	1883564	SMU_2006	secY	1883555	1884859	1305	-	putative preprotein translocase SecY protein	Low	C	8	30	0.00613497	1	2	76932	1	0	0	2	1	4	1	0	2	0	5	0	31451	0	0	1	0	274	6	11763	3	6	8	0	0	1	1	0	3	1	66442	0
Insertion_139494	1897134	1897135	SMU_2028	sacB	1896529	1898916	2388	-	levansucrase precursor%3B beta-D-fructosyltransferase	High	G	3	45	0.253456	1	1	6	0	0	34	20348	0	1	2	28368	4	1	6	0	8	1	0	0	1	2	4	7	18878	0	0	55	1	2	2	0	1	5	0	4
Insertion_139496	1897147	1897148	SMU_2028	sacB	1896529	1898916	2388	-	levansucrase precursor%3B beta-D-fructosyltransferase	Low	G	3	45	0.258902	45	3	21	0	1	46	15111	2	1	69	21357	4	0	10	0	10	0	1708	0	0	1	2	7	12222	2	1	60	9	4	16	2	1	4	1	4
Insertion_139535	1897584	1897585	SMU_2028	sacB	1896529	1898916	2388	-	levansucrase precursor%3B beta-D-fructosyltransferase	High	D	2	86	0.441977	0	0	1	18822	0	1	0	145	1	723	0	1	1	1	3	0	0	1	2	0	1	1	0	10	1	0	1	9648	0	45007	0	1	4	2	0
Insertion_139594	1898330	1898331	SMU_2028	sacB	1896529	1898916	2388	-	levansucrase precursor%3B beta-D-fructosyltransferase	High	E	2	5	0.754504	3	7	90	1	35715	0	2	12	0	119414	0	1	134	1	1	2	0	1	0	0	35568	0	9	0	28	0	40	0	0	3	1	0	35817	25	0
Insertion_139604	1898465	1898466	SMU_2028	sacB	1896529	1898916	2388	-	levansucrase precursor%3B beta-D-fructosyltransferase	High	G	8	37	0.81106	1	0	0	0	0	0	15554	4	1	1	0	6	0	0	2	19150	2	0	0	0	2	2	3	7640	1	3	63	0	16073	3	0	0	0	0	2
Insertion_139734	1900288	1900289	SMU_2029	clpC	1899203	1901644	2442	-	class III stress response-related ATP-dependent Clp protease%2C ATP-binding subunit	Low	C	5	1	0.44449	0	2	109538	2	1	2	1	2	5	4	3	0	61421	2	0	0	1	2	0	1	16005	1	14697	1	2	2	1	0	39817	0	5	1	429	3	2
Insertion_139818	1901661	1901662	SMU_2030	ctsR	1901641	1902105	465	-	putative transcriptional regulator CtsR	High	D	2	77	0.0431034	1	0	6	7339	0	0	8	5	0	3902	1	5	0	1	2	1	6	3	0	3	1	1	22	2	0	1	6955	1	2	1	0	6	8166	1	4
Insertion_140013	1904702	1904703	SMU_2033c	SMU_2033c	1904475	1906328	1854	-	hypothetical protein	High	A	4	36	0.122504	36583	1	1	0	4	2	5	0	4	2	0	114394	1	0	1	0	3	0	0	3	3	2	83911	2	0	0	1	0	0	4	1	136	5	1	1
Insertion_140019	1904754	1904755	SMU_2033c	SMU_2033c	1904475	1906328	1854	-	hypothetical protein	High	F	10	92	0.150567	1	2	1	0	6	3162	1	0	0	0	1	1	0	4	1	1	0	14336	0	0	0	0	3	0	9	3	0	4137	3	2	0	2	4	2	0
Insertion_140112	1905621	1905622	SMU_2033c	SMU_2033c	1904475	1906328	1854	-	hypothetical protein	High	A	4	40	0.618457	17771	1	1	0	0	2	1	6	2	4	1	17329	0	0	1	0	1	2	0	0	83	19	1	18037	0	0	4	9	0	2	0	31683	0	2	1
Insertion_140156	1905994	1905995	SMU_2033c	SMU_2033c	1904475	1906328	1854	-	hypothetical protein	Low	B	5	86	0.819752	985	70186	0	0	3	0	0	4	0	479	0	0	60744	0	0	0	3	0	0	1	2	1	3	0	0	0	0	24551	0	217937	2	0	496	2	2
Insertion_140168	1906098	1906099	SMU_2033c	SMU_2033c	1904475	1906328	1854	-	hypothetical protein	High	A	8	34	0.875877	38324	0	5	0	1	0	0	1	0	3	0	3	1	0	0	43882	5	3	0	0	2	0	49482	5	0	1	0	0	0	2	1	5	2	1	1
Insertion_140326	1907667	1907668	SMU_2035	SMU_2035	1907122	1908078	957	+	conserved hypothetical protein%3B possible bacteriocin immunity protein	High	F	4	12	0.570084	5	1	0	0	2	2747	1	0	0	1	1	10572	0	0	1	0	7	0	0	0	2633	0	0	0	7	1	0	0	0	6	0	18	21	0	1
Insertion_140341	1907862	1907863	SMU_2035	SMU_2035	1907122	1908078	957	+	conserved hypothetical protein%3B possible bacteriocin immunity protein	High	B	5	68	0.774059	94	41420	20	2	9	50	6	9	14	4	0	23	42967	15	9	7	27	13	1	8	6	7	28	3	6	18875	13	2	4	15	4	13	356	16	19
Insertion_140353	1908057	1908058	SMU_2035	SMU_2035	1907122	1908078	957	+	conserved hypothetical protein%3B possible bacteriocin immunity protein	Low	C	6	1	0.978033	1	1	38145	0	458	2	1	0	1	2	0	1	0	35746	0	1	1	0	2	0	5523	0	5047	0	2	1	3	1	27556	2	2	59	1	159	0
Insertion_140688	1913147	1913148	SMU_2038	pttB	1912281	1914248	1968	-	putative PTS system%2C trehalose-specific IIABC component	Low	C	4	26	0.440264	0	0	8832	0	0	0	0	0	23	0	12	10415	0	0	0	0	0	0	0	0	1341	0	1518	4	0	10	0	0	0	2175	0	10	1	0	0
Insertion_140710	1913352	1913353	SMU_2038	pttB	1912281	1914248	1968	-	putative PTS system%2C trehalose-specific IIABC component	High	F	11	56	0.544484	0	0	4	0	29	22564	1	1	1	0	0	0	1	1	0	0	0	0	127035	0	2	4	2	0	20187	36	1	2	0	0	0	4	1	2	1
Insertion_140822	1914955	1914956	SMU_2040	treR	1914422	1915135	714	+	putative transcriptional regulator%3B repressor of the trehalose operon	High	G	2	7	0.747546	0	1	2	0	1	0	21002	3	0	24979	0	2	3	5	1	1	0	4	0	0	8082	5	1	0	1	3	66	0	2	1	1	1	1	2	26836
Insertion_141244	1921136	1921137	SMU_2044	relA	1918971	1921193	2223	-	putative stringent response protein%2C ppGpp synthetase	High	G	7	69	0.974347	0	3	7	1	1	0	39116	0	4	8	3	1	0	4	33478	0	32	1	0	0	1	3	9	1	11	21455	116	0	2	2	1	127	7	1	3
Insertion_141263	1921342	1921343	SMU_2046c	SMU_2046c	1921341	1922162	822	-	conserved hypothetical protein	High	D	5	82	0.00121803	2	6	5	16223	8	0	6	2	0	1	2	19	3934	0	9	0	1	0	0	1	3	1	1	5	28	1	12741	0	4	3	23	4	52	1	0
Insertion_141272	1921514	1921515	SMU_2046c	SMU_2046c	1921341	1922162	822	-	conserved hypothetical protein	High	D	9	41	0.210719	2	0	2	319429	1	0	1	1	3	0	0	3	1	1	0	1	20652	1	2	0	1	1	0	78363	0	1	1	0	1	0	1	0	76340	4	1
Insertion_141293	1921809	1921810	SMU_2046c	SMU_2046c	1921341	1922162	822	-	conserved hypothetical protein	High	D	5	94	0.570037	0	0	16	93246	2	0	1	378	0	2	1	6	15943	0	0	0	8	1	1	0	0	1	6	19	0	0	7	55671	0	2	5	6	133	1	3
Insertion_141304	1921947	1921948	SMU_2046c	SMU_2046c	1921341	1922162	822	-	conserved hypothetical protein	High	F	10	2	0.738124	1	0	1	1	0	30524	1	1	1	2	0	1	0	0	1	0	7	56108	0	1	7085	0	5	0	0	47	0	0	1	23399	4	4	4	1	0
Insertion_141354	1922735	1922736	SMU_2047	ptsG	1922253	1924442	2190	-	putative PTS system%2C glucose-specific IIABC component	High	B	7	48	0.220192	1	29817	2	4	0	4	36	4	5	0	26	3	1	1	55249	1	2	8	0	3	6	4	8	77380	212	4	66	1	1	1	2	30	5	3	9
Insertion_141412	1923550	1923551	SMU_2047	ptsG	1922253	1924442	2190	-	putative PTS system%2C glucose-specific IIABC component	High	E	12	1	0.592508	1	1	3	3	10598	152	2	3	4	1	1	4	18	3	2	1	1	1	0	25199	1633	4	9	1	9	1	126	3	11616	0	1	2	2	8	2
Insertion_141557	1925522	1925523	SMU_2049c	SMU_2049c	1925281	1926024	744	-	conserved hypothetical protein	Low	C	3	82	0.324361	147	1	116837	0	0	0	18	0	2	2	32257	1	0	1	0	1	0	4	0	0	91	0	16897	1	0	0	60234	246	3	0	4	3	1	1	0
Insertion_141579	1926014	1926015	SMU_2049c	SMU_2049c	1925281	1926024	744	-	conserved hypothetical protein	High	G	12	52	0.986541	8	4	2	1	40	0	7071	1	7	5	0	327	0	0	0	0	2	7	6	48375	0	7	3	24	24291	1	24	0	1	3	0	46410	3	0	0
Insertion_141625	1926873	1926874	SMU_2050c	SMU_2050c	1926025	1926978	954	-	putative methyltransferase	Low	G	3	82	0.889822	0	0	1	0	0	1	100254	4	485	0	159170	0	3	3	3	0	0	6	1	1	0	1	7	2	0	0	627	0	0	0	92	7	3	1	1
Insertion_141743	1928638	1928639	SMU_2056	SMU_2056	1928597	1929880	1284	+	putative ATPase	High	E	3	61	0.0319564	174	0	262	0	824	4	0	113	0	1	1398	0	2	0	1	100	1	0	0	320	0	0	28	2	1	629	3	0	1340	1	1	0	2	2	0
Insertion_141842	1930299	1930300	SMU_2057c	SMU_2057c	1930287	1932146	1860	-	putative cadmium-transporting ATPase%3B P-type ATPase	High	D	8	38	0.00645508	2	8	0	67062	2	0	1	2	0	1	1	3	0	0	2	1711	3	0	0	1	0	0	4	17924	1	1	1	23	2	22239	0	2	2	19	2
Insertion_142015	1932999	1933000	SMU_2058	SMU_2058	1932301	1933095	795	+	putative transcriptional regulator	High	A	9	33	0.879093	3369	0	2	0	1	1	0	1	0	0	0	0	1	1	4	0	16334	1	0	0	4	0	4816	0	0	0	0	0	0	0	0	0	0	0	0
Insertion_142068	1933591	1933592	SMU_2059c	SMU_2059c	1933280	1934305	1026	-	putative integral membrane protein	High	F	11	46	0.303415	3	4	4	1	2	72186	39	5	1	0	6	1	1	4	0	0	7	1	102932	4	4	2	10	62649	3	37	2	4	3	1	6	13	2	4	6
Insertion_142165	1935009	1935010	SMU_2060	SMU_2060	1934410	1935285	876	+	putative transcriptional regulator (LysR family)	Low	A	6	3	0.684571	31411	16	0	1	1	1	0	1	1	0	3	5	1	138188	1	2	0	0	0	2	34988	2	11	0	2	2	0	2	2	2	58622	3	3	574	2
Insertion_142212	1935590	1935591	SMU_2061	SMU_2061	1935354	1936007	654	+	hypothetical protein	High	C	4	63	0.361409	3	0	551	1	0	375	2	1	1	2	11	147944	0	3	0	3	4	4	3	0	1	1	23	0	0	40369	4	3	1	7	68330	172	8	1	3
Insertion_142215	1935620	1935621	SMU_2061	SMU_2061	1935354	1936007	654	+	hypothetical protein	High	F	12	75	0.407351	4	2	0	4	3	62081	9	0	0	2	3	5	0	5	0	0	0	2	5	44546	2	0	3	1	1	2	38510	0	0	0	58493	0	2	4	1
Insertion_142246	1935969	1935970	SMU_2061	SMU_2061	1935354	1936007	654	+	hypothetical protein	Low	A	2	48	0.941807	12380	2	1	0	1	263	0	3	3	27332	343	4	0	3	3	1	5	2	0	2	1	23	5	17793	1	2	1	8	708	466	2	3	2	4	0
Insertion_142317	1937024	1937025	SMU_2063	hemZ	1936213	1937172	960	-	putative ferrochelatase (protoheme ferro-lyase)	High	G	9	73	0.845673	1	11	0	1	1	90	7330	0	3	0	3	0	0	0	0	0	27898	0	0	0	0	19	3	0	1	0	575	1	55572	1	1	1	1	1	0
Insertion_142342	1937340	1937341	SMU_2064c	SMU_2064c	1937248	1940046	2799	-	putative transmembrane protein	High	E	7	10	0.0328806	6	2	4	4	61206	0	0	10	4	0	2	354	1	2	72549	1	3	5	0	2	48831	2	16	2	45	3	0	1	1	6	3	2	6	4	8
Insertion_142362	1937530	1937531	SMU_2064c	SMU_2064c	1937248	1940046	2799	-	putative transmembrane protein	High	G	12	69	0.100786	0	2	4	0	5	2	52392	2	1	0	0	1	0	2	1	0	21	1	0	24674	3	5	6	0	1	30613	154	2	4	0	5	0	1	46	1
Insertion_142421	1938308	1938309	SMU_2064c	SMU_2064c	1937248	1940046	2799	-	putative transmembrane protein	High	A	4	70	0.378842	2152	2	2	1	1	0	0	2	8	0	0	3258	1	14	0	2	2	2	0	1	1	0	4	1	0	3278	1	0	0	2	2	7	4	2	3
Insertion_142430	1938411	1938412	SMU_2064c	SMU_2064c	1937248	1940046	2799	-	putative transmembrane protein	Low	C	10	78	0.415654	0	0	33565	1	0	0	5	5	5	0	0	8	0	9	3	0	0	128520	1	0	169	2	5425	0	5	2	26564	0	6	2	2	0	4	65082	0
Insertion_142435	1938502	1938503	SMU_2064c	SMU_2064c	1937248	1940046	2799	-	putative transmembrane protein	Low	F	4	37	0.448177	0	0	0	4	21383	25824	1	0	2	1	2	122898	0	0	0	1	0	1	0	1	54	1	0	39309	13	0	3	0	96445	1	1	156	2	0	1
Insertion_142462	1938912	1938913	SMU_2064c	SMU_2064c	1937248	1940046	2799	-	putative transmembrane protein	High	E	9	56	0.594711	0	0	0	0	783	1	0	0	1	0	0	1	0	0	0	270	4655	0	0	0	0	1	1	0	8234	0	0	0	0	0	1	0	0	1	0
Insertion_142508	1939464	1939465	SMU_2064c	SMU_2064c	1937248	1940046	2799	-	putative transmembrane protein	High	A	5	62	0.791994	24524	0	2	0	1	167	0	1	2	21	1	0	63518	0	0	0	0	0	0	1	3	2	2	0	1	36532	1	0	0	110334	1	0	428	3	2
Insertion_142510	1939499	1939500	SMU_2064c	SMU_2064c	1937248	1940046	2799	-	putative transmembrane protein	High	F	4	56	0.804503	0	2	1	3	0	1906	0	0	0	0	1	4955	0	1	0	2	1	0	1	0	2	2	3	0	1470	0	0	1	0	1	1	7	0	2	0
Insertion_142564	1940283	1940284	SMU_2065	SMU_2065	1940179	1941195	1017	-	putative UDP-glucose 4-epimerase	High	H	1	89	0.102362	149	1	5	4	1	1	3	90887	50393	4	0	3	2	0	2	1	5	0	1	4	1	0	6	3	2	3	23	37521	10	9	1	1	89010	1	0
Insertion_142691	1941991	1941992	SMU_2066c	SMU_2066c	1941230	1944154	2925	-	putative transmembrane protein	High	A	8	50	0.26026	40973	10	6	1	12	0	1	2	2	3	1	4	3	3	0	30358	4	11	8	2	165	4	1	5	9253	8	2	3	8	42091	1	5	13	1	1
Insertion_142796	1943269	1943270	SMU_2066c	SMU_2066c	1941230	1944154	2925	-	putative transmembrane protein	High	F	12	84	0.697332	408	3	2	1	3	12895	380	0	4	246	0	4	18	6	3	0	1	1	0	24093	3	0	6	3	4	18	1063	120	2	0	3	0	30	7	0
Insertion_142817	1943515	1943516	SMU_2066c	SMU_2066c	1941230	1944154	2925	-	putative transmembrane protein	Low	C	10	55	0.781464	2	0	12818	0	9	0	3	1	2	0	0	3	12	4	3	0	15	36285	0	2	12	0	969	1	9141	0	9	5	2	3	5	7	5	1	24025
Insertion_142819	1943549	1943550	SMU_2066c	SMU_2066c	1941230	1944154	2925	-	putative transmembrane protein	High	G	9	27	0.793092	1	4	4	0	0	0	16671	1	1	2	4	0	1	0	9	1	55988	3	0	2	1	5	61529	1	3	0	58	2	3	1	35305	0	0	1	2
Insertion_142833	1943679	1943680	SMU_2066c	SMU_2066c	1941230	1944154	2925	-	putative transmembrane protein	High	E	12	66	0.837551	1	0	243	1	31264	3	0	1	1	0	0	0	1	6	0	1	1	1	0	35197	0	0	41	1	24	22099	1	0	2	1	0	0	0	56951	0
Insertion_143049	1946334	1946335	SMU_2069	SMU_2069	1945717	1946511	795	+	putative integral membrane protein	Low	C	2	53	0.777078	1	7	37783	0	9	3	4	7	4	14055	5	5	3	18	0	3	6	1	0	1	160	7	4130	2	4412	6	106	6	7	0	4	68	29985	6	6
Insertion_143051	1946343	1946344	SMU_2069	SMU_2069	1945717	1946511	795	+	putative integral membrane protein	High	C	2	29	0.788413	0	4	4423	0	1	0	11	0	2	1701	4	6	3	11	0	0	3	0	1	2	68	0	627	2	5	2	109	8	6	2	6	59	3536	2	5
Insertion_143160	1947801	1947802	SMU_2071	SMU_2071	1947352	1947957	606	-	putative anaerobic ribonucleotide reductase activating protein	Low	C	4	39	0.742149	1	1	79590	4	2	98	0	2	1	34	453	12772	3	1	0	92	0	0	0	7	407	3	10560	40610	1	1	199	21	10	2	50678	15	0	2	1
Insertion_143167	1947887	1947888	SMU_2071	SMU_2071	1947352	1947957	606	-	putative anaerobic ribonucleotide reductase activating protein	Low	C	2	8	0.884298	4	0	55817	0	0	0	1	1	3	41898	0	3	0	0	7	0	1	0	1	0	30744	0	8276	1	0	1	1	1	1	1	1	0	3	6	0
Insertion_143246	1949123	1949124	SMU_2074	nrdD	1948736	1950940	2205	-	putative anaerobic ribonucleoside-triphosphate reductase	High	A	4	5	0.17559	1504	1	0	4	2	2	0	0	2	2	1	1756	4	0	0	2	2	0	0	1	1566	11	6	8	0	1	0	0	4	0	0	2	985	4	0
Insertion_143271	1949511	1949512	SMU_2074	nrdD	1948736	1950940	2205	-	putative anaerobic ribonucleoside-triphosphate reductase	High	F	7	54	0.351633	0	2	3	0	88	55037	4	1	2	1	1	1	0	1	62468	0	1	0	0	2	3	1	7	1	62219	2	3	0	6	14	1	0	1	42431	6
Insertion_143297	1949848	1949849	SMU_2074	nrdD	1948736	1950940	2205	-	putative anaerobic ribonucleoside-triphosphate reductase	High	F	7	10	0.504537	1	3	1	0	2	36241	0	2	2	1	1	1	2	2	20971	1	3	0	2	0	12445	1	7	4	1	3	0	2	1	5	1	3	0	3	5
Insertion_143365	1950835	1950836	SMU_2074	nrdD	1948736	1950940	2205	-	putative anaerobic ribonucleoside-triphosphate reductase	High	B	12	8	0.952359	1	47118	1	1	0	5	1	9	1	0	0	2	3	1	1	1	4	0	0	60968	23135	1	5	14	2	1	3	2	0	2	3	2	0	3	15
Insertion_143458	1951953	1951954	SMU_2075c	SMU_2075c	1951039	1952610	1572	-	conserved hypothetical protein	High	G	4	58	0.581795	3	2	27	4	18	19	49102	4	13	18	13	76588	9	2	0	3	1	3	0	0	8	28	77	6	19492	2	166	0	6	2	0	184	5	3	4
Insertion_143466	1952020	1952021	SMU_2075c	SMU_2075c	1951039	1952610	1572	-	conserved hypothetical protein	High	A	4	25	0.624443	7374	1	0	0	1	0	0	0	2	3	0	55642	0	0	0	0	2	0	0	0	2	0	31255	1	2	1	0	0	60781	2	0	59	0	1	0
Insertion_143524	1952681	1952682	SMU_2076c	SMU_2076c	1952647	1952775	129	-	hypothetical protein	High	G	10	86	0.265625	0	4	0	0	0	1	86526	249	3	331	0	1	0	5	0	2	1	32972	0	0	19	0	3	0	0	1	309	33448	6	165173	6	1	48	6	9
Insertion_143549	1953143	1953144	SMU_2077c	SMU_2077c	1952844	1953143	300	-	conserved hypothetical protein	High	E	10	30	1	2	6	0	0	3414	1	0	2	0	18	1	0	1	31	1	0	2	79625	1	2	1	26	31746	15	3	0	0	1	1	0	1	12	1	70793	0
Insertion_143803	1955991	1955992	SMU_2084c	SMU_2084c	1955976	1956374	399	-	conserved hypothetical protein	Low	C	7	8	0.0376884	7	0	65344	0	0	0	0	1	0	0	0	0	1	0	42220	2	1	3	0	1	75863	1	9074	0	2	0	0	1	2	1	0	2	0	0	107
Insertion_143936	1958006	1958007	SMU_2086	cinA	1957650	1958906	1257	-	putative competence and damage inducible protein CinA	High	A	2	62	0.283439	11187	9	3	4	1	3	3	2	4	20411	3	6	4	5	7	0	17	7	4	4	2	13	10	1	2	8888	12	4	3	23997	8	2	4	108	4
Insertion_144022	1959096	1959097	SMU_2087	tagI	1959055	1959615	561	-	putative 3-methyl-adenine DNA glycosylase I	High	G	8	41	0.0732143	0	6	2	1	0	3	96037	2	9	0	0	0	13	0	1	100057	12	9	0	1	1	17	19	88110	8	6	325	0	0	1	1	10	102938	11	1
Insertion_144145	1960477	1960478	SMU_2089	hexB	1960473	1962428	1956	-	putative mismatch repair protein HexB	High	G	12	49	0.00204604	3	0	8	1	0	2	4687	5	6	2	0	4	2	2	1	1	2	0	0	17137	4	8	15	4	1243	1	22	1	12611	0	0	3	5	2	4
Insertion_144166	1960817	1960818	SMU_2089	hexB	1960473	1962428	1956	-	putative mismatch repair protein HexB	High	A	12	23	0.175959	8433	16	23	6	8	0	7	8	19	43	12	17	5	2	6	6	11	12	0	39101	0	49576	3	2	3	75	7	0	16	7	8	4	25	4	4
Insertion_144174	1960920	1960921	SMU_2089	hexB	1960473	1962428	1956	-	putative mismatch repair protein HexB	Low	B	4	64	0.228645	0	1706	374	0	0	0	0	426	0	4	1	29416	2	2	1	0	3	1	0	3	1	3	27	0	12	12077	2	3	0	1	1	32965	1	1131	0
Insertion_144231	1961656	1961657	SMU_2089	hexB	1960473	1962428	1956	-	putative mismatch repair protein HexB	High	B	6	37	0.605115	6	54567	7	5	0	10	1	3	2	2	0	0	2	22009	2	1	5	2	0	2	10	0	4	10735	0	2	0	2	19965	2	2	1	1	94	0
Insertion_144261	1962014	1962015	SMU_2089	hexB	1960473	1962428	1956	-	putative mismatch repair protein HexB	High	B	9	55	0.788235	1	44363	6	1	74	2	0	3	5	4	1	2	2	2	9	0	59918	1	5	3	30	3	5	2	72829	2	2	0	1	6	0	3	3	1	84466
Insertion_144276	1962185	1962186	SMU_2089	hexB	1960473	1962428	1956	-	putative mismatch repair protein HexB	High	E	4	56	0.875703	1	1	8	7	58818	6	0	29	12	14	0	98257	1	0	1	4	1	3	0	4	0	39	5	12	82960	2	7	2	2	1	2	128	2	21	11
Insertion_144328	1963030	1963031	SMU_2091c	SMU_2091c	1962926	1965475	2550	-	DNA mismatch repair protein	High	A	6	51	0.0408003	29548	3	3	9	66	6	4	27	2	1	13	13	8	64924	4	3	0	0	1	8	1	3	2	11	25513	0	1	0	4	6	34863	9	2	289	9
Insertion_144351	1963371	1963372	SMU_2091c	SMU_2091c	1962926	1965475	2550	-	DNA mismatch repair protein	High	B	5	77	0.174578	29	8092	0	0	2	1	0	0	14	1	2	18	11603	1	1	2	1	0	0	0	12	3	3	1	3	8	5181	1	2	0	144	1	16198	5	1
Insertion_144430	1964420	1964421	SMU_2091c	SMU_2091c	1962926	1965475	2550	-	DNA mismatch repair protein	High	A	8	6	0.586112	40073	0	2	2	2	0	0	1	2	0	2	1	2	1	0	65735	9	1	0	3	44856	0	4	13	0	0	2	0	0	0	1	2	3	48806	1
Insertion_144617	1966905	1966906	SMU_2094c	SMU_2094c	1966672	1967169	498	-	conserved hypothetical protein	High	A	2	61	0.468813	42549	1	1	2	5	304	0	6	1	120510	20	3	0	1	1	0	2	2	1	2	4	2	7	1	1	46711	1	0	136923	103	9	4	1	3	4
Insertion_144982	1971014	1971015	SMU_2099c	SMU_2099c	1970386	1971264	879	-	conserved hypothetical protein	High	A	2	78	0.715262	29076	2	6	3	0	1	13	6	1	48094	0	0	2	30	2	0	6	1	0	2	10	0	3	3	5	0	34833	2	0	4	0	11	0	44615	0
Insertion_145014	1971324	1971325	SMU_2100c	SMU_2100c	1971295	1972233	939	-	conserved hypothetical protein	Low	C	10	87	0.0309168	0	4	8519	1	385	7	0	3	3	3	2	11	2	3	2	0	0	12624	0	4	16	1	781	0	10	1	1	3300	2	3	4375	6	4	83	1
Insertion_145073	1971996	1971997	SMU_2100c	SMU_2100c	1971295	1972233	939	-	conserved hypothetical protein	High	E	9	79	0.747335	0	0	4	1	2224	0	82	1	2	0	1	1	1	0	346	1	46486	0	0	3	1	0	8	2	4	111	191196	1	1	2	4	1	0	3	194152
Insertion_145252	1974523	1974524	SMU_2102	hisS	1974220	1975509	1290	-	histidyl-tRNA synthetase (histidine--tRNA ligase)	High	G	3	3	0.235066	229	218	98	4	2	3	1608	87	0	0	5468	2	3	1	4	87	3	3	11	206	4224	3	49	3	2	1	11	1	14	157	799	7	6	26	1
Insertion_145361	1975917	1975918	SMU_2104	SMU_2104	1975802	1977646	1845	+	conserved hypothetical protein%3B possible integral membrane protein	High	D	5	37	0.0623644	0	1	12	3617	2	2	6	1	1	1	0	1	8719	3	0	1	2	0	0	1	1	0	5	2602	4	0	0	0	4839	1	0	0	79	5	2
Insertion_145372	1976034	1976035	SMU_2104	SMU_2104	1975802	1977646	1845	+	conserved hypothetical protein%3B possible integral membrane protein	Low	C	8	64	0.125813	0	0	1746	0	0	77	0	0	2	0	0	120	2	70287	0	75966	0	0	0	0	0	9	93	0	0	74016	1	0	0	47	0	189596	0	307	4
Insertion_145380	1976130	1976131	SMU_2104	SMU_2104	1975802	1977646	1845	+	conserved hypothetical protein%3B possible integral membrane protein	Low	C	11	43	0.177874	8	2	79309	2	1	0	1	0	0	1	0	1	1	1	6	2	2	3	37258	1	404	0	12367	53513	336	0	0	1	0	1	1	0	3	0	65538
Insertion_145428	1976850	1976851	SMU_2104	SMU_2104	1975802	1977646	1845	+	conserved hypothetical protein%3B possible integral membrane protein	Low	C	3	90	0.56833	0	1	73074	0	1	0	4	3	0	226	74725	0	4	1	1	0	2	1	0	2	453	0	7756	1	11	3	0	26758	6	3	1	11	1	54271	2
Insertion_145448	1977073	1977074	SMU_2104	SMU_2104	1975802	1977646	1845	+	conserved hypothetical protein%3B possible integral membrane protein	High	A	8	81	0.689262	89010	1	2	0	0	0	35	3	0	1	0	2	2	1	0	107403	7	1	0	1	36	0	1	2	2	2	80901	0	306	1	0	4	1	1	2
Insertion_145481	1977493	1977494	SMU_2104	SMU_2104	1975802	1977646	1845	+	conserved hypothetical protein%3B possible integral membrane protein	Low	F	3	88	0.917028	0	3	12	2	31	35487	1	2	5	0	59092	12	4	2	2	139	2	2	1	0	1	4	8	1	1	3	1	20787	1	1	9	53010	1948	2	9
Insertion_145606	1979064	1979065	SMU_2108c	SMU_2108c	1978971	1980068	1098	-	putative transcriptional regulator	High	D	12	75	0.0847767	7	1	0	4574	0	0	0	1	0	0	50	0	1	1	1	1	1	0	0	5488	2	0	2	2	0	0	10152	0	0	0	40757	0	1	0	1
Insertion_145628	1979272	1979273	SMU_2108c	SMU_2108c	1978971	1980068	1098	-	putative transcriptional regulator	High	F	7	80	0.274385	1	0	2	3	4	101322	11	3	1	1	2	2	1	1	109762	30	3	0	1	0	2	1	1	462	1	41	33949	2	0	4	1	0	1	0	94
Insertion_145762	1980953	1980954	SMU_2109	SMU_2109	1980145	1981524	1380	+	putative MDR permease%3B possible multidrug efflux pump	High	B	6	53	0.585932	2	24744	4	0	44	0	0	0	0	0	2	1	4	43562	1	0	1	0	0	5	1	0	1	0	37853	0	1	2	0	1	0	0	67437	192	1
Insertion_145807	1981430	1981431	SMU_2109	SMU_2109	1980145	1981524	1380	+	putative MDR permease%3B possible multidrug efflux pump	High	F	4	64	0.931835	2	0	4	0	26	572	1	28	1	4	1	128584	9	2	1	1	1	0	1	0	3	0	2	1	5	46763	27	1	1	7	0	143328	1	2	3
Insertion_145813	1981500	1981501	SMU_2109	SMU_2109	1980145	1981524	1380	+	putative MDR permease%3B possible multidrug efflux pump	High	C	12	30	0.982596	0	0	9542	5	0	0	1	5	0	0	0	2	1	215	2	0	8	1	0	19872	23	0	18096	2	0	0	1	0	3	1	2	3	5	15321	0
Insertion_146063	1984821	1984822	SMU_2114c	SMU_2114c	1984701	1985075	375	-	putative transcriptional regulator	Low	B	6	34	0.320856	2	29061	0	0	0	0	3	1	0	0	1	0	0	39454	0	2	4	0	0	1	2	1	36699	0	0	476	2	0	0	3	2	0	0	2276	1
Insertion_146129	1985576	1985577	SMU_2115	SMU_2115	1985154	1985909	756	+	putative short-chain dehydrogenase	High	A	11	66	0.55894	37610	3	6	9	3	197	4	2	0	8	2	7	1	49	1	3	3	16	46208	2	5	25	7	0	1	24104	2	1	3	1	1	1	2	78705	4
Insertion_146138	1985750	1985751	SMU_2115	SMU_2115	1985154	1985909	756	+	putative short-chain dehydrogenase	High	F	5	69	0.789404	6	9	57	0	3	34755	2	11	1	14	2	0	56836	19	0	0	85	26	1	0	9	0	18	3	0	27221	0	9	5	0	0	0	398	31	11
Insertion_146269	1987396	1987397	SMU_2116	opuCa	1986361	1987512	1152	+	putative osmoprotectant amino acid ABC transporter%2C ATP-binding protein	Low	A	7	82	0.899218	40419	1	496	7	8451	93	19	1	0	0	0	0	0	1	28631	0	0	14	0	3	4	3	50	1	11	0	49978	0	28	0	1	1	0	2	3
Insertion_146351	1988490	1988491	SMU_2118	opuCc	1988143	1989078	936	+	putative ABC transporter%3B osmoprotectant-binding protein%2C glycine betaine/carnitine/choline ABC transporter	High	B	8	10	0.371123	2	35688	1	0	0	0	0	38	0	1	1	0	0	0	0	26114	0	0	0	3	18901	0	1	0	0	0	0	0	0	0	1	0	4	0	0
Insertion_146365	1988761	1988762	SMU_2118	opuCc	1988143	1989078	936	+	putative ABC transporter%3B osmoprotectant-binding protein%2C glycine betaine/carnitine/choline ABC transporter	Low	C	7	6	0.660963	2	0	33101	0	0	0	0	2	0	0	0	1	0	2	29703	0	1	1	0	0	13112	2	4022	0	0	1	1	0	0	1	1	0	3	34501	215
Insertion_146371	1988820	1988821	SMU_2118	opuCc	1988143	1989078	936	+	putative ABC transporter%3B osmoprotectant-binding protein%2C glycine betaine/carnitine/choline ABC transporter	Low	F	5	88	0.724064	0	0	1	1	0	20510	0	1	2	2	0	16	110375	0	0	0	0	1	0	1	1	0	0	2	0	3	0	19783	0	1	2	20628	797	0	0
Insertion_146726	1992976	1992977	SMU_2127	SMU_2127	1992887	1994263	1377	+	putative succinate semialdehyde dehydrogenase	Low	F	3	23	0.0646802	0	1	0	1	0	33240	0	0	4	33517	100862	0	0	0	0	0	0	1	2	0	0	168491	3	0	1	84	1	0	0	2	3	0	0	1	2
Insertion_146749	1993360	1993361	SMU_2127	SMU_2127	1992887	1994263	1377	+	putative succinate semialdehyde dehydrogenase	High	A	3	89	0.34375	71302	0	6	0	9	2	7	172	219	2	153559	2	4	6	6	0	1	3	0	6	7	7	11	4	1	4	3	66586	0	17	5	3	192102	1	8
Insertion_146771	1993882	1993883	SMU_2127	SMU_2127	1992887	1994263	1377	+	putative succinate semialdehyde dehydrogenase	Low	A	2	69	0.72311	18753	0	1	2	1	103	0	0	0	8970	0	1	0	1	1	36	1	0	0	0	2	0	9	0	1	19690	0	0	0	1	0	1940	0	2	1
Insertion_146889	1995918	1995919	SMU_2128	SMU_2128	1994475	1996190	1716	+	putative dihydroxy-acid dehydratase	High	B	9	37	0.841399	1	69829	1	1	0	1	3	1	9	2	0	1	2	3	1	1	15398	2	2	6	1	7	2	40443	0	1	2	6	80509	2	0	1	4	1	3
Insertion_146930	1996581	1996582	SMU_2129c	SMU_2129c	1996343	1996684	342	-	conserved hypothetical protein	High	F	2	67	0.697947	0	0	0	1	2	2597	0	0	1	1249	0	0	0	0	2	0	0	0	0	1	1	0	2	0	1	1545	0	0	3	0	0	1	3	1	4142
Insertion_146963	1996952	1996953	SMU_2130	SMU_2130	1996873	1997817	945	+	conserved hypothetical protein	High	G	12	79	0.0836864	9	8	8	5	3	8	94522	9	2	18	1	6	5	2	44	3	3	9	0	81279	8	13	71	7	3	12	64584	8	4	1	51	14	6	20	153929
Insertion_146984	1997122	1997123	SMU_2130	SMU_2130	1996873	1997817	945	+	conserved hypothetical protein	High	B	3	2	0.263771	1	214483	3	0	2	0	0	0	0	0	33087	1	3	1	1	0	1	1	2	5	22554	8	1	1	3	0	0	0	1	24358	1	0	5	2	2
Insertion_147088	1998353	1998354	SMU_2133c	SMU_2133c	1998008	2000512	2505	-	putative membrane protein	High	H	1	69	0.13778	0	1	2	0	0	0	0	8248	5430	1	0	2	2	0	0	1	0	0	0	1	0	0	1	0	0	4004	2	131	2	0	2	1	0	0	0
Insertion_147114	1998631	1998632	SMU_2133c	SMU_2133c	1998008	2000512	2505	-	putative membrane protein	High	D	10	55	0.248802	0	0	5	6511	14	0	0	2	0	1	1	3	1	0	2	0	1	16659	1	0	0	0	1	3	8752	3	0	0	0	0	1	1	0	0	9670
Insertion_147182	1999648	1999649	SMU_2133c	SMU_2133c	1998008	2000512	2505	-	putative membrane protein	High	F	5	8	0.654952	0	1	8	1	0	34559	0	0	0	1	0	1	51653	1	0	0	0	0	0	0	9345	0	3	1	0	2	4	1	1	1	1	0	408	7	2
Insertion_147193	1999830	1999831	SMU_2133c	SMU_2133c	1998008	2000512	2505	-	putative membrane protein	High	G	9	7	0.727636	5	1	2	1	0	3	8401	1	3	2	3	4	10	17	6	27	41290	2	0	3	35768	15	5	6	15	7	35	0	1	13	3	9	1	5	43184
Insertion_147220	2000212	2000213	SMU_2133c	SMU_2133c	1998008	2000512	2505	-	putative membrane protein	Low	C	9	9	0.880192	1	3	10819	0	23	0	0	3	0	0	0	0	10	5	0	0	4684	0	0	0	5020	0	848	1	3	0	15	2	2	1	3	1	5	33	0
Insertion_147242	2000428	2000429	SMU_2133c	SMU_2133c	1998008	2000512	2505	-	putative membrane protein	High	C	12	41	0.966454	3	123	4382	9	5	4	14	6	8	8	1	15	0	16	2	3	8	155	3	3670	9	3	490	3661	65	6	12	1	3	6	6	19	8781	122	11
Insertion_147317	2001149	2001150	SMU_2134	SMU_2134	2000644	2001198	555	+	putative transcriptional regulator	High	F	12	48	0.911552	1	2	9	3	4	53873	2	1	0	6	2	7	0	2	1	1	2	1	2	32956	0	1	9	63511	1	2	1	1	2	3	7	3	3	2	0
Insertion_148006	2010849	2010850	SMU_2146c	SMU_2146c	2010535	2011140	606	-	hypothetical protein	High	F	5	90	0.519008	3	8	5	0	0	10909	1	1	0	2	1	2	49028	14	2	90	2	3	0	0	3	4	10	1	1	3	2	14250	8	1	1	4	368	31769	1
Insertion_148425	2016099	2016100	SMU_2152c	SMU_2152c	2015362	2016339	978	-	conserved hypothetical protein	High	E	8	72	0.75435	13	11	14	3	3035	6	4	5	17	5	1	16	12	6	2	8711	14	17	3	4	4	10	13	3	4	3833	26	9	3	3	9	14	5	19	7
Insertion_148471	2016550	2016551	SMU_2153c	SMU_2153c	2016412	2017704	1293	-	putative peptidase	High	E	2	74	0.106811	0	9	335	2	706	307	7	0	2	801	3	5	1	3	0	4	10	4	3	37	3	1	5	0	3	13	2254	3	4	1143	1	6	6	8	2
Insertion_148483	2016690	2016691	SMU_2153c	SMU_2153c	2016412	2017704	1293	-	putative peptidase	Low	G	7	27	0.21517	2	3	4	0	0	1	99129	17	1	1	257	1	1	1	148560	0	0	2	0	2	532	2	69097	0	1	0	315	1	1	4	79796	4	1	1	15
Insertion_148485	2016711	2016712	SMU_2153c	SMU_2153c	2016412	2017704	1293	-	putative peptidase	High	D	11	31	0.231424	0	0	1	8488	0	1	0	0	0	0	0	1	0	0	66	0	0	0	60807	0	1	0	56191	0	0	1	0	0	1	0	0	0	1	1	78042
Insertion_148540	2017329	2017330	SMU_2153c	SMU_2153c	2016412	2017704	1293	-	putative peptidase	High	A	4	55	0.709752	6703	1	1	0	13	1	0	5	6	5	0	7439	0	85	1	0	0	0	0	0	0	18	6	0	801	1	1	1	4	1	1	16	2	0	9308
Insertion_148576	2017725	2017726	SMU_2154c	SMU_2154c	2017706	2018953	1248	-	putative peptidase	Low	C	3	49	0.0152366	2	0	7999	0	20	4	10	113	0	1	16640	5	4	6	0	0	0	8	1	0	4	1	823	2	12867	0	1	3	12464	4	10	0	1	17	0
Insertion_148586	2017843	2017844	SMU_2154c	SMU_2154c	2017706	2018953	1248	-	putative peptidase	High	E	12	50	0.109864	0	1	0	0	9967	0	0	0	0	413	1	0	1	0	1	0	1	0	0	45648	0	0	3	2	25649	0	1	0	0	67037	0	0	2	2	1
Insertion_148643	2018506	2018507	SMU_2154c	SMU_2154c	2017706	2018953	1248	-	putative peptidase	Low	C	3	34	0.64154	4	0	98959	9760	0	9	6	4	0	0	40718	21	0	6	0	0	1	1	0	0	205	21	88603	3	1	3	8	2	4	36	3	2	0	2	4
Insertion_149072	2023851	2023852	SMU_2159	SMU_2159	2023747	2025366	1620	+	putative ABC transporter%2C ATP-binding protein	Low	C	4	8	0.0642372	6	0	53589	1	3	1	1	1	3	2	1	24373	3	3	3	4	4	1	0	1	24468	1	8387	5	2	3	3	0	1	3	2	41	8	3	4
Insertion_149112	2024420	2024421	SMU_2159	SMU_2159	2023747	2025366	1620	+	putative ABC transporter%2C ATP-binding protein	High	B	3	32	0.415689	2	1177	2	0	0	0	0	1	7	3	28291	2	0	0	0	3	20	0	0	0	10	7	28646	2	2	1	2	3	2	0	0	2	3	0	3
Insertion_149119	2024514	2024515	SMU_2159	SMU_2159	2023747	2025366	1620	+	putative ABC transporter%2C ATP-binding protein	High	D	4	12	0.473749	5	0	0	25291	0	0	0	0	0	0	0	39678	1	0	3	1	5	0	0	1	23271	1	1	6	0	0	0	28	1	0	1	44	0	3	2
[truncated: 9 more rows]
[truncated: 10 more columns]
